# Supplementary material for: Classification of Paediatric Celiac Disease Using RNA Sequencing and Real‐Time PCR of Duodenal Biomarkers
Source: J Cell Mol Med. 2025 Sep 22;29(18):e70854. doi: 10.1111/jcmm.70854 (PMC12451401; doi:10.1111/jcmm.70854)
Supplement: Supplementary file 1 — Table S1: Descriptive statistics on study subjects included in Discriminant analysis (DA), including the results from the DA. Additionally, a visualisation of gene expressions from the genes included in Best subset has been provided. [file JCMM-29-e70854-s004.xlsx]

## Sheet: S1
Supplementary Table S1. Descriptive statistics on study subjects included in Discriminant analysis (DA), including the results from the DA. If a class has been assigned in column Observed, the biopsy was included in the training sets for Predictor screening and selection of Best subset, and this information was forwarded to the DA. If no class has been assigned in column Observed, the biopsy is p…														Three classes								Two classes
	ID_patient	ID_patient_biopsy	Years without diagnosis	Comments	Gender	Age (years)	IgA anti-TG2 (xULN)	Marsh grade	Included in RNA-seq	Included in real-time PCR	CD Training set	Group	Results from DA:	Observed	1. predicted	posterior probability	2. predicted	posterior probability	3. predicted	posterior probability		Observed	1. predicted	posterior probability	2. predicted	posterior probability
1	1	1			F	8.6	0	M0	yes	yes	Not CD	Not CD		Not CD	Not CD	1	Anti-TG2-based diagnosis	0	Biopsy-based diagnosis	0		Not CD	Not CD	1	Active CD	8.53965e-08
2	2	2			M	8.08333	0.0571429	M0	no	yes	Not CD	Not CD		Not CD	Not CD	1	Anti-TG2-based diagnosis	0	Biopsy-based diagnosis	0		Not CD	Not CD	1	Active CD	8.53965e-08
3	3	3			M	2.16667	0.0428571	M0	no	yes		Not CD		---	Not CD	0.999992	Biopsy-based diagnosis	8.18047e-06	Anti-TG2-based diagnosis	0		---	Not CD	1	Active CD	8.53965e-08
4	4	4			F	14.5	0.0285714	M0	yes	no		Not CD
5	5	5			F	17.25	0.0142857	M0	no	yes	Not CD	Not CD		Not CD	Not CD	1	Biopsy-based diagnosis	0	Anti-TG2-based diagnosis	0		Not CD	Not CD	1	Active CD	8.53965e-08
6	6	6			M	12.7	0.0714286	M0	yes	yes		Not CD		---	Not CD	1	Biopsy-based diagnosis	0	Anti-TG2-based diagnosis	0		---	Not CD	1	Active CD	8.53965e-08
7	7	7			F	11.4	0	M0	yes	no		Not CD
8	8	8			M	6	0.0285714	M0	yes	yes	Not CD	Not CD		Not CD	Not CD	1	Anti-TG2-based diagnosis	0	Biopsy-based diagnosis	0		Not CD	Not CD	1	Active CD	8.53965e-08
9	9	9			M	4.2	0.0142857	M0	yes	no		Not CD
10	10	10			F	5.58333	0.242857	M0	no	yes		Not CD		---	Not CD	1	Anti-TG2-based diagnosis	0	Biopsy-based diagnosis	0		---	Not CD	1	Active CD	8.53965e-08
11	11	11a			F	16.1	0.128571	M0	yes	yes	Not CD	Not CD		Not CD	Not CD	1	Anti-TG2-based diagnosis	0	Biopsy-based diagnosis	0		Not CD	Not CD	1	Active CD	8.53965e-08
12	11	11b			F	16.0833	0.128571	M0	no	yes		Not CD		---	Not CD	1	Anti-TG2-based diagnosis	0	Biopsy-based diagnosis	0		---	Not CD	1	Active CD	8.53965e-08
13	12	12a			M	18.8333	0.142857	M0	no	yes	Not CD	Not CD		Not CD	Not CD	1	Anti-TG2-based diagnosis	0	Biopsy-based diagnosis	0		Not CD	Not CD	1	Active CD	8.53965e-08
14	12	12b			M	18.8333	0.142857	M0	no	yes		Not CD		---	Not CD	1	Biopsy-based diagnosis	0	Anti-TG2-based diagnosis	0		---	Not CD	1	Active CD	8.53965e-08
15	12	12c			M	18.8333	0.142857	M0	no	yes	Not CD	Not CD		Not CD	Not CD	1	Anti-TG2-based diagnosis	0	Biopsy-based diagnosis	0		Not CD	Not CD	1	Active CD	8.53965e-08
16	13	13			F	5	0.228571	M0	no	yes		Not CD		---	Not CD	1	Biopsy-based diagnosis	0	Anti-TG2-based diagnosis	0		---	Not CD	0.999835	Active CD	0.000164634
17	14	14_1	2.3	Three biopsy samplings within three years, first two Marsh 0-1 (14_1, 14_2), third one Marsh 3A (14_3). This is the first one	F	14.1	3	M1	no	yes		Potential CD with progression		---	Biopsy-based diagnosis	0.999321	Anti-TG2-based diagnosis	0.000679128	Not CD	0		---	Active CD	1	Not CD	8.53965e-08
18	14	14_2	1.5	Three biopsy samplings within three years, first two Marsh 0-1 (14_1, 14_2), third one Marsh 3A (14_3). This is the second one	F	14.9	1.42857	M0	yes	yes		Potential CD with progression		---	Biopsy-based diagnosis	0.999182	Anti-TG2-based diagnosis	0.000818301	Not CD	0		---	Active CD	1	Not CD	8.53965e-08
19	15	15	0.5	CD diagnosis 0.5 years later, Marsh 3B	F	15.75	2.14286	M0	no	yes		Potential CD with progression		---	Not CD	1	Biopsy-based diagnosis	0	Anti-TG2-based diagnosis	0		---	Not CD	1	Active CD	8.53965e-08
20	16	16_1	0.7	CD diagnosis 0.7 years later, Marsh 3B-3C (16_2a-b)	F	14.5	1.85714	M0	yes	yes		Potential CD with progression		---	Biopsy-based diagnosis	0.999934	Anti-TG2-based diagnosis	6.62169e-05	Not CD	0		---	Active CD	1	Not CD	8.53965e-08
21	17	17a	0.9	CD diagnosis 0.9 years later, Marsh 3A	M	7.33333	10	M1	no	yes		Potential CD with progression		---	Anti-TG2-based diagnosis	0.991588	Biopsy-based diagnosis	0.00841186	Not CD	0		---	Active CD	1	Not CD	8.53965e-08
22	17	17b			M	7.33333	10	M1	no	yes		Potential CD with progression		---	Anti-TG2-based diagnosis	0.649742	Biopsy-based diagnosis	0.350258	Not CD	0		---	Active CD	1	Not CD	8.53965e-08
23	17	17c			M	7.3	10	M1	yes	yes		Potential CD with progression		---	Anti-TG2-based diagnosis	0.939589	Biopsy-based diagnosis	0.060411	Not CD	0		---	Active CD	1	Not CD	8.53965e-08
24	18	18	0.3	CD diagnosis 0.3 years later, no Marsh grade available from that sampling	F	15.5	6.71429	M0	yes	yes		Potential CD with progression		---	Biopsy-based diagnosis	0.999781	Anti-TG2-based diagnosis	0.000219304	Not CD	0		---	Active CD	1	Not CD	8.53965e-08
25	19	19a	3.3	CD diagnosis 3.3 years later, no Marsh grade available from that sampling	F	6.58333	4	M1	no	yes		Potential CD with progression		---	Not CD	1	Biopsy-based diagnosis	0	Anti-TG2-based diagnosis	0		---	Not CD	1	Active CD	8.53965e-08
26	19	19b			F	6.58333	4	M1	no	yes		Potential CD with progression		---	Not CD	1	Biopsy-based diagnosis	0	Anti-TG2-based diagnosis	0		---	Not CD	1	Active CD	8.53965e-08
27	20	20_1	0.7	CD diagnosis 0.7 years later, Marsh 3A (20_2a-c)	F	8.4	3.42857	M1	yes	yes		Potential CD with progression		---	Anti-TG2-based diagnosis	0.997361	Biopsy-based diagnosis	0.00263927	Not CD	0		---	Active CD	1	Not CD	8.53965e-08
28	21	21a	1.3	CD diagnosis 1.3 years later, Marsh 3C	F	6.41667	2.42857	M0	no	yes		Potential CD with progression		---	Not CD	1	Biopsy-based diagnosis	0	Anti-TG2-based diagnosis	0		---	Not CD	1	Active CD	8.53965e-08
29	21	21b			F	6.41667	2.42857	M0	no	yes		Potential CD with progression		---	Biopsy-based diagnosis	0.950452	Not CD	0.0495443	Anti-TG2-based diagnosis	3.45531e-06		---	Active CD	0.992935	Not CD	0.00706506
30	21	21c			F	6.41667	2.42857	M0	no	yes		Potential CD with progression		---	Not CD	1	Biopsy-based diagnosis	0	Anti-TG2-based diagnosis	0		---	Not CD	1	Active CD	8.53965e-08
31	22	22a	0.75	CD diagnosis 0.75 years later, Marsh 3C	F	9.41667	2	M0	no	yes		Potential CD with progression		---	Not CD	1	Biopsy-based diagnosis	0	Anti-TG2-based diagnosis	0		---	Not CD	1	Active CD	8.53965e-08
32	22	22b			F	9.41667	2	M0	no	yes		Potential CD with progression		---	Not CD	1	Anti-TG2-based diagnosis	0	Biopsy-based diagnosis	0		---	Not CD	1	Active CD	8.53965e-08
33	23	23	0.25	Marsh 3C 0.25 years later	F	3.1	15.1429	M0	yes	yes		Potential CD with high anti-TG2 and progression		---	Biopsy-based diagnosis	0.990536	Anti-TG2-based diagnosis	0.00946387	Not CD	0		---	Active CD	1	Not CD	8.53965e-08
34	24	24		Marsh 3A 0.25 years later	F	7.2	47	M0	yes	no		Potential CD with high anti-TG2 and progression
35	25	25	1	CD diagnosis 1 year later, no Marsh grade available from that sampling	M	14.4167	24.8571	M0	no	yes		Potential CD with high anti-TG2 and progression		---	Not CD	1	Biopsy-based diagnosis	0	Anti-TG2-based diagnosis	0		---	Not CD	1	Active CD	8.53965e-08
36	26	26	0.3	CD diagnosis 0.3 years later, Marsh 3B	F	15.3	13.2857	M1	yes	yes		Potential CD with high anti-TG2 and progression		---	Biopsy-based diagnosis	0.963611	Anti-TG2-based diagnosis	0.0363887	Not CD	0		---	Active CD	1	Not CD	8.53965e-08
37	27	27	2	CD diagnosis 2 years later, no Marsh grade available from that sampling	M	10.8333	20.8571	M0	no	yes		Potential CD with high anti-TG2 and progression		---	Not CD	1	Biopsy-based diagnosis	0	Anti-TG2-based diagnosis	0		---	Not CD	1	Active CD	8.53965e-08
38	14	14_3		Three biopsy samplings within three years, first two Marsh 0-1 (14_1, 14_2), third one Marsh 3A (14_3). This is the third one	F	16.5	2.14286	M3A	yes	yes		Biopsy-based diagnosis		---	Anti-TG2-based diagnosis	0.999502	Biopsy-based diagnosis	0.000497974	Not CD	0		---	Active CD	1	Not CD	8.53965e-08
39	16	16_2a			F	15.0833	2	M3C	no	yes		Biopsy-based diagnosis		---	Anti-TG2-based diagnosis	0.852591	Biopsy-based diagnosis	0.147409	Not CD	0		---	Active CD	1	Not CD	8.53965e-08
40	16	16_2b			F	15.1	2	M3C	yes	yes	Biopsy-based diagnosis	Biopsy-based diagnosis		Biopsy-based diagnosis	Biopsy-based diagnosis	0.833651	Anti-TG2-based diagnosis	0.166349	Not CD	0		Active CD	Active CD	1	Not CD	8.53965e-08
41	20	20_2a			F	9	5	M3A	no	yes		Biopsy-based diagnosis		---	Anti-TG2-based diagnosis	0.593272	Biopsy-based diagnosis	0.406728	Not CD	0		---	Active CD	1	Not CD	8.53965e-08
42	20	20_2b			F	9	5	M3A	yes	yes	Biopsy-based diagnosis	Biopsy-based diagnosis		Biopsy-based diagnosis	Biopsy-based diagnosis	0.970284	Anti-TG2-based diagnosis	0.0297157	Not CD	0		Active CD	Active CD	1	Not CD	8.53965e-08
43	20	20_2c			F	9	5	M3A	no	yes		Biopsy-based diagnosis		---	Anti-TG2-based diagnosis	0.540977	Biopsy-based diagnosis	0.459023	Not CD	0		---	Active CD	1	Not CD	8.53965e-08
44	28	28			M	4.41667	7.57143	M3C	no	yes	Biopsy-based diagnosis	Biopsy-based diagnosis		Biopsy-based diagnosis	Biopsy-based diagnosis	0.57675	Anti-TG2-based diagnosis	0.42325	Not CD	0		Active CD	Active CD	1	Not CD	8.53965e-08
45	30	30			M	14.9167	2.14286	M3B	no	yes	Biopsy-based diagnosis	Biopsy-based diagnosis		Biopsy-based diagnosis	Biopsy-based diagnosis	0.853234	Anti-TG2-based diagnosis	0.146766	Not CD	0		Active CD	Active CD	1	Not CD	8.53965e-08
46	31	31			F	14.0833	3.85714	M3B	no	yes		Biopsy-based diagnosis		---	Biopsy-based diagnosis	0.998766	Anti-TG2-based diagnosis	0.00123434	Not CD	0		---	Active CD	1	Not CD	8.53965e-08
47	32	32			F	2.25	8	M3C	no	yes	Biopsy-based diagnosis	Biopsy-based diagnosis		Biopsy-based diagnosis	Biopsy-based diagnosis	0.769334	Anti-TG2-based diagnosis	0.230666	Not CD	0		Active CD	Active CD	1	Not CD	8.53965e-08
48	33	33			M	16.4167	4.71429	M3B	no	yes	Biopsy-based diagnosis	Biopsy-based diagnosis		Biopsy-based diagnosis	Biopsy-based diagnosis	0.845027	Anti-TG2-based diagnosis	0.154973	Not CD	0		Active CD	Active CD	1	Not CD	8.53965e-08
49	34	34			M	8.75	2.14286	M3A	no	yes		Biopsy-based diagnosis		---	Biopsy-based diagnosis	0.99601	Not CD	0.00390113	Anti-TG2-based diagnosis	8.89695e-05		---	Active CD	0.97928	Not CD	0.0207197
50	35	35			M	10.5	5.57143	M3B	no	yes	Biopsy-based diagnosis	Biopsy-based diagnosis		Biopsy-based diagnosis	Biopsy-based diagnosis	0.965317	Anti-TG2-based diagnosis	0.0346834	Not CD	0		Active CD	Active CD	1	Not CD	8.53965e-08
51	36	36			F	8.41667	5.14286	M3C	no	yes	Biopsy-based diagnosis	Biopsy-based diagnosis		Biopsy-based diagnosis	Biopsy-based diagnosis	0.85846	Anti-TG2-based diagnosis	0.14154	Not CD	0		Active CD	Active CD	1	Not CD	8.53965e-08
53	38	38			F	9.66667	5.85714	M3A	no	yes		Biopsy-based diagnosis		---	Biopsy-based diagnosis	0.964888	Anti-TG2-based diagnosis	0.0351119	Not CD	0		---	Active CD	1	Not CD	8.53965e-08
54	39	39			M	6	7	M3B	no	yes	Biopsy-based diagnosis	Biopsy-based diagnosis		Biopsy-based diagnosis	Biopsy-based diagnosis	0.881943	Anti-TG2-based diagnosis	0.118057	Not CD	0		Active CD	Active CD	1	Not CD	8.53965e-08
55	40	40a			M	11.6667	8.42857	M3C	no	yes		Biopsy-based diagnosis		---	Biopsy-based diagnosis	0.942702	Anti-TG2-based diagnosis	0.0572977	Not CD	0		---	Active CD	1	Not CD	8.53965e-08
56	40	40b			M	11.7	8.42857	M3C	yes	yes	Biopsy-based diagnosis	Biopsy-based diagnosis		Biopsy-based diagnosis	Biopsy-based diagnosis	0.877345	Anti-TG2-based diagnosis	0.122655	Not CD	0		Active CD	Active CD	1	Not CD	8.53965e-08
57	40	40c			M	11.6667	8.42857	M3C	no	yes		Biopsy-based diagnosis		---	Anti-TG2-based diagnosis	0.95534	Biopsy-based diagnosis	0.0446597	Not CD	0		---	Active CD	1	Not CD	8.53965e-08
58	41	41			F	13.5	3.28571	M3B	no	yes	Biopsy-based diagnosis	Biopsy-based diagnosis		Biopsy-based diagnosis	Biopsy-based diagnosis	0.957702	Anti-TG2-based diagnosis	0.0422984	Not CD	0		Active CD	Active CD	1	Not CD	8.53965e-08
59	42	42			F	15.9	4.42857	M3B	yes	yes		Biopsy-based diagnosis		---	Biopsy-based diagnosis	0.999877	Anti-TG2-based diagnosis	0.000122688	Not CD	0		---	Active CD	1	Not CD	8.53965e-08
60	43	43			M	12.4167	2.28571	M3A	no	yes	Biopsy-based diagnosis	Biopsy-based diagnosis		Biopsy-based diagnosis	Biopsy-based diagnosis	0.949859	Anti-TG2-based diagnosis	0.050141	Not CD	0		Active CD	Active CD	1	Not CD	8.53965e-08
61	44	44			F	5.16667	6.28571	M3B	no	yes		Biopsy-based diagnosis		---	Biopsy-based diagnosis	0.999901	Anti-TG2-based diagnosis	9.91502e-05	Not CD	0		---	Active CD	1	Not CD	8.53965e-08
62	45	45			F	10.7	6.85714	M3C	yes	yes	Biopsy-based diagnosis	Biopsy-based diagnosis		Biopsy-based diagnosis	Biopsy-based diagnosis	0.999925	Anti-TG2-based diagnosis	7.50026e-05	Not CD	0		Active CD	Active CD	1	Not CD	8.53965e-08
63	46	46			F	13.5833	4	M3A	no	yes		Biopsy-based diagnosis		---	Biopsy-based diagnosis	0.999981	Anti-TG2-based diagnosis	1.90752e-05	Not CD	0		---	Active CD	1	Not CD	8.53965e-08
64	47	47a			M	14.8333	4.85714	M3C	no	yes	Biopsy-based diagnosis	Biopsy-based diagnosis		Biopsy-based diagnosis	Biopsy-based diagnosis	0.862789	Anti-TG2-based diagnosis	0.137211	Not CD	0		Active CD	Active CD	1	Not CD	8.53965e-08
65	47	47b			M	14.8333	4.85714	M3C	no	yes		Biopsy-based diagnosis		---	Biopsy-based diagnosis	0.992099	Anti-TG2-based diagnosis	0.00790072	Not CD	0		---	Active CD	1	Not CD	8.53965e-08
66	47	47c			M	14.8333	4.85714	M3C	no	yes	Biopsy-based diagnosis	Biopsy-based diagnosis		Biopsy-based diagnosis	Biopsy-based diagnosis	0.960932	Anti-TG2-based diagnosis	0.039068	Not CD	0		Active CD	Active CD	1	Not CD	8.53965e-08
67	48	48			F	5.08333	8.14286	M3A	no	yes		Biopsy-based diagnosis		---	Biopsy-based diagnosis	0.786158	Anti-TG2-based diagnosis	0.213842	Not CD	0		---	Active CD	1	Not CD	8.53965e-08
68	49	49			M	13.4167	4	M3A	no	yes	Biopsy-based diagnosis	Biopsy-based diagnosis		Biopsy-based diagnosis	Biopsy-based diagnosis	0.986559	Anti-TG2-based diagnosis	0.0134405	Not CD	0		Active CD	Active CD	1	Not CD	8.53965e-08
69	50	50			F	11.25	7.28571	M3A	no	yes	Biopsy-based diagnosis	Biopsy-based diagnosis		Biopsy-based diagnosis	Biopsy-based diagnosis	0.960054	Anti-TG2-based diagnosis	0.0399461	Not CD	0		Active CD	Active CD	1	Not CD	8.53965e-08
70	51	51a			F	13.3333	3.85714	M3B	no	yes		Biopsy-based diagnosis		---	Biopsy-based diagnosis	0.998992	Anti-TG2-based diagnosis	0.00100789	Not CD	0		---	Active CD	1	Not CD	8.53965e-08
71	51	51b			F	13.3333	3.85714	M3B	no	yes		Biopsy-based diagnosis		---	Not CD	1	Anti-TG2-based diagnosis	0	Biopsy-based diagnosis	0		---	Not CD	1	Active CD	8.53965e-08
72	52	52			F	1.25	19.2857	M3A	no	yes	Anti-TG2-based diagnosis	Anti-TG2-based diagnosis		Anti-TG2-based diagnosis	Anti-TG2-based diagnosis	0.989836	Biopsy-based diagnosis	0.0101641	Not CD	0		Active CD	Active CD	1	Not CD	8.53965e-08
73	53	53_1			F	4.3	19.4286	M3B	yes	yes		Anti-TG2-based diagnosis		---	Biopsy-based diagnosis	0.999943	Anti-TG2-based diagnosis	5.70222e-05	Not CD	0		---	Active CD	1	Not CD	8.53965e-08
74	54	54			F	1.8	116.286	M3C	yes	yes		Anti-TG2-based diagnosis		---	Biopsy-based diagnosis	0.946707	Anti-TG2-based diagnosis	0.0532931	Not CD	0		---	Active CD	1	Not CD	8.53965e-08
75	55	55a			M	4.75	64.7143	M3C	no	yes	Anti-TG2-based diagnosis	Anti-TG2-based diagnosis		Anti-TG2-based diagnosis	Anti-TG2-based diagnosis	0.990786	Biopsy-based diagnosis	0.009214	Not CD	0		Active CD	Active CD	1	Not CD	8.53965e-08
76	55	55b			M	4.75	64.7143	M3C	no	yes		Anti-TG2-based diagnosis		---	Not CD	1	Biopsy-based diagnosis	0	Anti-TG2-based diagnosis	0		---	Not CD	1	Active CD	8.53965e-08
77	55	55c			M	4.75	64.7143	M3C	no	yes	Anti-TG2-based diagnosis	Anti-TG2-based diagnosis		Anti-TG2-based diagnosis	Anti-TG2-based diagnosis	0.999379	Biopsy-based diagnosis	0	Not CD	0		Active CD	Active CD	1	Not CD	8.53965e-08
78	56	56			M	17.5833	65.5714	M3A	no	yes		Anti-TG2-based diagnosis		---	Biopsy-based diagnosis	0.999172	Anti-TG2-based diagnosis	0	Not CD	0		---	Active CD	1	Not CD	8.53965e-08
79	57	57			F	12.5	408.286	M3C	no	yes	Anti-TG2-based diagnosis	Anti-TG2-based diagnosis		Anti-TG2-based diagnosis	Anti-TG2-based diagnosis	0.792917	Biopsy-based diagnosis	0.207083	Not CD	0		Active CD	Active CD	1	Not CD	8.53965e-08
80	58	58a			M	15.5833	37.7143	M3B	no	yes		Anti-TG2-based diagnosis		---	Anti-TG2-based diagnosis	0.969897	Biopsy-based diagnosis	0.0301027	Not CD	0		---	Active CD	1	Not CD	8.53965e-08
81	58	58b			M	15.5833	37.7143	M3B	no	yes	Anti-TG2-based diagnosis	Anti-TG2-based diagnosis		Anti-TG2-based diagnosis	Anti-TG2-based diagnosis	0.86919	Biopsy-based diagnosis	0.13081	Not CD	0		Active CD	Active CD	1	Not CD	8.53965e-08
82	58	58c			M	15.5833	37.7143	M3B	no	yes		Anti-TG2-based diagnosis		---	Anti-TG2-based diagnosis	0.980268	Biopsy-based diagnosis	0.0197316	Not CD	0		---	Active CD	1	Not CD	8.53965e-08
83	59	59			F	4.3	211.286	M3A	yes	no		Anti-TG2-based diagnosis
84	60	60			F	13.3	18.2857	M3A	yes	yes	Anti-TG2-based diagnosis	Anti-TG2-based diagnosis		Anti-TG2-based diagnosis	Biopsy-based diagnosis	0.604421	Anti-TG2-based diagnosis	0.395579	Not CD	0		Active CD	Active CD	1	Not CD	8.53965e-08
85	61	61			M	8.8	36.5714	M3B	yes	yes		Anti-TG2-based diagnosis		---	Biopsy-based diagnosis	0.999685	Anti-TG2-based diagnosis	0.000314978	Not CD	0		---	Active CD	1	Not CD	8.53965e-08
86	62	62			F	6.41667	18.8571	M3C	no	yes	Anti-TG2-based diagnosis	Anti-TG2-based diagnosis		Anti-TG2-based diagnosis	Anti-TG2-based diagnosis	0.524464	Biopsy-based diagnosis	0.475536	Not CD	0		Active CD	Active CD	1	Not CD	8.53965e-08
87	63	63			M	8.33333	13.5714	M3C	no	yes		Anti-TG2-based diagnosis		---	Biopsy-based diagnosis	0.999982	Anti-TG2-based diagnosis	1.79825e-05	Not CD	0		---	Active CD	1	Not CD	8.53965e-08
88	64	64			F	19	54.2857	M3C	yes	yes	Anti-TG2-based diagnosis	Anti-TG2-based diagnosis		Anti-TG2-based diagnosis	Anti-TG2-based diagnosis	0.93613	Biopsy-based diagnosis	0.0638696	Not CD	0		Active CD	Active CD	1	Not CD	8.53965e-08
89	65	65			F	0.666667	0.342857	M3C	no	yes		Marsh 3 histopathology and negative anti-TG2		---	Anti-TG2-based diagnosis	0.998812	Biopsy-based diagnosis	0.00118772	Not CD	0		---	Active CD	1	Not CD	8.53965e-08
90	66	66			F	0.833333	0.4	M3C	no	yes		Marsh 3 histopathology and negative anti-TG2		---	Anti-TG2-based diagnosis	0.601659	Biopsy-based diagnosis	0.398341	Not CD	0		---	Active CD	1	Not CD	8.53965e-08
91	29	29_1			F	15.75	0.685714	M3A	no	yes		Marsh 3 histopathology and negative anti-TG2		---	Anti-TG2-based diagnosis	0.95921	Biopsy-based diagnosis	0.0407901	Not CD	0		---	Active CD	1	Not CD	8.53965e-08
92	29	29_2			F	16.5	0.185714	M0	yes	yes		Normalised CD		---	Not CD	1	Biopsy-based diagnosis	0	Anti-TG2-based diagnosis	0		---	Not CD	1	Active CD	8.53965e-08
93	53	53_2a			F	5.7	0.9	M0	yes	yes		Normalised CD		---	Not CD	1	Anti-TG2-based diagnosis	0	Biopsy-based diagnosis	0		---	Not CD	1	Active CD	8.53965e-08
94	53	53_2b			F	5.66667	0.9	M0	no	yes		Normalised CD		---	Not CD	1	Anti-TG2-based diagnosis	0	Biopsy-based diagnosis	0		---	Not CD	1	Active CD	8.53965e-08
95	53	53_2c			F	5.66667	0.9	M0	no	yes		Normalised CD		---	Not CD	1	Biopsy-based diagnosis	0	Anti-TG2-based diagnosis	0		---	Not CD	1	Active CD	8.53965e-08
96	67	67			M	7.3	0.0571429	M0	yes	yes		Normalised CD		---	Not CD	1	Biopsy-based diagnosis	0	Anti-TG2-based diagnosis	0		---	Not CD	1	Active CD	8.53965e-08
97	68	68			F	8.7	0.314286	M0	yes	no		Normalised CD
98	69	69			F	5.8	0.571429	M0	yes	no		Normalised CD
99	70	70			F	4.6	0.128571	M0	yes	yes		Normalised CD		---	Not CD	1	Anti-TG2-based diagnosis	0	Biopsy-based diagnosis	0		---	Not CD	1	Active CD	8.53965e-08
100	71	71_1	>9	Four biopsy samplings with histopathologic assessments not indicative of CD. This is the first one. Last one 9 years after this one. Anti-TG2 still elevated at that time.	F	12.4167	2.28571	M0	no	yes		Potential CD without progression		---	Not CD	1	Anti-TG2-based diagnosis	0	Biopsy-based diagnosis	0		---	Not CD	1	Active CD	8.53965e-08
101	71	71_2	>8	Four biopsy samplings with histopathologic assessments not indicative of CD. This is the second one. Last one 8 years after this one. Anti-TG2 still elevated at that time.	F	12.8	4.71429	M0	yes	yes		Potential CD without progression		---	Not CD	1	Anti-TG2-based diagnosis	0	Biopsy-based diagnosis	0		---	Not CD	1	Active CD	8.53965e-08
102	72	72	>14	Two biopsy samplings with histopathologic assessments not indicative of CD, the last one four months after this one. Anti-TG2 <1xULN 14 years later	F	9.08333	3.28571	M1	yes	yes		Potential CD without progression		---	Not CD	1	Biopsy-based diagnosis	0	Anti-TG2-based diagnosis	0		---	Not CD	1	Active CD	8.53965e-08
103	73	73a	>6	A previous biopsy sampling with histopathologic assessment not indicative of CD. Anti-TG2 <1xULN six years after this biopsy	F	3.58333	3	M0	no	yes		Potential CD without progression		---	Not CD	1	Biopsy-based diagnosis	0	Anti-TG2-based diagnosis	0		---	Not CD	1	Active CD	8.53965e-08
104	73	73b			F	3.58333	3	M0	no	yes		Potential CD without progression		---	Not CD	1	Biopsy-based diagnosis	0	Anti-TG2-based diagnosis	0		---	Not CD	1	Active CD	8.53965e-08
105	73	73c			F	3.58333	3	M0	no	yes		Potential CD without progression		---	Not CD	0.991362	Biopsy-based diagnosis	0.00863783	Anti-TG2-based diagnosis	0		---	Not CD	0.505789	Active CD	0.494211
106	74	74_1	>8	Two biopsy samplings with histopathologic assessments not indicative of CD. This is the first one. Last one (74_2) performed one year later. Anti-TG2 <1xULN eight years later	M	7.2	3	M0	yes	yes		Potential CD without progression		---	Not CD	1	Biopsy-based diagnosis	0	Anti-TG2-based diagnosis	0		---	Not CD	1	Active CD	8.53965e-08
107	74	74_2	>7	Two biopsy samplings without histopathologic assessment indicative of CD, this is from the last one. Anti-TG2 <1xULN seven years later	M	8.08333	2.57143	M0	no	yes		Potential CD without progression		---	Not CD	1	Biopsy-based diagnosis	0	Anti-TG2-based diagnosis	0		---	Not CD	1	Active CD	8.53965e-08

## Sheet: S1_Visualisation_Best subset
Supplementary Table S1. Visualisation of gene expressions from the 14 genes (DDX60, E2F5, HCP5, IFNG, NLRC5, OXCT1, PSMB9, SAMD9L, IFI27, CYP3A4, MAD2L1, CXCL11, MMP12, and IL17A) selected for DA. The grey markers in group Biopsy-based CD diagnosis and group Anti-TG2-based CD diagnosis represent the misclassified biopsies in each group.
