# Supplementary material for: Classification of Paediatric Celiac Disease Using RNA Sequencing and Real‐Time PCR of Duodenal Biomarkers
Source: J Cell Mol Med. 2025 Sep 22;29(18):e70854. doi: 10.1111/jcmm.70854 (PMC12451401; doi:10.1111/jcmm.70854)
Supplement: Supplementary file 2 — Table S2: Results from the comparison of two different models for the DESeq2 analysis; one model that included only group affiliation as a coefficient, and one that included group affiliation and gender. Presenting the genes for which the likelihood‐ratio test in DESeq2 indicated a significant effect of gender. [file JCMM-29-e70854-s005.xlsx]

## Sheet: S2
Supplementary Table S2. Results from the comparison of two different models for the DESeq2 analysis; one model that included only group affiliation as a coefficient, and one that included group affiliation and gender. Presenting the genes for which the likelihood-ratio test in DESeq2 indicated a significant effect of gender.
gene	Symbol	baseMean	log2FoldChange	lfcSE	stat	pvalue	padj	chromosome
ENSG00000157557	ETS2	9273.53	0.477051	0.0966827	25.6527	4.08715e-07	0.000291727	21q22.2
ENSG00000256612	CYP2B7P	904.952	-1.64136	0.302302	23.9808	9.73004e-07	0.000672094	19q13.2
ENSG00000065833	ME1	1551.83	-0.888355	0.189321	20.3187	6.55575e-06	0.00425388	6q14.2
ENSG00000211933	IGHV6-1	942.314	1.19443	0.288606	18.1078	2.08746e-05	0.0126961	14q32.33
ENSG00000183044	ABAT	4206.99	-0.54912	0.124479	18.0654	2.1345e-05	0.0126961	16p13.2
ENSG00000242580	IGKV1D-43	72.4801	3.44702	0.693148	17.9462	2.27235e-05	0.0131508	2p11.2
ENSG00000222041	CYTOR	389.739	0.722445	0.170021	17.867	2.36892e-05	0.0133488	2p11.2
ENSG00000153982	GDPD1	482.313	-0.848036	0.19475	17.5355	2.81986e-05	0.0150954	17q22
ENSG00000135773	CAPN9	458.396	-1.01941	0.221571	17.3164	3.16444e-05	0.0165269	1q42.2
ENSG00000001084	GCLC	3759.92	-0.580781	0.136092	17.2281	3.31499e-05	0.0169009	6p12.1
ENSG00000135318	NT5E	4842.43	-1.1635	0.266662	16.9057	3.92842e-05	0.0195626	6q14.3
ENSG00000125869	LAMP5	81.9676	1.00969	0.267109	15.834	6.91472e-05	0.032188	20p12.2
ENSG00000211655	IGLV1-36	474.465	1.21272	0.297803	15.3308	9.02353e-05	0.0411108	22q11.22
ENSG00000229807	XIST	18563.5	-8.17253	0.140482	1515.66	0	0	Xq13.2
ENSG00000129824	RPS4Y1	537.516	10.5579	0.320737	1641.12	0	0	Yp11.2
ENSG00000183878	UTY	516.26	10.1619	0.27738	2136.36	0	0	Yq11.221
ENSG00000131002	TXLNGY	721.614	10.2569	0.285342	1658.44	0	0	Yq11.222-q11.223
ENSG00000012817	KDM5D	1036.51	10.0883	0.247421	1974.15	0	0	Yq11.223
ENSG00000198692	EIF1AY	205.237	9.79293	0.352287	1460.61	1.42E-319	5.08E-316	Yq11.223
ENSG00000067048	DDX3Y	547.219	9.98472	0.313057	1255.49	5.31615e-275	1.62621e-271	Yq11.221
ENSG00000067646	ZFY	234.891	9.61052	0.350917	1123.12	3.12238e-246	8.35745e-243	Yp11.2
ENSG00000231535	LINC00278	198.159	9.96463	0.402669	1066.72	5.63816e-234	1.34144e-230	Yp11.2
ENSG00000114374	USP9Y	415.847	10.1317	0.527896	380.803	8.32022e-85	1.78161e-81	Yq11.221
ENSG00000206159	GYG2P1	25.6127	8.0755	0.57842	264.035	2.26463e-59	4.40841e-56	Yq11.221
ENSG00000099725	PRKY	100.433	5.47077	0.370817	254.091	3.33164e-57	5.94503e-54	Yp11.2
ENSG00000215580	BCORP1	18.4955	8.72203	0.643677	226.405	3.62646e-51	5.97333e-48	Yq11.222
ENSG00000154620	TMSB4Y	13.002	8.18937	0.706955	161.823	4.52317e-37	6.91819e-34	Yq11.221
ENSG00000288049	LOC105377224	9.44817	7.62012	0.74945	125.495	3.96591e-29	5.66147e-26	Yq11.223
ENSG00000229236	TTTY10	16.6192	6.14202	0.602822	122.462	1.82863e-28	2.44728e-25	Yq11.223
ENSG00000006757	PNPLA4	441.683	-1.00409	0.105463	82.2106	1.22333e-19	1.54089e-16	Xp22.31
ENSG00000176728	TTTY14	103.88	9.31461	0.992884	73.0809	1.24443e-17	1.48039e-14	Yq11.222
ENSG00000165246	NLGN4Y	33.3499	4.62703	0.598694	68.8091	1.0847e-16	1.22246e-13	Yq11.221
ENSG00000225470	JPX	1497.72	-0.915649	0.110671	61.1883	5.187e-15	5.55346e-12	Xq13.2
ENSG00000147050	KDM6A	3510.66	-0.647367	0.0841209	55.9272	7.5206e-14	7.6685e-11	Xp11.3
ENSG00000006756	ARSD	4106.24	-0.728306	0.0948502	54.0244	1.98014e-13	1.9273e-10	Xp22.33
ENSG00000005889	ZFX	3207.69	-0.718019	0.098432	49.3973	2.09038e-12	1.94614e-09	Xp22.11
ENSG00000130021	PUDP	630.114	-0.86166	0.123023	44.2055	2.9565e-11	2.63781e-08	Xp22.31
ENSG00000196459	TRAPPC2	862.029	-0.625358	0.0923642	43.7344	3.76095e-11	3.22133e-08	Xp22.2
ENSG00000198034	RPS4X	29878.5	-0.669682	0.106081	37.0501	1.15135e-09	9.48226e-07	Xq13.1
ENSG00000126012	KDM5C	3745.18	-0.583172	0.0932709	36.1546	1.82269e-09	1.44553e-06	Xp11.22
ENSG00000072501	SMC1A	4719.63	-0.436498	0.0734038	33.7555	6.24924e-09	4.77911e-06	Xp11.22
ENSG00000173674	EIF1AX	3840.68	-0.666306	0.112591	32.5271	1.17543e-08	8.67916e-06	Xp22.12
ENSG00000092377	TBL1Y	3.61965	6.14964	1.37178	20.9308	4.76165e-06	0.00318629	Yp11.2
ENSG00000046651	OFD1	2590.3	-0.438017	0.0991703	18.5996	1.61251e-05	0.0101555	Xp22.2
ENSG00000215301	DDX3X	14312	-0.347273	0.081119	17.6832	2.60925e-05	0.0143261	Xp11.4
ENSG00000002586	CD99	2746.31	0.410221	0.104612	15.8993	6.68017e-05	0.0319744	X
ENSG00000099715	PCDH11Y	4.85226	5.49253	1.17318	15.8882	6.7195e-05	0.0319744	Yp11.2
