# Supplementary material for: Classification of Paediatric Celiac Disease Using RNA Sequencing and Real‐Time PCR of Duodenal Biomarkers
Source: J Cell Mol Med. 2025 Sep 22;29(18):e70854. doi: 10.1111/jcmm.70854 (PMC12451401; doi:10.1111/jcmm.70854)
Supplement: Supplementary file 3 — Table S3: Results from the analysis of differential gene expression using DESeq2. [file JCMM-29-e70854-s001.xlsx]

## Sheet: S3a_TGdiag vs NotCD
Supplementary Table S3a. Results from the analysis of differential gene expression using DESeq2, presenting genes with FDR-adjusted p-value (column "padj") <0.05 and absolute fold change (column "log2FoldChange") >1 between groups Anti-TG2-based CD diagnosis and Not CD. Column "shrinkLFC" represents the fold change values after effect size shrinkage with apeglm.
	baseMean	log2FoldChange	lfcSE	stat	pvalue	padj	shrinkLFC
IGKV1-39	30129.5	2.26611	0.269251	8.41633	3.88458e-17	7.35078e-13	2.20297
GLP2R	749.782	-1.5995	0.193776	-8.2544	1.52674e-16	1.44452e-12	-1.55459
IGKV1D-39	28674.7	2.20501	0.273482	8.06272	7.46125e-16	4.49035e-12	2.13803
BMP8B	457.819	-2.62266	0.326475	-8.03326	9.49183e-16	4.49035e-12	-2.54032
LRAT	678.119	-3.33612	0.426312	-7.82554	5.05471e-15	1.78612e-11	-3.22453
TRIM69	2154.26	1.28831	0.164931	7.81123	5.66334e-15	1.78612e-11	1.24907
LAX1	677.157	1.99191	0.258636	7.70159	1.34381e-14	3.63271e-11	1.92563
MMP12	543.508	4.43842	0.579655	7.657	1.90321e-14	3.89799e-11	4.27294
UGT1A4	114.999	-4.1974	0.548477	-7.65283	1.96607e-14	3.89799e-11	-4.04509
OXCT1	1445.4	1.65602	0.216563	7.64683	2.05992e-14	3.89799e-11	1.59898
APOA1	34078.5	-4.68926	0.62272	-7.53028	5.06319e-14	8.71008e-11	-4.51019
STAT1	12390.5	1.72076	0.229701	7.4913	6.81934e-14	1.07535e-10	1.66112
ACKR4	1610.39	1.07918	0.145506	7.41675	1.2003e-13	1.74717e-10	1.04374
LPL	1470.09	6.26847	0.847394	7.39735	1.38931e-13	1.87785e-10	6.03452
CLSTN2	357.362	-2.24148	0.304428	-7.36291	1.79949e-13	2.27012e-10	-2.15661
IGKV1-12	8736.11	2.25878	0.307888	7.33636	2.19479e-13	2.59575e-10	2.17499
CHI3L1	32.4903	5.75259	0.791712	7.266	3.70277e-13	4.12162e-10	5.52491
IGKV1D-12	3957.94	2.36839	0.334096	7.08895	1.35137e-12	1.40795e-09	2.27361
PRR11	690.27	1.15304	0.162797	7.0827	1.41368e-12	1.40795e-09	1.11028
DGAT2	1400.71	-3.53508	0.505134	-6.9983	2.59094e-12	2.45141e-09	-3.37727
CYP2B7P	904.952	-3.81269	0.545864	-6.98468	2.85505e-12	2.57267e-09	-3.64596
LINC01630	152.187	3.86873	0.554943	6.97139	3.13821e-12	2.69929e-09	3.70496
MELK	748.228	1.31117	0.189323	6.92559	4.34166e-12	3.57206e-09	1.25991
IGFBP3	2534.5	-1.4334	0.209107	-6.85489	7.13675e-12	5.42294e-09	-1.38165
IGKV1-5	23587.4	1.81838	0.265289	6.85434	7.16448e-12	5.42294e-09	1.74224
TAP1	8763.04	1.49846	0.219512	6.82635	8.71025e-12	6.33939e-09	1.4366
PRKG2	1436.3	-2.89739	0.426311	-6.79644	1.07238e-11	7.51582e-09	-2.76557
GSDME	394.026	-2.23831	0.331213	-6.75791	1.39995e-11	9.1349e-09	-2.13725
CEP55	933.496	1.50375	0.22282	6.74873	1.49148e-11	9.28346e-09	1.44003
HMGB3	1008.16	1.11217	0.164866	6.7459	1.52083e-11	9.28346e-09	1.06707
IGKJ4	330.817	1.8904	0.281272	6.72088	1.80636e-11	1.06522e-08	1.80288
CXCL11	499.182	4.68316	0.697232	6.7168	1.85764e-11	1.06522e-08	4.46914
IGKJ1	244.076	1.85782	0.276979	6.70744	1.98065e-11	1.07066e-08	1.77578
UNC93A	230.11	-3.0186	0.450311	-6.70336	2.03687e-11	1.07066e-08	-2.8769
PTTG1	837.005	1.1072	0.165171	6.70336	2.03687e-11	1.07066e-08	1.06231
COL25A1	992.352	-6.56254	0.980721	-6.69155	2.20817e-11	1.12933e-08	-6.23909
UBE2C	494.245	1.25114	0.187888	6.65898	2.75743e-11	1.37313e-08	1.19786
SLC15A1	11276.4	-1.84184	0.277318	-6.64163	3.1024e-11	1.47691e-08	-1.7571
G6PC1	3202.51	-3.20198	0.482349	-6.6383	3.17328e-11	1.47691e-08	-3.04704
GABRE	1466.81	-1.43084	0.215584	-6.63706	3.19998e-11	1.47691e-08	-1.36985
CCNB1	1679.69	1.35655	0.205452	6.60273	4.03654e-11	1.81865e-08	1.29417
TMEM132E	57.4903	-4.34578	0.660601	-6.57853	4.75123e-11	2.0541e-08	-4.12507
KPNA2	2947.08	1.26603	0.192471	6.57775	4.77622e-11	2.0541e-08	1.21055
UPB1	200.418	-5.39055	0.820473	-6.57006	5.0296e-11	2.115e-08	-5.11986
EPHX1	1325.42	-2.08903	0.319487	-6.5387	6.20538e-11	2.5527e-08	-1.98862
CYP3A4	48189.7	-3.74104	0.575759	-6.49759	8.16164e-11	3.28602e-08	-3.54948
BMPER	126.453	-1.48474	0.229731	-6.46293	1.02695e-10	4.02338e-08	-1.41418
IGHV3-48	7876.5	2.45305	0.379685	6.46075	1.04183e-10	4.02338e-08	2.3341
AQP10	2920.21	-3.00385	0.466371	-6.44091	1.18762e-10	4.40654e-08	-2.84986
IGHV3-43	4127.85	4.77389	0.743203	6.42341	1.33256e-10	4.791e-08	4.52826
IGKV1-27	4872.16	2.01958	0.314462	6.42235	1.34187e-10	4.791e-08	1.92151
UGT2B7	3629.44	-2.22736	0.349634	-6.37056	1.88339e-10	6.59989e-08	-2.11343
IGHV3-23	16982.1	2.20602	0.347251	6.3528	2.11434e-10	7.1446e-08	2.09617
IGHV3-15	6093.03	2.26268	0.356581	6.34547	2.21747e-10	7.36161e-08	2.14958
SLC46A1	17290.7	-2.27069	0.359773	-6.31147	2.76399e-10	8.86492e-08	-2.15179
SLC28A1	1432.92	-1.79138	0.283982	-6.3081	2.82489e-10	8.90923e-08	-1.70219
PIM2	3153.39	1.57352	0.250434	6.28318	3.31722e-10	1.02905e-07	1.49578
BIRC5	683.922	1.36359	0.217132	6.28001	3.38553e-10	1.0333e-07	1.29481
PRKD1	248.367	-2.04411	0.325813	-6.27386	3.52208e-10	1.05373e-07	-1.93753
CDKN3	395.427	1.17525	0.187393	6.2716	3.57365e-10	1.05373e-07	1.11949
CCNB2	811.251	1.162	0.185338	6.26961	3.61954e-10	1.05373e-07	1.10756
NELL2	1695.67	-2.16585	0.345892	-6.26164	3.8094e-10	1.0922e-07	-2.04908
SPINK4	6579.59	2.3885	0.383582	6.22684	4.75948e-10	1.34423e-07	2.26344
CKS2	823.146	1.20957	0.194399	6.22213	4.9046e-10	1.36485e-07	1.14817
IGLV5-45	2917.07	3.49751	0.563109	6.21107	5.26263e-10	1.44326e-07	3.30983
TNFSF13B	969.892	1.45261	0.2345	6.1945	5.84715e-10	1.58065e-07	1.37752
APOB	159239	-2.24192	0.362543	-6.18387	6.25486e-10	1.66705e-07	-2.1191
CYP2C9	7399.41	-2.2649	0.366685	-6.17668	6.54627e-10	1.72049e-07	-2.1411
IGHV3-74	5777.21	2.09191	0.339122	6.1686	6.88954e-10	1.7859e-07	1.98122
CAPN13	1470.72	-1.94338	0.315249	-6.16459	7.0665e-10	1.80667e-07	-1.83881
ALDH1A3	1669.06	-1.277	0.207221	-6.1625	7.16062e-10	1.80667e-07	-1.21271
BMF	1049.69	-1.57514	0.256052	-6.15164	7.66861e-10	1.89365e-07	-1.4864
IFNG	47.8207	3.62323	0.589249	6.14889	7.80267e-10	1.89365e-07	3.41914
IGKV3-20	40136.4	1.78933	0.291078	6.14727	7.88303e-10	1.89365e-07	1.69564
CDCA8	566.834	1.26805	0.2063	6.14665	7.91373e-10	1.89365e-07	1.20172
IGHV1-69D	7337.96	3.17866	0.517292	6.14481	8.00569e-10	1.89365e-07	3.00411
IGKV3-15	12830	1.86091	0.303475	6.132	8.67797e-10	2.02732e-07	1.76253
ORC1	369.33	1.26897	0.207033	6.1293	8.82659e-10	2.03312e-07	1.2059
ACSF2	1471.54	-1.51074	0.246545	-6.12767	8.91765e-10	2.03312e-07	-1.42216
ANLN	1625.89	1.22856	0.200626	6.12364	9.1463e-10	2.03992e-07	1.16387
CDK1	1618.64	1.16303	0.189933	6.12334	9.1631e-10	2.03992e-07	1.10149
ADAMDEC1	17874.3	-1.44513	0.236929	-6.09942	1.06455e-09	2.28915e-07	-1.36835
MS4A10	4962.49	-3.04674	0.499966	-6.0939	1.10193e-09	2.3429e-07	-2.87132
TPX2	1580.24	1.05248	0.172822	6.08997	1.1293e-09	2.37441e-07	1.00165
BUB1	1130.01	1.121	0.184154	6.08728	1.14842e-09	2.38808e-07	1.06412
UGT1A5	152.631	-3.3733	0.554339	-6.08527	1.16293e-09	2.38949e-07	-3.17702
BLM	574.651	1.09349	0.179741	6.08371	1.17435e-09	2.38949e-07	1.03967
GBP1	6512.23	1.6331	0.26857	6.08071	1.19651e-09	2.40498e-07	1.54619
IGKV1-9	4784.15	1.76443	0.290237	6.07926	1.20738e-09	2.40498e-07	1.6697
GIMD1	960.401	-2.18897	0.360303	-6.07535	1.23718e-09	2.43867e-07	-2.06582
AURKA	1169.7	1.08139	0.178072	6.07275	1.25736e-09	2.45288e-07	1.02742
PFKFB4	1815.99	-1.84124	0.303425	-6.0682	1.29352e-09	2.49769e-07	-1.73421
SLC3A1	1107.58	-1.52709	0.251731	-6.06635	1.30847e-09	2.50102e-07	-1.44478
IGHV3-21	5829.65	2.3089	0.38217	6.04155	1.52639e-09	2.88838e-07	2.18038
F10	116.005	-2.10867	0.350955	-6.00839	1.87376e-09	3.44245e-07	-1.98491
HTR7P1	184.36	-1.68446	0.280829	-5.99816	1.9956e-09	3.56699e-07	-1.5912
MICB	379.838	1.07041	0.178463	5.99796	1.9981e-09	3.56699e-07	1.02191
FCGR3B	98.3852	4.39211	0.735036	5.97536	2.29579e-09	4.06012e-07	4.12947
PAQR7	1144.81	-1.86703	0.31258	-5.97297	2.32967e-09	4.08188e-07	-1.75918
ITIH5	1148.29	-1.04057	0.17445	-5.96487	2.44824e-09	4.21165e-07	-0.985915
AGMO	1078.69	-1.91223	0.321058	-5.95605	2.58412e-09	4.37954e-07	-1.79404
ALDOB	139102	-1.65983	0.278704	-5.95554	2.59213e-09	4.37954e-07	-1.56486
MED12L	406.93	-2.19136	0.368679	-5.94382	2.78452e-09	4.66296e-07	-2.06009
CD36	13257.2	-2.20152	0.371519	-5.92572	3.10924e-09	5.16107e-07	-2.07025
SELENOP	28194.7	-1.62451	0.274557	-5.91682	3.28218e-09	5.40076e-07	-1.53071
UBE2T	380.816	1.08008	0.182897	5.90539	3.51816e-09	5.73916e-07	1.02225
LINC02446	145.677	2.85315	0.484077	5.89401	3.7693e-09	6.04461e-07	2.68021
IGKV3-11	21011	1.81837	0.308811	5.88828	3.90242e-09	6.2055e-07	1.71372
KIF11	1636.38	1.07591	0.183104	5.87595	4.20431e-09	6.57506e-07	1.01588
MYOM1	188.266	-1.41679	0.241321	-5.87096	4.33272e-09	6.67145e-07	-1.33972
FCRL5	1437.19	1.43997	0.245276	5.87082	4.33646e-09	6.67145e-07	1.35897
THSD4	1509.56	-1.44843	0.247064	-5.86256	4.55775e-09	6.95534e-07	-1.36035
SEMA6C	392.251	-2.05351	0.350584	-5.8574	4.70176e-09	7.11771e-07	-1.93305
ARHGAP11A	1371.63	1.07087	0.183112	5.8482	4.9691e-09	7.46272e-07	1.01184
PCK1	12985.9	-2.78037	0.476124	-5.83959	5.23309e-09	7.7973e-07	-2.60593
REG4	19541.9	1.78037	0.305023	5.83683	5.32028e-09	7.86528e-07	1.67626
GCNT4	7157.85	-1.19943	0.205649	-5.83238	5.4641e-09	8.01528e-07	-1.13603
IGHG1	7712.71	2.65091	0.456713	5.80434	6.46203e-09	9.28518e-07	2.48993
DLGAP5	1034.71	1.15177	0.198445	5.80395	6.47701e-09	9.28518e-07	1.08696
CDCA2	629.82	1.00606	0.173405	5.80177	6.56196e-09	9.33624e-07	0.950905
CPNE6	81.3383	-1.94979	0.336293	-5.79787	6.71619e-09	9.48436e-07	-1.82947
SCAMP5	1308.22	-1.5323	0.264378	-5.79587	6.7969e-09	9.52723e-07	-1.44106
CCNA2	1497.71	1.17506	0.203836	5.7647	8.18017e-09	1.12169e-06	1.10825
MEP1B	26353.6	-1.93999	0.33682	-5.75974	8.42448e-09	1.13322e-06	-1.81868
KIF4A	695.235	1.1816	0.205652	5.74564	9.1572e-09	1.22029e-06	1.11483
GRB10	1826.76	-1.14512	0.199479	-5.74055	9.43675e-09	1.24875e-06	-1.07956
SLC5A11	267.504	-2.87795	0.501567	-5.73793	9.58416e-09	1.25763e-06	-2.69131
PREX2	928.711	-1.01027	0.176097	-5.737	9.63672e-09	1.25763e-06	-0.954674
FCGR3A	365.708	2.25948	0.394029	5.7343	9.7917e-09	1.2691e-06	2.11868
MMP3	276.153	3.72214	0.651113	5.71658	1.08688e-08	1.38966e-06	3.48297
DIRAS3	142.609	-1.86914	0.327053	-5.7151	1.0964e-08	1.39243e-06	-1.75451
FLVCR2-AS1	244.839	-2.23443	0.39134	-5.70969	1.13183e-08	1.42784e-06	-2.08833
MKI67	4757.67	1.09507	0.191873	5.70726	1.14808e-08	1.43875e-06	1.03202
NCAPG	1095.78	1.08961	0.191163	5.69991	1.19869e-08	1.48253e-06	1.02778
KAZN	249.865	-1.71301	0.300714	-5.69647	1.2231e-08	1.5029e-06	-1.60685
IGKV1-33	6916.01	1.79121	0.314821	5.68962	1.27322e-08	1.5544e-06	1.68033
IGLV1-47	6005.86	2.82557	0.496963	5.68568	1.3029e-08	1.58043e-06	2.64454
IGHV3-30	8744.74	1.72613	0.303945	5.67909	1.35416e-08	1.63215e-06	1.62046
IGLV7-43	1437.57	1.75044	0.308816	5.66824	1.44275e-08	1.72792e-06	1.64165
ABCA8	894.335	-1.40206	0.247896	-5.65586	1.55067e-08	1.83396e-06	-1.31182
TMEM198	140.97	-2.42478	0.428949	-5.65284	1.57823e-08	1.85496e-06	-2.26263
APOC3	18206.1	-2.96202	0.524115	-5.65147	1.59081e-08	1.8582e-06	-2.7619
SLC6A14	174.678	4.06774	0.719909	5.65036	1.60115e-08	1.8588e-06	3.79794
MEP1A	21747.1	-1.34992	0.239753	-5.63044	1.79749e-08	2.05364e-06	-1.26616
KIF2C	791.455	1.17084	0.207963	5.63005	1.80153e-08	2.05364e-06	1.09922
TREH	2798.87	-2.13324	0.379437	-5.6221	1.88645e-08	2.13756e-06	-1.99144
IGHV1-18	3156.19	1.93855	0.344929	5.62012	1.90821e-08	2.14934e-06	1.81464
TSHZ1	990.379	-1.25033	0.222518	-5.61903	1.92037e-08	2.15024e-06	-1.18338
FAM234B	251.295	-1.21191	0.215821	-5.61535	1.96164e-08	2.18353e-06	-1.13952
FGL2	11581.4	1.14023	0.203225	5.61068	2.01528e-08	2.23013e-06	1.07299
ABCC2	9045.82	-2.20876	0.394945	-5.59258	2.23725e-08	2.43307e-06	-2.05978
PSAT1	400.542	1.53943	0.275404	5.58973	2.2742e-08	2.45912e-06	1.44062
SOAT2	193.201	-2.62284	0.469393	-5.58773	2.30061e-08	2.47355e-06	-2.44123
TENT5C	5383.62	1.19359	0.213665	5.58625	2.32021e-08	2.48053e-06	1.12181
LINC00330	42.4457	-4.09408	0.733615	-5.58069	2.39561e-08	2.54675e-06	-3.79959
IGKC	377826	1.50742	0.270319	5.57645	2.45471e-08	2.595e-06	1.4128
TNFRSF9	106.639	2.37174	0.425841	5.56954	2.55406e-08	2.66303e-06	2.21356
LINC02177	232.454	-2.31844	0.416309	-5.56905	2.56128e-08	2.66303e-06	-2.15795
FEN1	862.278	1.2555	0.225511	5.56737	2.58607e-08	2.67411e-06	1.17461
NCAPH	514.491	1.17327	0.210813	5.56547	2.61448e-08	2.6888e-06	1.10019
ISX	3093.15	-1.04139	0.187455	-5.5554	2.76981e-08	2.83314e-06	-0.979156
SPC24	290.986	1.13399	0.204232	5.55246	2.81676e-08	2.86567e-06	1.06353
PLP2	1822.15	1.07114	0.193078	5.5477	2.89452e-08	2.91346e-06	1.00545
IGHV3-69-1	1430.74	3.23195	0.584552	5.52893	3.22186e-08	3.2088e-06	3.00972
IGHJ4	229.277	2.13103	0.38573	5.52467	3.30113e-08	3.27054e-06	1.98785
GINS4	251.077	1.22801	0.222677	5.51478	3.4922e-08	3.41184e-06	1.14738
CA10	26.3291	-3.65661	0.6632	-5.51359	3.51588e-08	3.41184e-06	-3.40613
IYD	2696.42	-1.49625	0.271631	-5.50841	3.62091e-08	3.48994e-06	-1.39729
IGHV5-51	7208.12	2.51303	0.457006	5.4989	3.8216e-08	3.65233e-06	2.34138
IGHV3-73	1185.08	2.64468	0.481343	5.49438	3.9208e-08	3.6781e-06	2.46262
PKLR	283.63	-1.71664	0.312842	-5.48724	4.08269e-08	3.80575e-06	-1.59644
ZWINT	1088.23	1.02016	0.185975	5.48544	4.12431e-08	3.80709e-06	0.958354
ZWILCH	750.273	1.02857	0.18751	5.48544	4.12437e-08	3.80709e-06	0.962672
LINC00294	414.212	-1.13366	0.206701	-5.48454	4.1454e-08	3.80793e-06	-1.06299
GRAMD1B	5005.69	-1.73742	0.317101	-5.47908	4.27552e-08	3.8897e-06	-1.61834
RRM2	2187.73	1.36942	0.25001	5.47747	4.31445e-08	3.89487e-06	1.28033
TNFRSF17	866.946	1.17868	0.215199	5.47715	4.32238e-08	3.89487e-06	1.10234
HK2	329.186	1.93996	0.354961	5.46527	4.62196e-08	4.10616e-06	1.8087
SLC25A15	4073.06	-1.04081	0.190568	-5.46159	4.71892e-08	4.17272e-06	-0.986473
ASAH2	17218.3	-2.58894	0.474341	-5.45798	4.81589e-08	4.21903e-06	-2.40214
IGKV1D-33	6636.94	1.72163	0.31557	5.45564	4.87976e-08	4.25528e-06	1.60564
LPIN2	7889.94	-1.03401	0.18962	-5.45305	4.9512e-08	4.28654e-06	-0.97331
SAA2	27.2403	4.5362	0.831918	5.45271	4.96091e-08	4.28654e-06	4.20779
PBK	626.264	1.22266	0.224454	5.44726	5.11504e-08	4.36262e-06	1.13991
S100A9	84.4733	2.84007	0.521999	5.44076	5.30526e-08	4.50186e-06	2.63814
KIF20A	837.361	1.2815	0.235619	5.43888	5.36159e-08	4.52935e-06	1.19854
OIP5	160.86	1.23486	0.227771	5.42152	5.90952e-08	4.97003e-06	1.1544
KLHL6	1349.15	1.09264	0.201852	5.41305	6.19599e-08	5.18791e-06	1.02274
MS4A8	3918.64	-1.38993	0.256882	-5.41078	6.27522e-08	5.2311e-06	-1.29533
RMI2	234.751	1.25587	0.232372	5.40459	6.4958e-08	5.36508e-06	1.1748
LCT	82948.4	-3.58729	0.663791	-5.40424	6.50838e-08	5.36508e-06	-3.31378
GINS1	519.953	1.02219	0.189159	5.40389	6.521e-08	5.36508e-06	0.953448
MME	59057.5	-1.66261	0.307815	-5.40133	6.61496e-08	5.41882e-06	-1.54562
NEK2	662.84	1.03167	0.19105	5.39999	6.66462e-08	5.43597e-06	0.966942
MCM10	330.605	1.21852	0.226234	5.38609	7.20079e-08	5.82963e-06	1.13939
RGN	628.43	-2.08259	0.386676	-5.38589	7.20886e-08	5.82963e-06	-1.93171
KCNK15	21.6638	-3.65496	0.679444	-5.37934	7.476e-08	6.01993e-06	-3.37989
MYZAP	236.849	-1.48255	0.276514	-5.36157	8.24996e-08	6.58709e-06	-1.38241
IGHV3-11	3324.85	1.70519	0.318258	5.3579	8.41933e-08	6.69408e-06	1.58585
HCP5	3542.39	1.01265	0.18906	5.35625	8.49652e-08	6.72718e-06	0.947238
TMEM25	1771.04	-1.27649	0.238689	-5.34793	8.8967e-08	7.01468e-06	-1.18129
CYB5A	5626.57	-1.11411	0.208807	-5.33561	9.52213e-08	7.47665e-06	-1.04233
BTD	3419.22	-1.05874	0.198722	-5.32776	9.94328e-08	7.77507e-06	-0.989325
VNN1	17684.7	-1.85487	0.348483	-5.32271	1.02233e-07	7.96114e-06	-1.7183
IGLC3	45114.4	2.01906	0.379657	5.31811	1.04849e-07	8.09818e-06	1.8737
CDC20	969.396	1.40919	0.265491	5.30788	1.10907e-07	8.46248e-06	1.31134
NME1	472.942	1.01833	0.192121	5.30045	1.15518e-07	8.77888e-06	0.95036
ACAT1	4738.37	-1.58376	0.298915	-5.29838	1.16834e-07	8.84338e-06	-1.46883
MTFR2	104.812	1.35433	0.25566	5.29737	1.17484e-07	8.85366e-06	1.25946
RPS3AP40	7.52615	-5.39973	1.01945	-5.29671	1.17905e-07	8.85366e-06	-5.09424
SOWAHB	863.461	-1.12481	0.212501	-5.29319	1.202e-07	8.97708e-06	-1.0503
TRPM6	2181.24	-2.34156	0.442441	-5.29236	1.20747e-07	8.97708e-06	-2.16867
DIRAS2	243.209	-3.2419	0.612602	-5.29202	1.20972e-07	8.97708e-06	-2.98746
SPAG5	1425.83	1.02683	0.19442	5.28148	1.28147e-07	9.36268e-06	0.958035
LOC101927164	58.6863	-3.02902	0.574045	-5.27663	1.31584e-07	9.54007e-06	-2.78964
RGS16	87.0058	1.82496	0.345924	5.27561	1.32314e-07	9.55641e-06	1.69043
MNS1	103.436	1.23772	0.235043	5.26593	1.3948e-07	1.00356e-05	1.14994
IGHV3-7	9561.29	1.93978	0.368439	5.26487	1.4029e-07	1.00557e-05	1.79722
SKA1	298.753	1.34866	0.256202	5.26404	1.40927e-07	1.00633e-05	1.25281
GBP5	1523.39	1.44977	0.27546	5.26308	1.4166e-07	1.00776e-05	1.34678
SIGLEC15	183.303	-2.28757	0.435779	-5.24938	1.5261e-07	1.07755e-05	-2.11016
PDZK1	3977.6	-1.5973	0.304486	-5.24589	1.5553e-07	1.09003e-05	-1.47872
CLSPN	514.852	1.10707	0.211646	5.23076	1.68811e-07	1.17442e-05	1.03129
HACL1	4385.44	-1.32252	0.253266	-5.22186	1.77132e-07	1.21886e-05	-1.22483
GBP4	4326.28	1.27726	0.244717	5.21935	1.79555e-07	1.23105e-05	1.18716
TUSC3	613.183	-1.61084	0.309454	-5.20543	1.93549e-07	1.30804e-05	-1.4866
E2F5	619.995	1.32563	0.255171	5.19506	2.04658e-07	1.37083e-05	1.23036
LRP8	230.567	1.45013	0.279154	5.19473	2.05012e-07	1.37083e-05	1.34277
APOA4	86161.8	-2.39432	0.461404	-5.1892	2.11195e-07	1.40532e-05	-2.20227
ANKRD36BP2	3368.95	1.24017	0.239019	5.18856	2.11928e-07	1.40532e-05	1.15216
ANKRD31	66.5976	-1.9511	0.376073	-5.18809	2.12468e-07	1.40532e-05	-1.79969
ENPP2	3234.11	-1.09577	0.211233	-5.1875	2.13141e-07	1.40532e-05	-1.01463
NLRC5	2872.44	1.62678	0.314448	5.17345	2.29816e-07	1.50478e-05	1.50488
SCN3B	184.507	-3.9575	0.766888	-5.16046	2.46344e-07	1.60743e-05	-3.6318
LINC01645	38.4361	-3.13001	0.60676	-5.15857	2.48837e-07	1.61813e-05	-2.87497
HMMR	964.346	1.07464	0.208628	5.15101	2.59081e-07	1.67324e-05	0.998855
GHRH	11.3335	-7.00767	1.36225	-5.14418	2.68689e-07	1.72939e-05	-0.234627
SYCP2	265.762	-1.54113	0.299695	-5.14231	2.71383e-07	1.73784e-05	-1.4203
IGLV2-23	7090.41	1.74697	0.339908	5.13954	2.75407e-07	1.75472e-05	1.61327
SLC2A12	2163.34	-1.74134	0.33935	-5.1314	2.876e-07	1.82626e-05	-1.59739
ALDH1A2	39.4235	3.87767	0.755938	5.12962	2.90334e-07	1.83746e-05	3.56243
AURKB	366.95	1.28327	0.250288	5.12718	2.94121e-07	1.85522e-05	1.18767
SLC22A17	156.6	-1.82396	0.356065	-5.12253	3.01456e-07	1.89183e-05	-1.6803
SLC36A1	4364.9	-1.14982	0.224491	-5.1219	3.02467e-07	1.89183e-05	-1.06229
ARNTL2	662.404	1.37202	0.267888	5.12162	3.02925e-07	1.89183e-05	1.26942
IGKJ3	206.315	1.59442	0.311573	5.11734	3.09881e-07	1.92088e-05	1.47213
FOXM1	826.968	1.2041	0.235319	5.11689	3.10621e-07	1.92088e-05	1.11497
H2BC17	788.493	1.61264	0.315432	5.11248	3.17951e-07	1.95344e-05	1.48858
IGHV4-34	2245.25	2.84227	0.556065	5.1114	3.19776e-07	1.95829e-05	2.61291
SLC9A7	1125.75	1.29142	0.252962	5.10519	3.30462e-07	2.0172e-05	1.19576
IGHV4-59	6432.41	1.83611	0.359906	5.10163	3.36737e-07	2.0489e-05	1.69238
ACP3	160.937	1.86536	0.365716	5.10058	3.38615e-07	2.05372e-05	1.71848
NETO2	137.736	1.49805	0.294226	5.09151	3.55219e-07	2.14754e-05	1.38213
MAP3K20-AS1	104.17	4.81797	0.94667	5.08939	3.59215e-07	2.16478e-05	4.4016
ACOX1	23561.6	-1.12127	0.220394	-5.08756	3.62696e-07	2.17882e-05	-1.03873
IKZF2	788.016	1.03391	0.203551	5.07936	3.78715e-07	2.2607e-05	0.957453
MGAM	35899.1	-1.67009	0.329081	-5.07502	3.87459e-07	2.30563e-05	-1.53569
SLC31A2	865.119	-1.1456	0.225862	-5.07211	3.9342e-07	2.33376e-05	-1.06387
IGHV3-33	6886.94	1.69817	0.335008	5.06906	3.9979e-07	2.35677e-05	1.56486
CYP2J2	2789.24	-1.73397	0.34213	-5.06816	4.01683e-07	2.36057e-05	-1.59727
WARS1	4519.82	1.22956	0.243096	5.05791	4.2387e-07	2.46797e-05	1.13769
TM4SF4	20031.3	-2.80013	0.553722	-5.05692	4.26091e-07	2.47329e-05	-2.55915
IQGAP3	1383.28	1.16619	0.230921	5.05019	4.41372e-07	2.55415e-05	1.07971
KIF18A	439.166	1.18143	0.234132	5.046	4.51163e-07	2.57926e-05	1.09314
IGSF9	255.131	-2.14703	0.426771	-5.03087	4.88265e-07	2.75804e-05	-1.96554
ASPDH	29.2415	-4.41729	0.87924	-5.02398	5.06107e-07	2.83345e-05	-4.03917
PLOD2	5501.66	-1.61394	0.321657	-5.01757	5.2328e-07	2.92095e-05	-1.48164
C2orf88	3517.08	-1.47896	0.295085	-5.01197	5.38759e-07	2.99688e-05	-1.35193
HRH2	168.766	-2.33403	0.465817	-5.01063	5.42535e-07	2.99688e-05	-2.13993
TCF19	615.441	1.0079	0.20116	5.01045	5.43021e-07	2.99688e-05	0.930929
MAD2L1	828.936	1.05892	0.211376	5.00964	5.45308e-07	2.99688e-05	0.976817
HJURP	480.363	1.05906	0.21142	5.00926	5.46385e-07	2.99688e-05	0.980582
BMP8A	190.81	-1.36535	0.27274	-5.00607	5.55536e-07	3.03827e-05	-1.25611
FAM83D	369.442	1.27459	0.254838	5.00155	5.68707e-07	3.08357e-05	1.17471
APOA1-AS	14.7286	-4.65153	0.930162	-5.00078	5.71001e-07	3.08371e-05	-4.26335
BEND7	1594.56	-1.09095	0.21817	-5.00044	5.71994e-07	3.08371e-05	-1.00441
TIGIT	309.458	1.15625	0.231364	4.99756	5.8061e-07	3.12127e-05	1.06855
ANK3	5815.69	-1.19446	0.239133	-4.99494	5.88528e-07	3.15487e-05	-1.10152
ABCA6	630.816	-1.20741	0.241831	-4.99276	5.95238e-07	3.18184e-05	-1.11258
CDC6	946.162	1.169	0.234561	4.9838	6.23469e-07	3.32336e-05	1.07741
IGKV1-37	130.841	2.78876	0.560018	4.97976	6.36625e-07	3.37447e-05	2.54821
PRR5L	402.425	1.12677	0.226478	4.97517	6.51888e-07	3.42657e-05	1.04115
CA3	118.047	-1.54413	0.310504	-4.97298	6.59317e-07	3.45603e-05	-1.41695
PCAT2	145.334	2.06734	0.416288	4.96612	6.83059e-07	3.56075e-05	1.8929
RNF145	1258.51	1.0682	0.215128	4.96543	6.85507e-07	3.5637e-05	0.987039
SLC5A9	2168.71	-1.7495	0.352417	-4.9643	6.89491e-07	3.56482e-05	-1.60098
GBP1P1	226.482	1.74013	0.350941	4.95848	7.10471e-07	3.66328e-05	1.5953
XRCC2	246.713	1.26224	0.254637	4.95701	7.1585e-07	3.68099e-05	1.16248
SLC2A5	9543.29	-1.52174	0.307248	-4.95282	7.31472e-07	3.74099e-05	-1.39474
GUCA2B	122.317	-3.45889	0.699195	-4.94697	7.53794e-07	3.83007e-05	-3.14641
UGT1A1	3879.57	-1.53633	0.310741	-4.94408	7.65058e-07	3.85032e-05	-1.40417
CYBRD1	21075.1	-1.42156	0.287767	-4.93998	7.8131e-07	3.9113e-05	-1.30359
CENPA	194.82	1.22341	0.247735	4.93838	7.8774e-07	3.92274e-05	1.12692
ASPHD2	193.149	1.78332	0.362297	4.92226	8.55513e-07	4.22161e-05	1.63255
TMEM229A	333.457	-2.05476	0.417622	-4.92015	8.64777e-07	4.23942e-05	-1.87224
IGLV1-44	5927.37	2.18177	0.443773	4.9164	8.81484e-07	4.31016e-05	1.99381
DEPDC1	932.77	1.05496	0.215068	4.90524	9.33142e-07	4.50455e-05	0.971824
KIFC1	520.384	1.28375	0.262258	4.895	9.83051e-07	4.7334e-05	1.17989
ADI1	3826.6	-1.13742	0.23241	-4.89403	9.87919e-07	4.74477e-05	-1.04613
IGHG2	2882.26	3.25932	0.666589	4.88954	1.01069e-06	4.82964e-05	2.96851
HMGCS2	12921.7	-3.41545	0.700107	-4.87847	1.0691e-06	5.03728e-05	-3.09275
CFAP221	665.032	-1.20964	0.247989	-4.8778	1.07278e-06	5.03728e-05	-1.11182
B3GAT1-DT	361.504	-1.5508	0.31807	-4.87564	1.08457e-06	5.06748e-05	-1.41072
ENPP5	110.549	-2.10116	0.431188	-4.87295	1.09944e-06	5.10576e-05	-1.91186
TRIP13	281.169	1.16559	0.239209	4.8727	1.10086e-06	5.10576e-05	1.07279
CXCL5	23.3532	4.73941	0.972902	4.87141	1.10802e-06	5.12644e-05	4.30556
IGSF23	209.436	-1.48438	0.305171	-4.86408	1.14989e-06	5.28887e-05	-1.35584
HACE1	716.025	-1.0161	0.208923	-4.86353	1.15308e-06	5.28887e-05	-0.935963
NHS	279.188	1.19196	0.245355	4.85808	1.18529e-06	5.40466e-05	1.09496
SHCBP1	293.143	1.21855	0.250918	4.85636	1.19564e-06	5.4387e-05	1.1211
ACER2	605.598	-1.69668	0.349547	-4.85395	1.21025e-06	5.49197e-05	-1.54822
HASPIN	151.52	1.21693	0.251276	4.84302	1.27879e-06	5.78914e-05	1.11626
CENPW	190.795	1.44568	0.298599	4.84155	1.28831e-06	5.81831e-05	1.32081
CDCA5	348.513	1.21742	0.251494	4.84077	1.2934e-06	5.82739e-05	1.12019
ENPP3	3217.9	-2.91268	0.60185	-4.83954	1.30142e-06	5.84961e-05	-2.63699
SMLR1	991.07	-1.51578	0.313307	-4.838	1.31153e-06	5.88104e-05	-1.38299
IGKJ5	361.869	1.28136	0.265072	4.83403	1.33795e-06	5.98537e-05	1.17309
SUSD2	272.975	-2.01178	0.416422	-4.83111	1.35775e-06	6.05958e-05	-1.82746
CEP128	479.037	1.00629	0.208338	4.83009	1.36469e-06	6.07625e-05	0.926685
FRMD1	102.735	-3.03435	0.62879	-4.8257	1.39515e-06	6.13553e-05	-2.7436
JCHAIN	276001	1.06263	0.220218	4.82537	1.39746e-06	6.13553e-05	0.978349
CEACAM20	1601.8	-2.64546	0.550024	-4.80972	1.5114e-06	6.58989e-05	-2.39125
TRHDE	1862.8	-1.69029	0.351538	-4.80828	1.52235e-06	6.6072e-05	-1.53329
IGKV4-1	23847.3	1.51776	0.315916	4.80431	1.55283e-06	6.72408e-05	1.38607
MAOB	2215.16	-1.17919	0.245586	-4.80154	1.57448e-06	6.80225e-05	-1.06513
MROH7	41.147	-2.51779	0.525024	-4.79556	1.62218e-06	6.97649e-05	-2.28357
GSTM5	78.5946	-1.0407	0.217063	-4.79448	1.63094e-06	6.99825e-05	-0.953468
PIWIL2	1206.22	-1.7106	0.356851	-4.79361	1.63808e-06	7.01299e-05	-1.55255
FMO5	6405.89	-1.34983	0.281631	-4.7929	1.64385e-06	7.02179e-05	-1.23162
IGHV3-53	1476.93	1.87826	0.392076	4.79054	1.66331e-06	7.0889e-05	1.70904
NCALD	554.39	1.10769	0.231458	4.78569	1.70405e-06	7.24622e-05	1.01685
GZMB	103.646	2.71679	0.56797	4.78332	1.72419e-06	7.27597e-05	2.46282
H2BC3	921.125	1.45291	0.303746	4.78329	1.72445e-06	7.27597e-05	1.32599
KCNK10	851.186	-1.0697	0.223644	-4.78306	1.72642e-06	7.27597e-05	-0.986731
EFNA5	66.3989	-1.74699	0.365329	-4.78197	1.73587e-06	7.29952e-05	-1.59087
CCL13	589.131	1.16287	0.243369	4.77825	1.76831e-06	7.41946e-05	1.06433
IGHV4-61	3440.49	2.31562	0.484903	4.77543	1.79323e-06	7.50737e-05	2.1018
TFRC	12162.6	1.13402	0.237523	4.77435	1.80292e-06	7.53127e-05	1.03322
IGSF5	15.8744	-3.01951	0.6328	-4.77166	1.82715e-06	7.58543e-05	-2.73535
GCOM1	598.107	-1.41163	0.295842	-4.77157	1.82791e-06	7.58543e-05	-1.28271
IGKV1D-37	112.849	2.78578	0.584641	4.76493	1.88916e-06	7.77143e-05	2.52171
CD38	1165.54	1.04056	0.218646	4.7591	1.94455e-06	7.98194e-05	0.953364
DSCC1	183.438	1.1583	0.244353	4.74029	2.13409e-06	8.64741e-05	1.05865
TLR8	177.16	1.6421	0.346624	4.73741	2.16466e-06	8.73387e-05	1.49188
SKA3	353.434	1.03541	0.218586	4.73687	2.17046e-06	8.73865e-05	0.948926
VNN2	182.203	1.89312	0.399724	4.73607	2.17905e-06	8.75459e-05	1.71866
H2BC8	2168.3	1.20716	0.254996	4.73404	2.20095e-06	8.80194e-05	1.10425
CXCL9	502.306	1.92487	0.407444	4.72425	2.30967e-06	9.18556e-05	1.74513
LINC00605	12.2014	-3.85426	0.816057	-4.72303	2.32353e-06	9.19837e-05	-3.4852
F11	1119.51	-1.50737	0.319445	-4.71873	2.37322e-06	9.35591e-05	-1.36948
IGKV1-17	5304.85	1.65192	0.350114	4.71823	2.37902e-06	9.35929e-05	1.5006
LIPH	1858.97	1.09047	0.231316	4.7142	2.42668e-06	9.52698e-05	0.99852
ASAH2B	5486.16	-2.06084	0.437232	-4.71337	2.43651e-06	9.54578e-05	-1.85953
MRAP2	310.221	1.05564	0.224123	4.71008	2.47618e-06	9.68115e-05	0.967337
UBE2L6	2363.21	1.06521	0.226232	4.7085	2.4955e-06	9.73655e-05	0.972895
IGKV3-7	143.849	2.27207	0.482884	4.70521	2.53606e-06	9.85418e-05	2.05214
CXCL8	27.1061	3.76877	0.801178	4.70404	2.55064e-06	9.89052e-05	3.39523
IGF2BP3	88.3771	4.03277	0.858119	4.69954	2.60744e-06	0.000100695	3.62985
UGT1A7	103.141	-1.94153	0.413786	-4.6921	2.70411e-06	0.000104004	-1.75435
ZNF662	263.649	-1.09118	0.232664	-4.68995	2.73273e-06	0.000104891	-1.00333
PHLPP2	3761.14	-1.27222	0.271629	-4.68368	2.81764e-06	0.000107496	-1.14247
XRCC4	1244.25	1.57874	0.33717	4.68233	2.83638e-06	0.000107994	1.42496
SEC16B	294.947	-1.1622	0.248516	-4.67655	2.91737e-06	0.000110854	-1.06406
APOH	58.3714	-2.41975	0.517561	-4.6753	2.93521e-06	0.000111309	-2.17947
CDHR2	16044.7	-1.35433	0.289739	-4.67431	2.94938e-06	0.000111399	-1.2288
KRT18P32	14.5523	-5.01601	1.07518	-4.66527	3.08218e-06	0.000115952	-4.51661
EEF1A1P45	490.435	-3.40367	0.730524	-4.65921	3.17423e-06	0.000118473	-3.04832
SAMD9L	4330.78	1.16774	0.251154	4.6495	3.32745e-06	0.00012322	1.06445
TRDV1	82.3853	3.13659	0.674776	4.64835	3.34601e-06	0.000123424	2.81296
PKIB	437.425	-1.79546	0.386527	-4.64509	3.39925e-06	0.000125144	-1.61237
ASPA	904.518	-1.38394	0.29807	-4.64301	3.43364e-06	0.00012592	-1.25206
EPHA3	587.097	-1.10384	0.237937	-4.6392	3.49762e-06	0.000127771	-1.00433
SLC5A12	784.552	-5.39788	1.16368	-4.63863	3.50733e-06	0.000127879	-0.179482
IGHV3-22	228.433	2.76563	0.596411	4.63712	3.53297e-06	0.000128566	2.48486
IL1RN	912.423	1.9759	0.426294	4.63506	3.56827e-06	0.000129353	1.78292
SAMD5	776.655	1.157	0.249675	4.63404	3.58594e-06	0.000129745	1.05346
OTOP2	15.7005	-3.88578	0.839435	-4.62904	3.67356e-06	0.000132157	-3.49636
IGHV3-66	740.051	2.21106	0.477739	4.62818	3.68887e-06	0.000132456	1.99256
PTPRT	132.454	-1.10508	0.238801	-4.62762	3.699e-06	0.000132568	-1.00859
IFI27	6392.55	1.64841	0.356284	4.62669	3.71562e-06	0.000132836	1.49066
BATF2	455.96	1.29742	0.280438	4.62641	3.72051e-06	0.000132836	1.17824
ABHD6	2431.29	-1.23504	0.267103	-4.62383	3.76723e-06	0.000134213	-1.12043
SLITRK6	825.855	-1.02158	0.220955	-4.6235	3.77326e-06	0.000134213	-0.935609
IGKV3D-15	5075.17	2.15785	0.46687	4.62196	3.80134e-06	0.000134437	1.94504
RNF182	66.7871	3.22034	0.697395	4.61766	3.88084e-06	0.000136754	2.88793
ACTG1P25	93.9851	-1.96856	0.4264	-4.6167	3.89886e-06	0.000137134	-1.76564
SCARB1	825.942	-1.21974	0.264358	-4.61398	3.95028e-06	0.000138428	-1.10656
DNAJB5-DT	17.4148	-3.06917	0.666418	-4.60548	4.11523e-06	0.000142624	-2.75524
HHIP	1026.87	-1.01927	0.221356	-4.60467	4.1313e-06	0.000142673	-0.944279
IGLC5	46.1126	2.51697	0.546616	4.60464	4.13174e-06	0.000142673	2.25993
H3C12	730.824	1.58868	0.345358	4.6001	4.2229e-06	0.000145556	1.4351
DTNA	187.04	-1.25474	0.273103	-4.59438	4.34048e-06	0.000149336	-1.13435
SLC6A12	181.119	-2.27092	0.495311	-4.58483	4.54351e-06	0.000155755	-2.03393
SMOC2	1133.26	1.31391	0.286611	4.58429	4.55533e-06	0.000155878	1.1863
IGHG4	1920.55	3.92342	0.856411	4.58124	4.62232e-06	0.0001576	3.51186
PEPD	3841.73	-1.16933	0.255265	-4.58083	4.63133e-06	0.000157623	-1.0603
UGT1A10	1747.88	-1.42943	0.312143	-4.5794	4.66318e-06	0.000158422	-1.28581
MMP24	81.0534	-3.53762	0.773099	-4.57589	4.74197e-06	0.000160236	-3.15164
SLC10A2	2310.77	-1.69069	0.369884	-4.57087	4.85708e-06	0.000163089	-1.51953
ZNF252P-AS1	84.5449	-1.14452	0.250403	-4.5707	4.86087e-06	0.000163089	-1.03948
RIPK2	255.265	1.08576	0.237796	4.56594	4.97252e-06	0.000165952	0.98738
EDN3	2065.86	-1.03442	0.226621	-4.56452	5.00629e-06	0.000166785	-0.94282
IGHV3-16	214.164	2.85395	0.626155	4.5579	5.16666e-06	0.000171224	2.55349
CLC	271.171	1.69771	0.372526	4.55729	5.18183e-06	0.000171426	1.52864
IGLV2-14	20179.8	1.74938	0.384078	4.55475	5.24468e-06	0.0001726	1.58102
MRO	897.86	-1.4751	0.32424	-4.54939	5.38007e-06	0.000176442	-1.32926
SPRED3	94.0228	-2.30597	0.507198	-4.54649	5.45472e-06	0.000178272	-2.05992
IGHJ1	7.3652	3.80156	0.836388	4.54522	5.48792e-06	0.000179048	3.3938
OSBP2	201.501	-1.89818	0.41868	-4.53374	5.79491e-06	0.000187769	-1.69525
FAM72B	128.637	1.26384	0.278931	4.53101	5.87037e-06	0.000189419	1.1456
LINC00032	54.6178	-1.96045	0.432693	-4.53081	5.87587e-06	0.000189419	-1.75598
PLK1	427.388	1.30417	0.287891	4.53009	5.89584e-06	0.00018974	1.17849
SI	224516	-1.70637	0.37689	-4.5275	5.96844e-06	0.00019175	-1.52882
HAPLN3	68.7242	2.45247	0.542105	4.52398	6.0687e-06	0.000194311	2.19401
LIPA	12515.4	-1.22473	0.271009	-4.51915	6.20873e-06	0.000198459	-1.10565
LEAP2	635.572	-1.45664	0.32283	-4.51209	6.41921e-06	0.000203468	-1.30665
ASF1B	503.084	1.13092	0.250789	4.50946	6.49937e-06	0.000205031	1.0225
SULT1B1	16833	-1.13484	0.251747	-4.50785	6.54867e-06	0.000205848	-1.02613
ADORA2A-AS1	154.329	-4.2379	0.943018	-4.49398	6.99041e-06	0.000217923	-3.75043
CDC45	285.553	1.1482	0.25557	4.49272	7.03195e-06	0.000218858	1.03705
WNT9B	201.127	-2.19157	0.488113	-4.48988	7.12624e-06	0.000220774	-1.94953
LINC01133	1146.39	-1.19849	0.266934	-4.48981	7.12851e-06	0.000220774	-1.08108
MLXIPL	464.444	-1.4321	0.319077	-4.48825	7.18101e-06	0.000221935	-1.28889
LINC03034	59.4284	1.90743	0.425007	4.488	7.18945e-06	0.000221935	1.70812
CD79A	644.55	1.68176	0.375613	4.47738	7.5564e-06	0.00023175	1.50795
GABARAPL1	1390.71	-1.34663	0.300787	-4.47704	7.56863e-06	0.00023175	-1.20843
CKAP2L	303.672	1.07143	0.239393	4.4756	7.61968e-06	0.000232889	0.968416
POU2AF1	582.252	1.24816	0.2789	4.4753	7.63046e-06	0.000232889	1.12549
ANKRD22	328.7	1.50865	0.337551	4.46941	7.84373e-06	0.000238628	1.35489
C2CD4A	66.522	1.84539	0.412929	4.46902	7.85797e-06	0.000238678	1.6503
PRXL2A	4798.27	-1.25675	0.281319	-4.46735	7.91961e-06	0.000239854	-1.12026
PARPBP	545.461	1.04351	0.233607	4.46694	7.93472e-06	0.000239854	0.935574
DES	1365.76	-1.36075	0.304788	-4.46458	8.02242e-06	0.000242119	-1.21419
LTBP1	1475.5	-1.08209	0.242587	-4.46063	8.17196e-06	0.000245457	-0.974513
SLC52A3	840.033	-1.38706	0.311605	-4.45134	8.53364e-06	0.000254703	-1.24337
CYP4B1	91.0355	-2.75275	0.619038	-4.44682	8.71518e-06	0.000258087	-2.43495
HSD17B11	11138.5	-1.09468	0.246444	-4.4419	8.9169e-06	0.000262826	-0.990536
OTUB2	92.1648	1.28796	0.290011	4.44107	8.95125e-06	0.000263429	1.15856
EXO1	399.833	1.11097	0.250354	4.4376	9.09668e-06	0.000266465	1.00178
LINC00472	638.029	-1.43446	0.324382	-4.42213	9.77305e-06	0.000284955	-1.26783
AUNIP	112.004	1.26296	0.286425	4.40937	1.0367e-05	0.00030037	1.13451
RIMKLB	540.824	-1.0075	0.228506	-4.40908	1.03811e-05	0.00030037	-0.909404
SLC22A5	2006.91	-1.00734	0.228601	-4.40655	1.05028e-05	0.000301698	-0.909906
ADCY9	1380.26	-1.22535	0.278079	-4.40647	1.05067e-05	0.000301698	-1.08864
VWA3B	38.8704	2.04697	0.464696	4.40496	1.05802e-05	0.000303348	1.82176
FAM72D	104.05	1.23309	0.280375	4.39799	1.09257e-05	0.000311257	1.10544
IGLV4-69	985.223	2.50127	0.568805	4.39742	1.09548e-05	0.000311257	2.22183
CENPU	629.334	1.0036	0.228295	4.39608	1.10222e-05	0.000312703	0.906005
PIMREG	110.378	1.08369	0.247114	4.38539	1.15779e-05	0.000325018	0.976564
LOC105374524	23.5408	-2.35125	0.536178	-4.38521	1.15875e-05	0.000325018	-2.08622
E2F7	221.95	1.07767	0.245806	4.38422	1.16404e-05	0.000325717	0.971933
FAM163B	6.0274	5.80175	1.3234	4.38398	1.16531e-05	0.000325717	5.44664
AKR1C7P	7.27238	-3.97728	0.907877	-4.38086	1.18211e-05	0.000328958	-3.52207
MTARC2	1759.08	-1.08457	0.24764	-4.37962	1.18888e-05	0.00032987	-0.972763
TXNDC5	382.416	1.31669	0.30077	4.37774	1.19916e-05	0.000331835	1.17976
ACADM	6215.68	-1.10969	0.253487	-4.37768	1.19947e-05	0.000331835	-0.997282
IGHJ3	68.1154	1.97501	0.451206	4.37718	1.20226e-05	0.000332122	1.75542
SLC2A9	378.514	-1.32731	0.303382	-4.37505	1.21405e-05	0.000334892	-1.18611
LOC101928012	15.8637	-5.92146	1.35436	-4.37214	1.23036e-05	0.000338564	-0.158066
CENPK	355.918	1.03846	0.237724	4.36834	1.25195e-05	0.000343842	0.935663
CCT8P1	338.284	-1.39939	0.320495	-4.36634	1.26349e-05	0.000346507	-1.24568
UGT2A3	16336	-1.28203	0.295115	-4.34419	1.39791e-05	0.000377357	-1.14443
SORD	3701.84	-1.65183	0.380443	-4.34186	1.41283e-05	0.00038084	-1.46441
COL6A5	536.309	-1.51351	0.34871	-4.3403	1.42287e-05	0.000383002	-1.34296
TSPAN1	2334.78	1.32043	0.304739	4.33298	1.47107e-05	0.000394853	1.18532
SLC1A1	4583.66	-1.19881	0.277159	-4.32535	1.52289e-05	0.000406635	-1.06075
PI3	10.597	5.11692	1.18408	4.32144	1.55013e-05	0.000413143	4.49169
ENPP6	216.389	-1.04709	0.242333	-4.32086	1.55421e-05	0.000413646	-0.941405
SPANXN3	12.5579	-6.50169	1.50655	-4.31562	1.59159e-05	0.000422407	-0.145839
RHOBTB2	554.552	-1.40608	0.326228	-4.31011	1.63173e-05	0.000430645	-1.24828
PLA2G4C	400.486	-1.51747	0.352316	-4.30712	1.65394e-05	0.000433184	-1.34791
DPY19L2P2	67.434	-1.08917	0.252968	-4.30557	1.66558e-05	0.00043533	-0.976435
ENPP7	1051	-2.3884	0.555582	-4.29891	1.71642e-05	0.000446766	-2.0983
CCN3	108.845	-1.25054	0.290924	-4.2985	1.71959e-05	0.000446975	-1.11843
FGF7	255.69	1.65366	0.38501	4.29511	1.74608e-05	0.000452616	1.46641
SIRPG	138.749	1.41974	0.330754	4.29243	1.76732e-05	0.000456248	1.26452
GPR158	53.0673	-2.27677	0.530537	-4.29145	1.77508e-05	0.000457627	-2.00001
P2RY2	250.883	-1.06103	0.247313	-4.29021	1.78506e-05	0.000458919	-0.951961
ABCG5	2291.38	-1.66385	0.387867	-4.28974	1.78879e-05	0.000458919	-1.47038
CH507-42P11.6	25.2178	-2.64433	0.616458	-4.28956	1.79031e-05	0.000458919	-2.31989
CCDC13-AS2	64.1192	-4.0425	0.942457	-4.28932	1.79222e-05	0.000458919	-3.52148
LINC00319	25.9333	-2.7042	0.630663	-4.28787	1.80394e-05	0.000461296	-2.37465
H2BC7	1123.07	1.39658	0.325805	4.28654	1.81478e-05	0.000463441	1.24259
ERCC6L	196.297	1.2617	0.294828	4.27946	1.87344e-05	0.000477135	1.12575
H2BC18	1428.98	1.38651	0.324257	4.27597	1.90306e-05	0.000482143	1.23221
PSMB9	2690.11	1.11895	0.261686	4.27594	1.9033e-05	0.000482143	0.991235
IGLV7-46	1616.38	2.13619	0.500108	4.27147	1.94193e-05	0.000490616	1.88104
IGLV2-8	4753.29	1.85149	0.433695	4.2691	1.96261e-05	0.000493863	1.62728
SEMA3D	430.728	-1.07959	0.252922	-4.26846	1.96826e-05	0.000494628	-0.964044
CDC25B	918.55	1.16742	0.273756	4.26448	2.00371e-05	0.000501862	1.0324
FADS6	195.796	-1.65946	0.389719	-4.2581	2.06173e-05	0.000513343	-1.46625
MT1H	374.808	-2.94989	0.693032	-4.2565	2.07651e-05	0.000515666	-2.57268
MYCN	60.1798	1.19871	0.28184	4.25314	2.1079e-05	0.000521694	1.06746
H2AC4	458.807	1.65334	0.388757	4.25289	2.11027e-05	0.000521694	1.45392
H3C8	1318.61	1.18497	0.278794	4.25035	2.13438e-05	0.000525213	1.05725
ANAPC1P2	100.068	-1.23732	0.291228	-4.24862	2.15094e-05	0.00052764	-1.10062
SPC25	114.002	1.36319	0.320946	4.24743	2.16239e-05	0.000528668	1.20779
IDH2	3959.8	1.03521	0.244243	4.23844	2.25075e-05	0.000547098	0.925277
LINC00671	6.72752	-5.18692	1.22544	-4.23271	2.30897e-05	0.00055907	-4.57102
STYK1	254.21	1.16458	0.275148	4.23257	2.31038e-05	0.00055907	1.03581
THRB	515.529	-1.61262	0.381269	-4.22962	2.34084e-05	0.00056356	-1.41845
IGLV9-49	345.438	2.26774	0.536274	4.2287	2.35045e-05	0.000564376	1.99357
ANO3	44.6125	-4.81347	1.13836	-4.22844	2.35318e-05	0.000564376	-0.200266
CRYM	65.2447	-2.45855	0.581993	-4.22436	2.39623e-05	0.000573248	-2.13756
IGKV1-13	419.841	2.64656	0.627084	4.22042	2.43849e-05	0.000581152	2.3203
TMPRSS6	62.14	-2.37176	0.562069	-4.2197	2.44624e-05	0.000582266	-2.07091
GDA	17309.6	-1.11602	0.264602	-4.2177	2.46801e-05	0.000585241	-0.990106
IGLV2-11	5612.56	1.49329	0.354302	4.21474	2.50072e-05	0.000590775	1.32339
SMIM2-AS1	160.831	-1.66131	0.394696	-4.20909	2.56399e-05	0.000604967	-1.45696
RADX	148.632	-1.03477	0.246042	-4.20565	2.60333e-05	0.000612722	-0.926361
FAM81A	139.315	1.25906	0.299645	4.20185	2.64741e-05	0.000621255	1.11512
BCHE	110.661	-1.96839	0.468503	-4.20144	2.65225e-05	0.000621255	-1.7205
SLC17A4	2177.25	-1.15716	0.275597	-4.19874	2.68408e-05	0.000627048	-1.02497
TMPRSS15	120616	-1.212	0.288976	-4.19412	2.73939e-05	0.000636042	-1.07303
C10orf67	13.5757	-3.02185	0.720634	-4.19332	2.74898e-05	0.000637488	-2.63978
FCGR2B	217.003	1.57375	0.375383	4.19239	2.76027e-05	0.00063854	1.38417
MIR1244-2	1544.27	1.18375	0.28291	4.1842	2.86173e-05	0.000659593	1.05143
AQP7	469.639	-1.22324	0.292607	-4.18048	2.90896e-05	0.0006694	-1.08185
LOC107984704	7.96068	-5.0605	1.21066	-4.17995	2.91571e-05	0.000669587	-4.4595
DPP4	15523.9	-1.15173	0.275598	-4.17902	2.92774e-05	0.000671536	-1.02089
CCR8	11.7037	4.24556	1.01683	4.17529	2.97612e-05	0.000680158	3.67785
PLIN2	12068.8	-1.19334	0.286078	-4.17139	3.02746e-05	0.000691056	-1.05582
IGHV1-69	3907.77	2.18277	0.523547	4.16918	3.05693e-05	0.000696643	1.9098
FMO4	756.375	-1.09739	0.263628	-4.16265	3.14579e-05	0.00071462	-0.961604
IGKV1-8	546.904	1.83637	0.441793	4.15663	3.22977e-05	0.000731939	1.60946
IGKV3D-20	6104.47	2.04645	0.492731	4.15328	3.2775e-05	0.000740323	1.79046
PYCARD-AS1	44.0809	1.26637	0.30568	4.14279	3.43111e-05	0.000770187	1.11744
FER1L4	473.641	1.32262	0.320032	4.13279	3.58393e-05	0.000801639	1.16529
E2F8	519.144	1.00928	0.244429	4.12912	3.6415e-05	0.000810684	0.898488
AKAP7	1200.26	-1.14323	0.27703	-4.12673	3.67953e-05	0.000818187	-0.996421
OMG	13.5605	-3.33217	0.807652	-4.12575	3.69529e-05	0.000820727	-2.89501
TNS4	109.683	3.0361	0.736458	4.12257	3.74673e-05	0.000830204	2.63464
KCNJ10	30.184	3.40451	0.826148	4.12095	3.77313e-05	0.000835076	2.94426
LRRC37A5P	9.72544	-3.75516	0.911813	-4.11835	3.81597e-05	0.000843569	-3.25992
H1-3	3005.88	1.06538	0.258743	4.11754	3.82945e-05	0.000845562	0.945473
CIB2	397.223	-1.33757	0.324879	-4.11712	3.83636e-05	0.000846101	-1.17313
FPR1	75.6227	1.93599	0.470579	4.11405	3.88773e-05	0.000855436	1.68286
SMPDL3A	2184.46	-1.09122	0.265556	-4.10919	3.97052e-05	0.000869609	-0.949658
FAM184A	341.748	-1.93127	0.470039	-4.10876	3.97795e-05	0.000870056	-1.67563
CHN2	615.956	-1.3619	0.331739	-4.10535	4.03702e-05	0.000881112	-1.19378
ODAM	22.9233	-2.82592	0.689302	-4.09968	4.1372e-05	0.000900901	-2.44668
ABCB1	3663.47	-1.39892	0.342058	-4.08972	4.31894e-05	0.000937239	-1.22335
ZBP1	521.051	1.1941	0.292116	4.08777	4.35536e-05	0.000944061	1.05142
NAT8B	716.434	-1.43522	0.351396	-4.08435	4.42013e-05	0.000957003	-1.25225
H2BC14	860.098	1.38491	0.339104	4.08402	4.42624e-05	0.00095723	1.20986
SLC13A2	4084.61	-1.42136	0.348204	-4.08196	4.46567e-05	0.000964657	-1.23961
NCKAP5	971.701	-1.06897	0.262453	-4.07301	4.64095e-05	0.00099683	-0.939872
IGKV1-16	4214.36	1.41116	0.346497	4.07265	4.64811e-05	0.000997236	1.23346
MYBL1	167.716	-1.12018	0.275315	-4.06873	4.727e-05	0.00101072	-0.985554
EPHB1	55.1754	1.84118	0.452766	4.06652	4.77199e-05	0.00101804	1.60133
DHRS7	2712.35	-1.06814	0.262811	-4.06428	4.81801e-05	0.00102439	-0.942288
TLL1	307.763	-1.23544	0.304054	-4.06324	4.8396e-05	0.00102716	-1.08535
CCNF	572.527	1.0969	0.270309	4.05794	4.9508e-05	0.00104325	0.959473
TFPI	5226.07	-1.01989	0.251356	-4.05755	4.95902e-05	0.00104382	-0.899266
CXCL10	449.922	2.14329	0.528329	4.05674	4.97633e-05	0.0010463	1.85755
H2BC11	1146.98	1.40028	0.345511	4.05278	5.06124e-05	0.00106297	1.22524
IGKV1D-13	1341.4	3.14422	0.776026	4.05169	5.0848e-05	0.00106674	2.71594
FCGR1A	69.643	2.12283	0.524768	4.04528	5.22603e-05	0.00109273	1.83686
XPNPEP2	7569.96	-1.38517	0.342802	-4.04074	5.32838e-05	0.0011129	-1.2067
ZBTB16	204.936	-2.12444	0.52639	-4.03587	5.44006e-05	0.00113335	-1.82896
S100A11	2600.81	1.16688	0.289132	4.03579	5.44183e-05	0.00113335	1.02585
L1TD1	51.9351	2.1999	0.545767	4.03084	5.55786e-05	0.00115067	1.90234
IGHJ5	458.693	1.70134	0.422158	4.03009	5.57564e-05	0.00115309	1.47828
EFNA1	1542.33	-1.35128	0.33551	-4.02754	5.63629e-05	0.00116214	-1.17721
SLC19A1	616.968	-2.14241	0.532127	-4.02612	5.67057e-05	0.00116762	-1.83076
KIF12	635.395	-1.26005	0.313084	-4.02463	5.70645e-05	0.00117337	-1.10416
FFAR2	103.578	1.30878	0.325275	4.02363	5.73082e-05	0.00117619	1.1435
IGKV5-2	261.672	1.8527	0.461182	4.0173	5.88693e-05	0.00120171	1.60461
SLC5A1	41983.6	-1.10483	0.275056	-4.01674	5.901e-05	0.00120328	-0.969416
IGHG3	1041.35	2.63053	0.655104	4.01544	5.93357e-05	0.00120862	2.2671
FCN1	24.2869	3.09966	0.772061	4.01478	5.95012e-05	0.00120939	2.665
SLC23A1	578.557	-1.78716	0.445516	-4.01145	6.03477e-05	0.00122528	-1.54133
LHFPL3-AS1	17.2589	-2.82312	0.703865	-4.01088	6.04933e-05	0.00122692	-2.4378
CLEC4F	82.5618	-1.46301	0.3648	-4.01043	6.06076e-05	0.00122792	-1.2681
TERLR1	213.912	-2.05321	0.512762	-4.00422	6.22226e-05	0.00125393	-1.77876
WNT3	141.256	-1.52252	0.380524	-4.00111	6.30469e-05	0.00126794	-1.3177
IL7R	1802.07	-1.17744	0.294961	-3.99185	6.55594e-05	0.00131001	-1.0179
FLVCR1	3477.93	-1.02345	0.25657	-3.98898	6.63569e-05	0.00132315	-0.897215
OAT	42200.5	-1.00995	0.253423	-3.98524	6.74132e-05	0.00134206	-0.887982
SLC4A4	19665.9	-1.00229	0.251509	-3.98512	6.74468e-05	0.00134206	-0.881601
SLC7A11	547.598	1.66821	0.41866	3.98465	6.75783e-05	0.00134326	1.44413
FCRL3	152.262	1.97245	0.495072	3.98417	6.77175e-05	0.00134462	1.70191
ENPEP	8731.41	-2.13464	0.53604	-3.98224	6.82678e-05	0.0013527	-1.82675
UNC5D	1569.14	-1.28654	0.323219	-3.98041	6.87963e-05	0.00136175	-1.11562
H2BC9	1984.65	1.0127	0.254451	3.97994	6.89341e-05	0.00136243	0.890358
SEC16B.1	177.362	-1.21417	0.305113	-3.9794	6.9089e-05	0.00136243	-1.05947
LOC101927708	62.7413	-1.92088	0.482719	-3.9793	6.91186e-05	0.00136243	-1.64672
FBP1	5234.04	-1.0006	0.251495	-3.97862	6.93164e-05	0.00136491	-0.879827
AGXT2	58.2062	-3.54774	0.89189	-3.97778	6.95626e-05	0.00136691	-3.02812
SPHK1	48.4862	-1.56706	0.394336	-3.97391	7.07021e-05	0.00138642	-1.35479
CYP4F2	1836.64	-1.98832	0.50062	-3.97171	7.1359e-05	0.00139641	-1.70878
FAM222A	138.93	-1.06006	0.266987	-3.97047	7.17302e-05	0.00139799	-0.934021
CA7	94.205	-2.406	0.605976	-3.97045	7.17356e-05	0.00139799	-2.05584
IGHV3-65	184.403	2.4551	0.619886	3.96057	7.47701e-05	0.0014424	2.10425
TCHH	9.01379	-4.19806	1.06032	-3.95923	7.51933e-05	0.00144713	-3.64419
TFF1	1155.39	2.29006	0.578896	3.95591	7.62427e-05	0.00145985	1.9655
MYBL2	472.612	1.50846	0.38198	3.94906	7.84594e-05	0.00149666	1.3049
GSG1	54.5864	-2.05441	0.520313	-3.94841	7.86712e-05	0.00149919	-1.75338
PSRC1	211.983	1.13763	0.288288	3.94618	7.94078e-05	0.00151064	0.994437
SLC2A2	9210.8	-1.25893	0.319092	-3.94536	7.96809e-05	0.00151386	-1.09206
H2BC6	623.458	1.48718	0.377194	3.94275	8.05529e-05	0.00152889	1.28388
MEI1	426.717	1.17816	0.298906	3.94156	8.09541e-05	0.00153343	1.02573
LOC105370616	22.0277	-3.44143	0.873672	-3.93904	8.18069e-05	0.00154494	-2.92854
MIR5571	19.4986	2.47947	0.629661	3.93779	8.22369e-05	0.00154817	2.12052
IGLV3-19	5411.67	1.29064	0.327775	3.93759	8.23048e-05	0.00154817	1.12215
RUBCNL	352.975	1.15373	0.293077	3.93661	8.2641e-05	0.0015514	1.00673
CDH26	55.5702	-1.62261	0.412376	-3.93478	8.32727e-05	0.00155781	-1.39433
LUCAT1	13.401	4.4295	1.12599	3.93387	8.35877e-05	0.00156143	3.75861
CYP3A5	21303.4	-1.11734	0.284069	-3.93334	8.37727e-05	0.0015618	-0.973395
LOC101927026	141.666	-2.27464	0.578486	-3.93205	8.42229e-05	0.00156711	-1.92636
FAM72A	151.061	1.01522	0.258994	3.91985	8.86029e-05	0.00163894	0.889287
H2BC10	1383.03	1.36538	0.348607	3.91666	8.97834e-05	0.00165753	1.18215
MUC2	10291.5	1.4058	0.359011	3.91577	9.01173e-05	0.00166046	1.20396
CCDC102B	242.89	-1.15762	0.296262	-3.90743	9.32817e-05	0.00170713	-1.00192
ADAMTS19-AS1	16.3119	3.26826	0.836491	3.9071	9.34104e-05	0.00170783	2.7649
CHST13	10.3036	-3.71608	0.9513	-3.90632	9.3711e-05	0.00171054	-3.15469
IGHV4-30-2	681.917	1.65696	0.424247	3.90564	9.39764e-05	0.00171156	1.42539
BEST4	165.344	-1.72908	0.443123	-3.90204	9.5385e-05	0.00173056	-1.48037
PIF1	175.429	1.21235	0.310842	3.9002	9.61128e-05	0.00174209	1.05258
SHBG	128.279	-1.88121	0.482371	-3.89992	9.62257e-05	0.00174247	-1.60463
PDK4	9252.06	-1.89418	0.485808	-3.89904	9.6575e-05	0.00174712	-1.61221
HGD	1482.23	-1.05141	0.270051	-3.89339	9.88542e-05	0.00178494	-0.915896
CROT	2980.29	-1.07051	0.274992	-3.89287	9.90636e-05	0.00178702	-0.916499
LIPC	26.5687	-2.13721	0.549124	-3.89203	9.94105e-05	0.00179152	-1.8158
TIGD3	20.0845	-2.23098	0.573343	-3.89118	9.97581e-05	0.00179441	-1.90431
LOXL4	144.566	-1.06591	0.273968	-3.89063	9.99852e-05	0.00179679	-0.926027
ME1	1551.83	-1.20462	0.309819	-3.88814	0.000101016	0.00181015	-1.027
IGLV6-57	1794.41	1.96062	0.504616	3.88537	0.000102173	0.00182916	1.67525
IGHV1-58	178.38	1.62453	0.418163	3.88493	0.000102361	0.00183001	1.3935
RYR1	71.8063	-1.479	0.380714	-3.8848	0.000102414	0.00183001	-1.27335
NBEA	777.136	-1.31562	0.339417	-3.87613	0.00010613	0.00188396	-1.12805
UGT2B11	24.6274	-3.9969	1.03257	-3.87083	0.000108465	0.0019182	-3.34335
LAMB3	2485.82	-1.16804	0.302032	-3.86727	0.00011006	0.00194461	-0.998505
C1orf105	8.94487	-3.4404	0.88974	-3.86675	0.000110295	0.00194692	-2.9176
FAM72C	105.211	1.24422	0.321866	3.86563	0.000110803	0.00195105	1.07497
MYL4	69.6647	1.99924	0.517194	3.86555	0.000110838	0.00195105	1.70278
CPNE5	321.516	1.24095	0.321602	3.85865	0.000114014	0.00199858	1.0711
TFPI2	43.1979	2.08252	0.53972	3.85851	0.000114078	0.00199858	1.77324
SLC5A4	1963.32	-1.18696	0.307707	-3.85745	0.000114578	0.00200384	-1.0126
COL23A1	85.649	-1.40375	0.364214	-3.85419	0.000116113	0.00202321	-1.20707
IGHV3-13	1167.8	2.04385	0.530579	3.85211	0.000117104	0.00203859	1.7376
LCN2	519.135	2.53803	0.659602	3.84783	0.000119171	0.00206387	2.15429
ETV7	614.027	1.01093	0.262749	3.84752	0.000119319	0.00206387	0.880622
LOC102724354	8.71449	-3.65856	0.953357	-3.83756	0.000124264	0.00213381	-3.08982
GATM	11784.7	-1.11887	0.291617	-3.83678	0.000124657	0.00213862	-0.966255
MNDA	200.538	1.1977	0.312187	3.83647	0.000124816	0.00213939	1.03205
CBX2	35.642	2.08246	0.542918	3.83568	0.000125216	0.00214238	1.76824
SORD2P	1070	-1.45858	0.380708	-3.83122	0.00012751	0.00217572	-1.24368
KLK13	29.8766	-2.41735	0.631504	-3.82792	0.000129233	0.00220115	-2.0452
KDM8	773.256	-1.15468	0.301678	-3.82754	0.000129433	0.00220257	-0.985539
KIF6	22.4925	-2.02593	0.529451	-3.82648	0.000129991	0.0022081	-1.71426
MARCHF3	184.124	1.04074	0.272113	3.82468	0.000130942	0.00221828	0.905255
PRKAG2-AS2	281.594	-1.71266	0.447941	-3.8234	0.000131626	0.00222787	-1.43815
MIR762HG	100.605	1.05151	0.275067	3.82274	0.000131977	0.00223027	0.911289
SLC1A7	168.521	-1.84966	0.483864	-3.82269	0.000132004	0.00223027	-1.56211
CTSE	19494.7	-1.09595	0.286977	-3.81896	0.000134014	0.00225819	-0.945851
CSF3R	165.644	1.47914	0.387424	3.81788	0.000134601	0.00226253	1.26441
FPR2	17.891	2.88963	0.756938	3.81753	0.000134793	0.00226325	2.42994
ADH4	17857.5	-1.24171	0.325437	-3.81552	0.000135895	0.00227571	-1.06445
IGHV3-20	735.249	2.25694	0.591992	3.81245	0.000137594	0.00229199	1.90648
IGKV3D-7	330.526	1.792	0.470787	3.8064	0.000141004	0.00234466	1.52057
S100A8	47.786	1.90603	0.501152	3.80329	0.000142786	0.0023722	1.61404
H2BU1	138.718	1.43995	0.379107	3.79827	0.000145708	0.00241017	1.22721
RPL7AP26	5.64664	-3.89204	1.02478	-3.79794	0.000145905	0.00241132	-3.25901
VSTM2A	84.4244	-1.79934	0.47392	-3.79671	0.000146627	0.00242113	-1.51607
LINC01697	69.3043	-3.10253	0.817445	-3.79539	0.00014741	0.00242982	-2.57751
LAMB2	1801.64	-1.03274	0.272235	-3.79356	0.000148505	0.00244575	-0.891032
IGHV3-35	37.4747	2.42574	0.64001	3.79017	0.000150546	0.00247291	2.03915
SCTR	958.316	-1.34374	0.354638	-3.78906	0.000151218	0.00247963	-1.14216
IGLL1	22.7209	2.88352	0.761327	3.78749	0.000152175	0.00249101	2.40902
CRTAM	98.4358	1.15031	0.303935	3.78472	0.000153881	0.00251242	0.989409
IGKV2-24	3199.06	1.74058	0.459938	3.78439	0.000154084	0.00251356	1.47572
LOC441666	83.3462	-1.73682	0.459046	-3.78354	0.000154614	0.00251554	-1.47123
TNNC2	22.7606	-2.13179	0.563467	-3.78334	0.000154737	0.00251554	-1.78364
IGLC2	74048.5	1.39961	0.370008	3.78265	0.000155171	0.00252042	1.19605
H2BC5	2123.06	1.10144	0.291545	3.77793	0.000158136	0.00256199	0.950819
H2BC15	622.711	1.25207	0.331492	3.77707	0.000158686	0.0025687	1.0683
CYP1A1	475.157	-5.03531	1.3333	-3.77658	0.000158998	0.00256978	-0.121947
RNU6-171P	34.0644	-1.84533	0.488658	-3.77632	0.00015916	0.00256978	-1.55995
GRAMD1C	1549.34	-1.12251	0.29734	-3.77517	0.000159901	0.00257954	-0.963916
SLC30A8	114.304	-1.63831	0.43428	-3.77249	0.000161629	0.0026052	-1.3865
H2AC15	149.879	1.64582	0.436786	3.76801	0.000164554	0.00264559	1.3937
CNTN1	209.241	-1.05855	0.281056	-3.76634	0.000165658	0.00265476	-0.910962
IGKV1-6	2312.6	1.6856	0.447695	3.76507	0.000166501	0.00266332	1.42751
MZB1	1871.28	1.44902	0.385507	3.75873	0.00017078	0.00272714	1.23255
GTSE1	222.317	1.09093	0.290293	3.75802	0.00017126	0.00273251	0.937084
CAP2P1	58.3664	-1.41946	0.377772	-3.75745	0.000171654	0.00273419	-1.20226
PLA2G2D	54.567	2.07539	0.552977	3.75311	0.000174651	0.00277027	1.74345
IGLV1-36	474.465	1.86092	0.496025	3.75168	0.000175656	0.00278154	1.56266
TROAP	339.413	1.10119	0.293884	3.74702	0.000178951	0.00281955	0.943905
MYEOV	66.3314	2.27086	0.606157	3.74632	0.000179449	0.0028227	1.90347
GAL3ST1	174.219	-1.53919	0.411661	-3.73897	0.000184777	0.0028897	-1.29871
SLC4A7	29262.4	-1.03912	0.27802	-3.73759	0.000185796	0.00289475	-0.877323
H2BP1	164.326	1.68549	0.45096	3.73755	0.000185821	0.00289475	1.42122
CSRNP3	420.553	-1.0535	0.28226	-3.73238	0.000189681	0.00294449	-0.898841
LGALS9B	142.718	1.57227	0.421883	3.72679	0.000193937	0.00299652	1.32928
IGHJ6	572.34	1.412	0.37899	3.72568	0.000194787	0.00300404	1.1943
C15orf48	672.455	1.05644	0.283697	3.72384	0.000196217	0.00302363	0.903674
ASRGL1	230.322	1.03152	0.27705	3.72321	0.000196707	0.00302872	0.887469
KCNA2	129.409	1.127	0.302757	3.72245	0.0001973	0.00303537	0.964784
ABCG2	10592.5	-1.21152	0.325798	-3.71861	0.00020032	0.00307134	-1.02959
DKK4	144.366	1.74088	0.468175	3.71845	0.000200449	0.00307134	1.46298
NPY6R	1299.38	-1.08432	0.29164	-3.718	0.000200806	0.00307395	-0.925072
ACE	2627.93	-1.79115	0.481956	-3.71641	0.000202075	0.00308376	-1.49169
SAPCD2	279.904	1.37326	0.369572	3.71582	0.000202549	0.0030885	1.16465
PLA2G7	233.806	1.06252	0.28599	3.71523	0.000203022	0.00309322	0.912013
CCL18	152.366	1.92512	0.518253	3.71463	0.000203501	0.00309804	1.61427
SEMA3E	79.2538	-1.35224	0.364528	-3.70957	0.000207615	0.00315305	-1.14264
OR7E85P	6.45945	-5.20428	1.40364	-3.70771	0.000209146	0.00317375	-0.174527
TRPV3	478.856	-1.37292	0.370386	-3.70672	0.000209964	0.00317807	-1.1579
SLC22A4	227.564	-1.54206	0.41646	-3.70278	0.000213248	0.00321794	-1.29297
SLC4A10	43.9266	-1.87928	0.507957	-3.69968	0.000215876	0.0032524	-1.5633
PTPRD	1569.63	-1.00674	0.272596	-3.69316	0.000221481	0.00332099	-0.863167
EML2-AS1	13.8498	2.86415	0.776463	3.68872	0.000225386	0.00336486	2.3701
RNU1-70P	292.025	-1.58476	0.429633	-3.68863	0.000225463	0.00336486	-1.32529
H2BC13	616.734	1.47789	0.401036	3.68517	0.000228549	0.00339481	1.2451
SLC6A4	1975.06	-1.80857	0.49083	-3.68472	0.000228953	0.00339787	-1.5026
LINC01484	46.5445	2.02324	0.549238	3.68373	0.000229849	0.00340406	1.68266
C17orf78	10756.8	-1.32156	0.359318	-3.67797	0.0002351	0.00347563	-1.11239
IGLC6	83.8193	1.90391	0.518666	3.67079	0.000241804	0.00356083	1.58692
OSTN-AS1	16.8748	3.00305	0.819178	3.66593	0.00024644	0.00362346	2.47192
CDK20	225.301	-1.33593	0.364589	-3.66422	0.000248094	0.00363492	-1.13055
TIPIN	168.629	1.02154	0.278795	3.66413	0.000248181	0.00363492	0.874723
TYMSOS	22.5912	1.59925	0.436558	3.66333	0.000248959	0.00364071	1.33805
HLF	254.013	-1.45552	0.397571	-3.66104	0.000251194	0.00367053	-1.21431
DET1	76.3955	-1.01668	0.277869	-3.65885	0.000253347	0.00369212	-0.869158
CHAD	89.9507	-1.74312	0.476515	-3.65806	0.000254136	0.0036964	-1.44459
IL2RA	193.106	1.20391	0.329356	3.65533	0.000256847	0.0037301	1.0198
SLC28A2	14291.8	-1.91986	0.525286	-3.65489	0.000257296	0.00373089	-1.58397
TNMD	8.63545	4.07409	1.11487	3.65431	0.000257879	0.00373647	3.33296
RUNDC3B	293.678	-1.40291	0.383937	-3.65401	0.000258174	0.00373718	-1.17382
PAH	6.45483	-5.46474	1.4956	-3.65386	0.000258322	0.00373718	-0.141407
GSTA2	4218.49	-1.35765	0.371736	-3.6522	0.000260003	0.00375353	-1.13634
GRIN2A	140.608	-1.25004	0.342324	-3.65162	0.000260587	0.00375844	-1.0524
ZNF471	182.45	-1.16608	0.320123	-3.64262	0.000269882	0.00384851	-0.981821
CEACAM18	663.15	-1.24147	0.340846	-3.64231	0.000270198	0.00385011	-1.03898
FOXP3	20.7318	2.12362	0.583092	3.642	0.000270525	0.00385188	1.75711
SERPINI2	59.0792	-2.03036	0.557801	-3.63993	0.000272711	0.00387426	-1.67848
PCLAF	282.852	1.11283	0.306234	3.63391	0.000279159	0.00395398	0.944417
PON3	360.465	-1.47509	0.406556	-3.62825	0.000285344	0.00402352	-1.22684
H1-5	4513.34	1.36144	0.375301	3.62759	0.000286077	0.00402947	1.14498
SLC6A19	12500.2	-1.14045	0.314444	-3.62686	0.000286888	0.00403327	-0.962352
IGKV3D-11	1711.8	1.81542	0.501023	3.62343	0.000290726	0.00407814	1.5062
IGHV6-1	942.314	1.79482	0.495419	3.62284	0.000291387	0.00408135	1.48671
B3GALT2	142.481	-1.14987	0.318264	-3.61293	0.000302753	0.0042187	-0.967293
IGHV3OR16-17	28.0284	2.52469	0.699003	3.61185	0.000304024	0.00422707	2.06792
ACKR2	35.7866	-1.54251	0.427095	-3.61163	0.000304282	0.00422719	-1.28747
S100P	279.945	1.64491	0.455471	3.61146	0.000304479	0.00422719	1.37026
PPARGC1A	1086.82	-1.0818	0.299878	-3.60746	0.000309213	0.00427421	-0.910659
IGKV2D-29	1313.03	1.73048	0.480061	3.6047	0.000312509	0.00431021	1.4344
IGHV3OR16-8	30.6161	2.48889	0.690954	3.6021	0.000315654	0.00434408	2.0349
IGKV1D-42	100.687	2.15112	0.597599	3.59961	0.000318691	0.00437633	1.76668
H3C2	2039.9	1.2934	0.35961	3.59667	0.00032232	0.00441975	1.08489
CHAF1B	252.105	1.00998	0.280957	3.5948	0.000324637	0.00444509	0.859207
SLC16A9	122.263	-3.00474	0.836464	-3.59219	0.000327911	0.00448612	-2.41669
XKRX	67.9252	-3.21544	0.895998	-3.58867	0.000332374	0.00453451	-2.58665
RAB17	1790.04	-1.02375	0.285287	-3.58848	0.000332606	0.00453451	-0.86672
EPHB6	90.8603	-1.39494	0.388855	-3.58731	0.000334111	0.00455175	-1.15904
IGHV3OR16-9	74.4029	2.13327	0.594981	3.58544	0.000336512	0.00457584	1.74867
MMP1	2054.1	2.48266	0.692477	3.58518	0.000336846	0.00457584	2.03115
H2BC4	2060.54	1.01458	0.283449	3.57942	0.000344359	0.00467119	0.861954
REEP1	176.969	-1.18963	0.332488	-3.57797	0.00034628	0.00468046	-0.979748
RYR2	202.026	-1.19523	0.334401	-3.57423	0.000351261	0.00473764	-0.996016
PTGR1	8942.34	-1.09156	0.305489	-3.57317	0.000352685	0.00475008	-0.918018
TNFSF15	1264.25	-1.1872	0.332836	-3.56692	0.000361202	0.00484411	-0.990181
BST1	1578.11	-1.14702	0.32171	-3.56538	0.000363329	0.0048614	-0.95364
OAS3	2237.54	1.02697	0.288055	3.56518	0.000363601	0.0048614	0.870323
HAP1	71.5199	-1.59289	0.446805	-3.56506	0.000363776	0.0048614	-1.30391
SLC2A7	120.771	-2.10793	0.591408	-3.56425	0.000364892	0.004866	-1.71199
IGLV1-40	2644.73	1.71903	0.482508	3.5627	0.000367058	0.00489143	1.41754
H4C1	402.968	1.4267	0.400869	3.55902	0.000372247	0.00494249	1.18538
SPA17	167.766	1.03126	0.290032	3.55568	0.00037701	0.00498543	0.871962
ADAMTS15	119.46	1.6334	0.459515	3.55463	0.000378513	0.00499833	1.34749
GRIA3	35.267	-2.18923	0.616455	-3.55132	0.000383309	0.00505108	-1.77677
CNN1	335.869	-1.10508	0.311323	-3.54964	0.000385764	0.0050799	-0.916885
ENAM	23.3494	-3.07836	0.869234	-3.54147	0.00039791	0.00521083	-2.47025
FBXO2	118.177	-1.6031	0.453105	-3.53803	0.000403125	0.00527183	-1.3101
LOC105371485	10.1264	-3.01419	0.852023	-3.53769	0.000403648	0.00527502	-2.43698
PNOC	69.5435	1.29762	0.366919	3.53654	0.00040541	0.00529439	1.07869
DNASE1	4693.61	-1.02696	0.29074	-3.53223	0.00041207	0.00535918	-0.863336
LINC02490	19.9184	-3.60948	1.02197	-3.53188	0.000412613	0.00536256	-0.262666
CNTNAP3C	29.9702	-1.9225	0.544493	-3.53082	0.000414279	0.00536946	-1.56946
ALDH1L1	45.2138	2.57351	0.729787	3.52638	0.000421285	0.00545279	2.08416
PTMAP5	122.499	1.04297	0.295838	3.52547	0.000422724	0.00546767	0.875172
CXCR2	26.743	2.17364	0.617402	3.52063	0.000430527	0.00555342	1.76548
RARRES1	191.185	1.00378	0.285199	3.51958	0.00043223	0.00557158	0.84607
LINC00313	16.7349	-2.20395	0.627661	-3.51138	0.000445794	0.00571142	-1.77766
CYP19A1	6.67028	-4.52533	1.28921	-3.51016	0.000447845	0.00572606	-0.202362
CA9	745.761	1.26678	0.361271	3.50644	0.000454136	0.00579474	1.05113
LOC100507334	86.6318	-1.04473	0.298021	-3.50557	0.000455637	0.00580998	-0.875854
MIR1244-4	72.0059	1.49403	0.4265	3.503	0.000460049	0.00584655	1.24152
CCL11	506.095	1.25953	0.36057	3.49317	0.000477327	0.00602968	1.04205
GALNT15	81.7887	-1.37129	0.392926	-3.48994	0.00048313	0.00609485	-1.12122
H2AC16	418.974	1.57567	0.452279	3.48385	0.000494261	0.00621869	1.28741
LOC107986742	5.96337	-3.3933	0.974174	-3.48326	0.00049534	0.00622177	-2.74965
GPR15	82.3977	2.02029	0.580202	3.48205	0.000497591	0.0062378	1.62976
ALDOC	682.643	-1.12931	0.324331	-3.48196	0.000497758	0.0062378	-0.931652
IGKV2-28	16646.8	1.50092	0.431199	3.48081	0.000499902	0.00626053	1.23057
IGHV2-26	627.952	1.80077	0.517685	3.4785	0.000504226	0.00629799	1.46132
CD24	9623.54	1.53762	0.442158	3.47753	0.000506055	0.00631668	1.26163
CRIP3	40.6968	-1.88847	0.543558	-3.47427	0.000512253	0.00638561	-1.51933
ZPLD2P	53.5535	-2.06084	0.593819	-3.47048	0.000519521	0.00645826	-1.64314
ZNF415	112.698	-1.33416	0.384657	-3.46845	0.000523476	0.00649556	-1.09392
NR0B2	917.346	-1.28379	0.370294	-3.46693	0.000526433	0.00652285	-1.05238
IGKV2-30	6793.56	1.31611	0.379632	3.46679	0.000526709	0.00652285	1.08407
IGHV3-41	51.4285	2.03585	0.587682	3.4642	0.000531809	0.00656881	1.63837
NEU4	124.909	-1.96409	0.567579	-3.46046	0.000539244	0.00665197	-1.5669
LOC100130111	242.545	-1.0338	0.298865	-3.45909	0.000542008	0.00666217	-0.860373
CHST6	157.202	-1.22604	0.354787	-3.45571	0.000548841	0.00673247	-1.00657
TAT	32.0496	-2.08255	0.602906	-3.4542	0.000551934	0.00675566	-1.65274
CRHBP	23.8716	-1.30681	0.378367	-3.45383	0.000552693	0.00676058	-1.07052
PCDHB14	27.2038	-1.63262	0.47308	-3.45105	0.000558412	0.00680852	-1.32938
ANO1	93.1015	1.27389	0.369212	3.4503	0.000559957	0.00681948	1.04837
KLKB1	149.877	-1.21996	0.353585	-3.45027	0.000560031	0.00681948	-1.00298
H2BU2P	17.5078	1.87036	0.542169	3.44977	0.000561063	0.00682657	1.50535
GPX4	1857.9	-1.0506	0.304553	-3.44964	0.000561335	0.00682657	-0.872225
SLC38A5	516.154	1.07013	0.310281	3.44891	0.000562859	0.00683865	0.891129
FRMPD1	16.9098	-2.69091	0.780658	-3.44698	0.000566892	0.00686522	-2.14015
CEACAM22P	14.9926	-2.32305	0.673986	-3.44673	0.000567416	0.00686522	-1.84588
LINC01634	10.5935	2.72062	0.789887	3.44432	0.000572504	0.00690178	2.16616
PKD1-AS1	132.826	1.14109	0.331542	3.44178	0.000577908	0.00694775	0.942455
C8A	113.897	-1.62566	0.472374	-3.44147	0.000578555	0.00695111	-1.30632
IGKV6-21	1093.08	1.59224	0.463176	3.43765	0.000586783	0.0070321	1.29122
COL9A2	120.957	1.34929	0.393219	3.43139	0.000600499	0.00716548	1.10251
HS3ST1	158.401	1.05707	0.308062	3.43136	0.000600563	0.00716548	0.879392
GPT2	227.11	1.22716	0.358233	3.4256	0.000613442	0.00729615	1.00798
LGALS9C	251.586	2.01386	0.588163	3.42398	0.000617116	0.00733063	1.61418
MUC5AC	446.648	5.08432	1.48818	3.41646	0.0006344	0.00750297	3.95933
CD72	92.9828	1.23377	0.361497	3.41294	0.000642666	0.00757706	1.0112
PDPN	115.956	1.18138	0.34632	3.41123	0.00064671	0.00761051	0.972718
LOC100652967	6.94947	-3.96363	1.16241	-3.40984	0.000650013	0.00763514	-3.22952
TSHR	44.2665	1.43902	0.422525	3.40576	0.000659791	0.00773079	1.16767
GLO1	6166.43	-1.03953	0.305313	-3.40481	0.000662099	0.00774596	-0.858246
IGLL5	857.974	1.59818	0.469402	3.40472	0.000662314	0.00774596	1.29198
ENTPD5	8210.35	-1.06859	0.314169	-3.40131	0.000670641	0.00781437	-0.862534
JPH1	57.0339	1.11158	0.326902	3.40034	0.000673012	0.00783718	0.916335
CLIC6	129.772	1.73168	0.509326	3.39993	0.000674022	0.00783929	1.38955
DERL3	1314.7	1.54454	0.454644	3.39725	0.000680673	0.00791178	1.24457
DACH2	36.88	-2.27433	0.670601	-3.39148	0.000695165	0.00803728	-1.78699
LINC01474	24.7506	-2.28062	0.672557	-3.39097	0.000696465	0.00804591	-1.78537
IGKV2D-28	15317.9	1.47793	0.436145	3.38863	0.000702419	0.00808017	1.20401
DUSP4	259.43	1.03542	0.305617	3.38798	0.000704089	0.00809359	0.856795
LINC00964	9.72815	-2.8676	0.846871	-3.38611	0.000708904	0.00813499	-2.25238
F2RL2	202.965	1.34727	0.398287	3.38267	0.000717851	0.00821545	1.09077
MIR1244-3	78.9257	1.35822	0.401553	3.38241	0.000718521	0.00821545	1.09897
SLC2A1	439.679	1.22383	0.362093	3.37987	0.000725199	0.00827681	0.997394
RPS3AP39	34.3385	-1.5466	0.458239	-3.37509	0.000737916	0.00840167	-1.23312
LINC01088	81.9541	-1.13978	0.337939	-3.37273	0.000744277	0.00845883	-0.931958
COL8A1	40.7743	1.5538	0.460964	3.37076	0.000749614	0.00850416	1.2448
IGHV3-72	1550.69	1.6518	0.490493	3.36763	0.000758185	0.0085911	1.3207
LINC00877	32.3684	1.08036	0.321253	3.36296	0.000771127	0.00871679	0.886582
RN7SL577P	10.556	-2.25282	0.670916	-3.35782	0.000785596	0.00883819	-1.77374
ITM2C	2550.99	1.08739	0.323865	3.35754	0.000786406	0.00884204	0.891727
GDPD1	482.313	-1.04575	0.311554	-3.35658	0.000789132	0.00886742	-0.854218
H4C4	1377.45	1.1289	0.33684	3.35144	0.00080393	0.008991	0.9256
ADRA1A	46.0302	-1.244	0.371339	-3.35005	0.000807967	0.00901483	-0.999564
APOBEC2	67.2519	-2.30319	0.688699	-3.34426	0.000825035	0.00917282	-1.77636
SLC13A1	8.40843	-3.95586	1.18407	-3.3409	0.000835087	0.00926825	-0.193329
KIF18B	173.25	1.25587	0.376023	3.33987	0.000838181	0.00929713	1.01605
AK1	88.6145	1.64047	0.491451	3.33801	0.000843811	0.00934862	1.30329
WDR49	374.069	-1.31482	0.39404	-3.33676	0.000847617	0.00938528	-1.05869
IGLV3-16	67.8093	1.79014	0.536784	3.33494	0.000853176	0.00941378	1.41465
NAT8L	6.75264	-2.66777	0.8006	-3.33221	0.000861595	0.00947619	-2.0806
NBPF6	36.8668	2.29729	0.68947	3.33197	0.000862337	0.00947619	1.79671
DCC	40.119	2.7776	0.833686	3.3317	0.000863159	0.00947972	2.15
CDHR5	8656.12	-1.11498	0.334726	-3.33103	0.000865244	0.0094916	-0.904123
NBPF4	48.1088	1.82282	0.547263	3.33079	0.000866002	0.00949365	1.43901
ANO5	1165.39	-1.01926	0.306091	-3.32992	0.000868711	0.00951309	-0.83383
IGKV1D-17	1084.92	2.34802	0.705615	3.32762	0.000875919	0.00958093	1.83225
IGLV3-25	2852.89	1.58284	0.475703	3.32738	0.00087668	0.00958371	1.25902
EGFR-AS1	137.585	-1.27223	0.383072	-3.32111	0.000896592	0.00975263	-1.02278
EGF	62.4545	1.97971	0.596763	3.31742	0.000908542	0.00985884	1.5515
MUCL3	749.571	4.94177	1.49047	3.31559	0.000914497	0.00991125	3.7543
NCMAP	390.068	-1.29354	0.390333	-3.31393	0.000919937	0.00995879	-1.02139
H2BC12L	153.363	1.55619	0.469714	3.31305	0.000922849	0.00996882	1.22981
LOC102724334	153.159	1.55838	0.470455	3.3125	0.000924674	0.00996882	1.23251
HTR4	375.965	-1.03292	0.311877	-3.31193	0.000926548	0.0099733	-0.841693
LINC01480	40.003	1.02873	0.311316	3.30445	0.000951613	0.0101737	0.839793
SPAG8	26.0229	-1.81364	0.549159	-3.30258	0.000957997	0.0102246	-1.41876
DHDH	351.22	-1.37483	0.416855	-3.29811	0.000973381	0.0103654	-1.08835
SULT2A1	3559.02	-1.62372	0.49289	-3.29428	0.000986724	0.0104779	-1.26735
STEAP1B-AS1	29.223	-2.99622	0.909927	-3.29282	0.000991892	0.0105152	-0.364003
GRIP1	132.028	-1.1223	0.340983	-3.29136	0.000997027	0.0105637	-0.89731
LRG1	244.854	1.08961	0.331145	3.29044	0.00100031	0.0105926	0.884882
CDH6	301.87	-1.17474	0.357572	-3.28534	0.00101861	0.0107502	-0.929771
MIXL1	56.295	1.59926	0.487007	3.28386	0.00102397	0.0107916	1.25613
CD207	85.4054	-1.50448	0.458246	-3.28314	0.00102659	0.0107983	-1.18661
MIR3142HG	97.9534	1.496	0.456178	3.27942	0.0010402	0.0109233	1.18289
PTH2R	62.1643	-1.69406	0.51665	-3.27893	0.00104202	0.0109363	-1.30801
ALDH1L2	460.936	1.00557	0.306717	3.2785	0.00104359	0.0109407	0.818211
H3C11	495.088	1.24215	0.379337	3.27452	0.0010584	0.0110348	0.994558
CYP4A11	25.9445	-2.80838	0.858723	-3.27042	0.00107389	0.0111655	-2.0719
SLC6A9	98.6598	1.56203	0.477777	3.26938	0.00107784	0.0112004	1.22776
RPL39L	67.2334	1.00795	0.308366	3.26867	0.00108055	0.0112104	0.821551
WSCD1	268.219	-1.08604	0.33226	-3.26866	0.00108058	0.0112104	-0.866367
KRT23	18.6722	1.72305	0.527188	3.26837	0.00108169	0.0112107	1.34881
EGFL6	19.6444	2.55927	0.783049	3.26834	0.00108179	0.0112107	1.95247
AGR2	32267.3	1.111	0.340069	3.26698	0.001087	0.0112401	0.897987
NTNG2	51.264	-1.53151	0.469913	-3.25914	0.00111751	0.0114554	-1.19294
IFITM3	1326.45	1.00207	0.308058	3.25284	0.00114256	0.0116742	0.818468
LINC01238	28.2219	-2.08894	0.6424	-3.25178	0.00114686	0.0117082	-1.59986
SLC39A4	1082.18	-1.26026	0.387976	-3.24828	0.00116104	0.0118247	-0.995086
IGHV1-3	2382.33	2.40831	0.741546	3.24769	0.00116346	0.011843	1.8432
CYP2U1-AS1	53.6656	-1.02375	0.315281	-3.24709	0.00116591	0.0118615	-0.829948
RBM20	10.3305	-2.31245	0.713722	-3.23999	0.00119536	0.0121027	-1.75712
IGLV8-61	2139.65	2.28446	0.705377	3.23864	0.00120101	0.0121469	1.74862
IL21R	148.513	1.4929	0.461173	3.23717	0.0012072	0.0121964	1.17875
H2AC11	1307.38	1.24553	0.385011	3.23505	0.00121621	0.0122613	0.983718
KRT18P11	31.2706	1.68699	0.521576	3.23441	0.00121895	0.0122766	1.30485
FCGR1BP	24.7876	2.08392	0.64433	3.23424	0.00121968	0.0122766	1.59722
KLB	48.2681	-1.10815	0.342861	-3.23208	0.00122894	0.0123632	-0.886671
TNFAIP6	22.9191	1.66938	0.516582	3.23158	0.00123107	0.0123781	1.29435
IGHJ2	14.6414	1.85821	0.575274	3.23012	0.00123736	0.0124281	1.43423
RRS1	86.9558	1.12856	0.349552	3.22858	0.00124408	0.0124824	0.902423
KCNS2	7.21533	4.10827	1.27439	3.22373	0.00126534	0.0126287	0.189541
PCDHB15	25.9926	-1.645	0.510401	-3.22295	0.00126878	0.0126564	-1.27284
GALNT16	85.9746	-1.01415	0.314711	-3.22247	0.00127092	0.0126687	-0.811082
LAMA1	233.13	-2.28341	0.708972	-3.22073	0.00127865	0.0127146	-1.7024
LOC100506606	106.347	-1.14039	0.354713	-3.21497	0.0013046	0.0129319	-0.902193
LRRC74B	6.29693	2.56033	0.79683	3.21314	0.0013129	0.0129938	1.92357
SLC47A2	37.8823	-1.8757	0.583821	-3.2128	0.00131448	0.0130026	-1.42147
HLA-DQB1	2579.63	-2.30188	0.716887	-3.21093	0.00132305	0.0130715	-1.70578
ENTPD8	410.62	-1.39288	0.433853	-3.2105	0.00132506	0.0130783	-1.0805
SLC43A2	2868.46	-1.05087	0.327371	-3.21001	0.00132729	0.0130883	-0.839283
PRODH	917.661	-1.21078	0.378252	-3.201	0.00136952	0.0133861	-0.942298
NT5DC2	369.451	1.03747	0.324211	3.19997	0.00137442	0.0134219	0.831798
TMEM220-AS1	219.416	-1.18483	0.370637	-3.19673	0.00138995	0.0135507	-0.929895
EDN1	357.041	-1.15396	0.361024	-3.19637	0.00139171	0.0135539	-0.909571
H3C1	315.12	1.30583	0.408618	3.19574	0.00139474	0.0135765	1.01706
RNFT2	99.7808	1.00645	0.315078	3.19427	0.00140186	0.0136247	0.806936
VTN	76.0286	-1.31858	0.413537	-3.18853	0.00142996	0.0138694	-1.02549
SLC17A9	276.795	1.53184	0.480871	3.18555	0.00144479	0.0139774	1.18365
MT1DP	7.03395	-2.91393	0.914984	-3.18467	0.00144918	0.0139912	-2.18897
MIR8063	10.908	-2.38399	0.748868	-3.18346	0.00145529	0.0140287	-1.78711
TNFSF4	44.0835	1.22142	0.383893	3.18166	0.00146433	0.0140907	0.960066
RIMS1	137.489	-1.0039	0.315934	-3.17757	0.00148514	0.0142218	-0.801273
CLCA4	15.9311	3.26915	1.02923	3.17632	0.00149158	0.0142552	2.41474
MYOM2	68.9452	-1.57112	0.494817	-3.17514	0.00149762	0.0143056	-1.1859
ACOT12	39.2196	-3.71769	1.17219	-3.17159	0.00151608	0.0144382	-0.162813
FCER1A	132.106	-1.45012	0.457282	-3.17117	0.00151828	0.0144519	-1.1074
BANK1	206.953	1.30531	0.411807	3.16972	0.00152584	0.0145078	1.01844
HOXB5	8.43922	-2.86998	0.905823	-3.16837	0.00153297	0.0145625	-2.1437
CLCA3P	8.40598	4.65109	1.46981	3.16441	0.001554	0.0146812	3.3614
SELL	178.628	1.37785	0.435701	3.16236	0.00156494	0.0147614	1.06635
PITPNM3	121.513	1.30325	0.412175	3.16188	0.00156755	0.0147723	1.0141
TOGARAM2	62.5555	1.14333	0.361728	3.16073	0.00157373	0.0148231	0.901507
POLR3G	69.9126	1.14464	0.362411	3.15841	0.00158631	0.014918	0.900399
TTPA	40.5256	1.67678	0.531254	3.15627	0.00159803	0.0149927	1.27606
MMP25	75.4843	1.59428	0.505199	3.15575	0.00160088	0.0150042	1.2184
LINC02227	24.74	1.59962	0.507163	3.15406	0.00161018	0.0150764	1.22035
TPSD1	48.8633	2.48513	0.788731	3.1508	0.00162827	0.0152081	1.83717
CEACAM7	20.2839	2.97668	0.946161	3.14606	0.00165488	0.0154035	2.1838
LINC00528	50.7611	1.57049	0.499699	3.14287	0.00167302	0.0155189	1.19514
OAS2	1678.54	1.26545	0.402666	3.14267	0.00167416	0.0155219	0.985603
CD274	376.466	1.07322	0.341547	3.14222	0.0016767	0.0155378	0.849192
IGHV2-70	699.572	1.93945	0.617436	3.14114	0.00168293	0.0155803	1.45635
MIAT	798.797	1.06329	0.339082	3.13578	0.001714	0.0158061	0.844887
SLC16A13	82.7269	-1.15332	0.367927	-3.13465	0.00172058	0.0158454	-0.899772
CCR4	59.1419	1.67058	0.532991	3.13436	0.00172231	0.0158454	1.26325
KCND1	26.2583	1.31045	0.418189	3.13363	0.00172659	0.0158563	1.01066
SHF	223.316	-1.36692	0.436527	-3.13136	0.00173998	0.0159524	-1.04188
F7	16.0288	-1.98296	0.633513	-3.13009	0.00174751	0.0159904	-1.45675
IGHV3-71	43.7299	1.62413	0.519236	3.12793	0.00176043	0.0160775	1.22815
SETD9	275.128	-1.08266	0.346354	-3.12587	0.00177278	0.0161747	-0.8476
RPSAP45	67.6657	1.38609	0.443878	3.12268	0.00179212	0.0163124	1.06711
IL1R2	38.8179	2.07541	0.664625	3.12267	0.00179218	0.0163124	1.54396
DCLK2	61.0753	-1.30971	0.419457	-3.12238	0.00179395	0.0163128	-1.00846
FSD1	22.2086	2.03527	0.652357	3.11986	0.00180934	0.0164037	1.50953
PHGDH	217.648	1.11342	0.356968	3.11912	0.00181395	0.0164236	0.872712
FBXO17	73.1733	-1.57969	0.506614	-3.11814	0.00181996	0.0164623	-1.18161
LINC00570	34.1999	-1.69004	0.542717	-3.11404	0.00184546	0.0166532	-1.25674
CASQ2	13.4833	-3.14649	1.01217	-3.10865	0.00187941	0.0169031	-0.23888
IGHV4-28	485.449	1.78354	0.573964	3.10741	0.00188736	0.0169649	1.33409
LILRB4	176.104	1.03097	0.33179	3.1073	0.00188808	0.0169649	0.813359
IGHV3-64	399.338	2.34438	0.754812	3.10592	0.0018969	0.017028	1.71854
LOC339260	19.4815	-1.55554	0.501452	-3.10208	0.00192167	0.0172259	-1.16091
CNGA1	76.2023	-1.52197	0.491009	-3.09968	0.00193733	0.0173362	-1.13322
KRT18P10	23.9928	1.80588	0.582827	3.09848	0.00194519	0.0173791	1.33838
IFITM1	1203.7	1.0703	0.346142	3.09208	0.00198763	0.0176831	0.839175
C8G	390.329	-1.69592	0.548681	-3.09091	0.00199546	0.0177278	-1.24605
UGT1A9	58.4548	-1.49535	0.484038	-3.08932	0.00200612	0.0178057	-1.11459
IGKV6D-21	514.891	1.56769	0.507779	3.08735	0.00201953	0.0178995	1.1718
CDT1	112.822	1.24051	0.401844	3.08705	0.00202151	0.0179087	0.953889
LOC440895	45.096	-1.6799	0.545105	-3.0818	0.00205751	0.0181936	-1.24788
LOC285097	17.6792	-1.85025	0.600456	-3.08141	0.00206024	0.0182026	-1.34485
RPSAP5	21.5052	1.84986	0.600338	3.08137	0.0020605	0.0182026	1.36027
BIRC3	5235.84	1.10658	0.359193	3.08074	0.00206484	0.0182158	0.862787
MFAP5	184.767	-1.13873	0.369833	-3.07903	0.00207678	0.0183041	-0.876025
MANCR	39.1849	-2.25999	0.734278	-3.07784	0.00208505	0.0183595	-1.5973
IGKV2D-24	290.492	1.93884	0.629961	3.07771	0.00208598	0.0183595	1.42387
RNVU1-4	6.4313	3.27247	1.06435	3.0746	0.00210782	0.0185001	0.378328
MIR5687	14.2965	-2.62546	0.855065	-3.07048	0.00213713	0.0187314	-1.86569
UHRF1	312.62	1.1066	0.36073	3.06767	0.00215734	0.0188735	0.859847
MTRNR2L1	1706.49	-3.66172	1.19399	-3.0668	0.00216366	0.0189113	-0.142295
HS6ST3	35.4343	-2.55214	0.833042	-3.06364	0.0021866	0.0190678	-1.782
CAPN8	790.597	1.62604	0.53099	3.06227	0.00219662	0.0191287	1.21006
TMEM272	37.231	-1.83945	0.601501	-3.0581	0.00222743	0.0193525	-1.31771
SPAG4	114.351	1.3884	0.454244	3.05651	0.00223931	0.0194289	1.04475
PLG	15.8345	-2.95893	0.968389	-3.05552	0.00224669	0.0194709	-0.283176
SLC35D2	35.6317	-1.78647	0.58504	-3.05358	0.00226129	0.0195569	-1.2795
EIF4A1P2	40.2085	1.33432	0.437136	3.05242	0.00227006	0.0196058	1.00504
REC8	695.999	1.09687	0.359524	3.0509	0.00228155	0.0196961	0.849298
IGHA2	38645.4	1.99667	0.654593	3.05025	0.00228649	0.0197297	1.45493
CYP2C8	29.7952	-2.11983	0.695259	-3.04898	0.00229622	0.0197956	-1.49982
IGLV3-27	235.309	1.74229	0.571969	3.04612	0.00231812	0.019948	1.2785
CD27	239.339	1.2255	0.402441	3.04517	0.00232548	0.0199841	0.935196
ENPP7P7	23.1915	-2.41156	0.793509	-3.03911	0.00237279	0.0203353	-1.68577
GCKR	67.565	-1.80543	0.595328	-3.03267	0.00242401	0.0206939	-1.29786
RPL4P5	128.858	1.33288	0.439621	3.03189	0.0024303	0.0207343	1.00013
NEFL	12.7357	-2.90263	0.958226	-3.02917	0.00245226	0.0208934	-0.275282
RSAD2	1677.09	1.11419	0.368026	3.02747	0.0024661	0.0209924	0.850626
ZC3H12A	537.315	1.19618	0.395185	3.02689	0.00247084	0.02102	0.90576
FTCD	11.1786	-2.49291	0.823642	-3.02669	0.00247245	0.02102	-1.65813
CAP2	53.5372	-1.43692	0.474771	-3.02656	0.00247352	0.02102	-1.05895
H2AC14	885.836	1.51601	0.500971	3.02615	0.00247692	0.0210277	1.12171
COL7A1	165.269	1.32701	0.438884	3.02361	0.00249779	0.0211564	0.99684
NCF1C	184.11	1.28542	0.425143	3.02349	0.00249878	0.0211564	0.96718
LNCSRLR	52.8369	-1.29926	0.43058	-3.01748	0.00254887	0.0214482	-0.966106
ITGAX	250.002	1.09583	0.363209	3.01709	0.00255211	0.0214638	0.840434
MANEAL	160.817	1.0248	0.339705	3.01674	0.00255509	0.0214794	0.79385
IGLV3-21	3328.84	1.84233	0.611963	3.01053	0.00260792	0.0217976	1.32886
KBTBD12	102.552	-1.21238	0.402837	-3.0096	0.00261589	0.0218545	-0.909648
CLXN	5.99118	-2.85468	0.948616	-3.00931	0.00261845	0.0218566	-0.417336
FAM25G	13.5238	-2.88559	0.960562	-3.00406	0.00266403	0.0221103	-1.9421
OTOP3	2144.19	-1.10847	0.369144	-3.00282	0.00267491	0.0221423	-0.838751
IGLV1-51	84.4596	1.49369	0.497772	3.00076	0.00269308	0.0222733	1.09509
LAIR2	22.9455	1.76653	0.58885	2.99996	0.00270015	0.0223122	1.27664
C11orf21	29.1041	1.87973	0.626961	2.99816	0.00271616	0.0223872	1.34257
RPL5P34	53.9009	1.24525	0.415417	2.9976	0.00272119	0.0224175	0.930269
ESM1	17.9649	-2.54392	0.85048	-2.99116	0.00277919	0.0227961	-0.411054
ZMIZ1-AS1	44.7588	-1.07338	0.359303	-2.98739	0.00281369	0.0230584	-0.816342
DEFB1	49.6072	-1.85817	0.622029	-2.98727	0.00281483	0.0230584	-1.29306
NAALADL1	775.989	-1.16613	0.391558	-2.97818	0.00289968	0.0235762	-0.848253
TMED7-TICAM2	22.6994	1.58272	0.531543	2.9776	0.00290514	0.0236041	1.14356
EVPLL	9.05988	-3.34637	1.12435	-2.97628	0.00291771	0.0236859	-0.231838
PCDHB10	19.9063	-1.55925	0.52407	-2.97526	0.00292738	0.0237497	-1.11843
IGHV4-55	427.65	2.03524	0.684089	2.97511	0.00292881	0.0237497	1.43314
ZNF793-AS1	31.9382	-1.29498	0.435287	-2.975	0.00292991	0.0237497	-0.959082
MEFV	56.3612	1.25265	0.421069	2.97493	0.00293059	0.0237497	0.932226
LINC00574	32.8294	-1.10238	0.370627	-2.97437	0.00293592	0.0237725	-0.829683
LOC105371264	34.3756	-1.85416	0.623445	-2.97405	0.00293897	0.0237769	-1.29436
FIBIN	90.9115	1.30517	0.439186	2.97179	0.00296066	0.0238726	0.966936
LINC01182	20.4536	-2.32154	0.781285	-2.97144	0.00296408	0.0238761	-1.5576
CNTD1	11.6817	2.56181	0.865094	2.96131	0.00306337	0.0245067	1.7438
P4HA3	8.80827	2.0042	0.67686	2.96103	0.00306613	0.0245122	1.39292
NT5E	4842.43	-1.34253	0.453522	-2.96024	0.00307401	0.0245544	-0.961793
IL17A	7.74466	3.79409	1.28219	2.95906	0.00308581	0.0246176	0.16502
TRIM31	2066.66	1.11555	0.37722	2.95729	0.00310361	0.0247178	0.837233
H4C13	388.963	1.52763	0.51708	2.95433	0.0031335	0.0248958	1.10204
BST2	636.695	1.00898	0.341531	2.95429	0.00313385	0.0248958	0.771856
PKMYT1	85.1123	1.23293	0.417444	2.95352	0.00314168	0.0249371	0.914565
ARHGEF2-AS2	32.6788	1.296	0.439336	2.9499	0.00317878	0.0251998	0.950138
SDAD1P1	55.8467	-1.02073	0.347237	-2.93957	0.00328666	0.0259595	-0.775537
OBSCN-AS1	10.3503	-2.10895	0.718092	-2.93688	0.00331531	0.0261399	-1.44449
CD160	322.091	-1.0116	0.344623	-2.93538	0.00333136	0.0262445	-0.76442
C20orf204	23.7167	-1.14505	0.390123	-2.93509	0.00333446	0.026258	-0.849645
NPY	43.2116	-1.29834	0.442731	-2.93258	0.00336162	0.0264498	-0.924942
FMNL1-DT	131.122	1.05253	0.359151	2.9306	0.00338313	0.0265749	0.792648
IGHV2-5	3299.48	1.16276	0.397213	2.9273	0.00341915	0.0268244	0.866921
MIR5706	9.40712	-2.64374	0.903529	-2.92602	0.00343328	0.026913	-1.77504
FGFBP1	78.9412	2.64216	0.903132	2.92556	0.00343842	0.026931	1.74209
CDH16	50.506	-1.71155	0.585106	-2.92519	0.00344244	0.0269401	-1.17188
EIF3LP1	6.64078	-2.43849	0.834022	-2.92377	0.00345823	0.027019	-1.62356
P2RX5	81.9896	1.26282	0.432059	2.9228	0.00346901	0.0270809	0.923164
F13B	155.064	-1.25589	0.430404	-2.91794	0.00352351	0.0274221	-0.906511
LINC00365	76.5783	-2.38901	0.818886	-2.9174	0.00352965	0.0274524	-0.367732
TK1	378.489	1.03361	0.354316	2.91719	0.00353201	0.0274594	0.779143
TRD-AS1	26.9118	1.93021	0.661963	2.91589	0.00354677	0.0275628	1.31873
ALKAL1	14.5154	-2.22946	0.764995	-2.91434	0.00356441	0.0276727	-1.51867
TM4SF20	16200.7	-1.00984	0.346705	-2.91269	0.00358332	0.0277785	-0.756737
TEX52	8.11187	-2.8409	0.975554	-2.91209	0.0035902	0.0278203	-0.273731
FAM30A	878.452	1.12167	0.385463	2.90993	0.00361512	0.0279906	0.833317
KRT8P32	60.8768	1.36651	0.469787	2.90878	0.00362846	0.0280573	0.980461
STRIT1	151.638	-1.88283	0.647925	-2.90594	0.00366148	0.02828	-1.24551
ADRA1B	9.66487	-2.43267	0.838388	-2.90161	0.00371252	0.0285926	-1.61206
DAAM2-AS1	31.0964	-1.38763	0.478704	-2.89871	0.00374697	0.0287876	-0.997598
IGKV2D-30	2970.96	1.33728	0.461865	2.8954	0.00378674	0.0290213	0.962059
HNRNPA1P21	12.3824	2.24036	0.773932	2.89478	0.00379426	0.0290566	1.49275
TRDN	6.82804	-4.8197	1.66809	-2.88934	0.00386047	0.029459	-0.0919502
ZNF208	71.5674	-1.42519	0.493453	-2.88819	0.00387461	0.0295523	-0.992176
SLC17A8	139.937	-1.65295	0.572831	-2.88558	0.00390698	0.0297153	-1.11829
C8orf34	15.8313	-1.94168	0.673109	-2.88464	0.0039186	0.0297917	-1.27388
PGAM4	446.444	1.08272	0.37589	2.88041	0.00397162	0.0301585	0.799352
H2AC12	879.175	1.42628	0.495378	2.87917	0.00398723	0.0302649	1.00744
TMPRSS7	8.35301	-2.29753	0.798845	-2.87607	0.00402666	0.0305397	-1.51262
SHISA2	84.9664	-1.12955	0.392821	-2.87549	0.00403403	0.0305833	-0.819442
FMR1-AS1	6.88436	-3.00677	1.04615	-2.87413	0.00405143	0.0306517	-0.229009
CBS	75.5404	-1.05479	0.367008	-2.87403	0.00405277	0.0306517	-0.768522
FAM25C	13.7412	-2.7924	0.971886	-2.87318	0.00406366	0.0307095	-0.276541
TUBAP2	238.457	1.37786	0.480072	2.87011	0.00410327	0.0309482	0.974184
IGHV3-38	12.9153	2.09532	0.73017	2.86963	0.00410953	0.0309696	1.37394
KRT8P8	56.5358	1.54944	0.540221	2.86815	0.00412879	0.03109	1.0692
NPR3	56.4658	-1.29557	0.451747	-2.86791	0.00413195	0.0310902	-0.908348
LINC00479	44.4777	-1.66431	0.580351	-2.86777	0.00413375	0.0310902	-1.10801
LOC100288073	53.8324	1.4801	0.516207	2.86727	0.00414036	0.0311028	1.03244
HNRNPCP3	9.72162	2.04549	0.713496	2.86686	0.00414568	0.0311187	1.34256
P2RX5-TAX1BP3	11.028	2.04392	0.713138	2.86608	0.00415583	0.0311819	1.34692
IGHV1-12	21.7676	2.43423	0.849493	2.86551	0.00416341	0.031214	1.56376
AFF2	32.3543	1.24008	0.432921	2.86445	0.00417733	0.0312808	0.888746
TDRD10	22.657	-1.3921	0.486416	-2.86195	0.00421037	0.0314415	-0.974465
PCED1B	87.5624	1.14423	0.400296	2.85847	0.00425687	0.0316763	0.832376
C4BPB	234.579	1.04765	0.367616	2.84985	0.00437395	0.0323921	0.76997
KRT8P14	22.4355	1.72914	0.607409	2.84675	0.00441679	0.0326418	1.15511
H2AC8	1549.97	1.09471	0.384553	2.84671	0.00441742	0.0326418	0.798905
NCF1	221.301	1.07055	0.376125	2.84626	0.0044236	0.0326728	0.785442
CDC42EP5	483.561	1.18826	0.417673	2.84494	0.00444195	0.0327545	0.85487
H3C3	1101.84	1.34525	0.472996	2.84411	0.00445351	0.0328041	0.945878
EFCAB8	19.3455	-1.55535	0.546984	-2.8435	0.00446212	0.032842	-1.03707
PRO1804	62.477	-1.08512	0.3817	-2.84287	0.00447088	0.0328562	-0.781605
CYP2T1P	39.1307	-1.25806	0.442612	-2.84236	0.00447813	0.0328831	-0.880583
GKN2	186.548	3.40667	1.19958	2.83987	0.00451314	0.0330376	1.89114
IGSF22	41.8701	-1.38657	0.488575	-2.83799	0.00453987	0.0331947	-0.951936
UBE2S	202.08	1.09263	0.385024	2.83783	0.00454208	0.0331981	0.796856
TMED6	97.0874	-1.05609	0.373194	-2.82987	0.0046567	0.0338658	-0.763629
SLC26A3	88675.5	-1.20438	0.425669	-2.82939	0.00466374	0.0338909	-0.845175
LINC02649	33.7707	-1.33084	0.470665	-2.82758	0.00469006	0.0340169	-0.910378
F5	173.814	-1.16175	0.411123	-2.82579	0.00471635	0.034103	-0.823869
LILRA5	62.1845	1.24685	0.441708	2.82279	0.00476077	0.034383	0.882368
CTLA4	50.0846	1.59216	0.564124	2.82235	0.00476728	0.0343924	1.07633
WIPF3	104.364	-1.38762	0.491813	-2.82144	0.00478087	0.0344678	-0.934166
LINC00842	15.0721	-2.00431	0.711138	-2.81846	0.00482545	0.0347326	-1.26253
TM4SF5	1231.13	-1.09024	0.387257	-2.81529	0.0048734	0.0349316	-0.783061
UCP3	68.0192	-1.01163	0.359357	-2.81511	0.00487605	0.0349374	-0.73983
TRAPPC3L	6.47962	-3.42043	1.21578	-2.81338	0.00490244	0.0350999	-0.185093
MT1X	401.469	-1.6098	0.572321	-2.81276	0.00491184	0.0351405	-1.0399
SLC6A13	57.7987	-1.5078	0.536121	-2.81243	0.00491685	0.0351631	-0.987497
SLC10A6	11.0796	-2.12385	0.755324	-2.81183	0.00492598	0.0352018	-1.33334
CD300LD-AS1	15.704	2.70325	0.961826	2.81054	0.00494592	0.035291	0.275607
LOC101927636	37.8646	-1.52312	0.542412	-2.80805	0.00498431	0.0355092	-0.998566
PRELP	42.3069	-1.46407	0.521401	-2.80794	0.00498588	0.0355092	-0.977389
TIAM1-AS1	6.7561	2.19934	0.784115	2.80487	0.00503363	0.0358088	1.39382
RN7SL559P	14.8593	1.62414	0.579838	2.80103	0.00509401	0.0361839	1.07163
MIR210HG	68.4058	-1.33409	0.476868	-2.79761	0.00514819	0.0364729	-0.90659
CDH3	19.9248	2.14078	0.765767	2.7956	0.0051803	0.0366509	1.33197
IGLV3-10	909.807	1.68969	0.604464	2.79535	0.0051844	0.0366608	1.08494
H2AC21	451.836	1.12518	0.402578	2.79494	0.00519092	0.0366932	0.802318
LOC105375519	77.1463	-1.06307	0.380617	-2.79303	0.00522168	0.0368693	-0.755593
MIR2278	5.87361	-2.96079	1.06045	-2.79202	0.00523808	0.0369438	-0.21392
GDPD2	895.746	-1.11217	0.399042	-2.78711	0.00531799	0.0374125	-0.783173
LINC01410	58.073	1.12087	0.402219	2.78671	0.00532468	0.037443	0.797032
CLDN11	18.3967	1.62326	0.582992	2.78437	0.00536321	0.0376719	1.06044
SNHG25	94.8437	1.40772	0.505656	2.78395	0.00537008	0.0377061	0.951532
UBTFL2	7.21207	-4.96321	1.78414	-2.78185	0.005405	0.0379092	-0.0800852
CTAGE3P	68.2601	-1.27369	0.458076	-2.78052	0.00542718	0.03803	-0.865028
INCA1	39.9613	1.20596	0.434339	2.77654	0.00549415	0.0383921	0.844242
NCF1B	198.753	1.16249	0.418779	2.77591	0.00550481	0.0384524	0.819594
LSAMP	231.58	1.13994	0.410889	2.77433	0.00553158	0.0386251	0.802867
CEACAM19	56.3298	-1.09318	0.394277	-2.77261	0.00556094	0.0387906	-0.769038
RN7SL752P	3135.52	1.5825	0.571052	2.77121	0.00558491	0.0389257	1.03978
MROH2A	13.1101	-2.79102	1.00796	-2.76897	0.00562336	0.0391216	-0.219788
LINC02777	58.0995	-1.68914	0.611505	-2.76226	0.00574024	0.0397904	-1.03218
EPHA8	8.77159	-3.09477	1.12076	-2.76131	0.005757	0.0398754	-0.199593
TSLP	24.4653	-1.67513	0.606767	-2.76075	0.00576683	0.0398997	-1.05787
MIR1915HG	23.1151	-1.70557	0.617872	-2.76039	0.00577324	0.0399288	-1.04497
IGHV1-46	1279.69	1.4265	0.516901	2.75972	0.00578504	0.0399818	0.944031
KCNG1	10.7284	-2.9281	1.06332	-2.75373	0.00589208	0.0404998	-0.189926
CYP26B1	104.067	-1.05288	0.382495	-2.75266	0.00591129	0.0405729	-0.739633
IFI27L2	173.621	1.11712	0.405966	2.75177	0.00592736	0.0406537	0.784714
BFSP2-AS1	17.2263	1.8361	0.66743	2.751	0.00594144	0.0407059	1.15038
RN7SL239P	16.1109	-1.88562	0.685838	-2.74937	0.00597106	0.0408645	-1.15464
SFRP5	506.874	-1.08622	0.395121	-2.74908	0.00597625	0.0408705	-0.756691
THSD7B	14.9135	-2.06673	0.752296	-2.74722	0.0060102	0.0410433	-1.18916
SLC8A1-AS1	6.51442	-2.28187	0.831166	-2.74538	0.00604405	0.0412445	-0.404939
PCDHGB1	7.55152	-1.92287	0.700463	-2.74515	0.00604839	0.0412445	-1.22322
IGHV1-2	3051.06	2.20248	0.802428	2.74477	0.00605536	0.0412772	1.29243
MT1G	1582.54	-1.67413	0.610203	-2.74356	0.00607761	0.041414	-1.00749
LOC105377663	14.8564	1.67577	0.611288	2.74138	0.00611812	0.0416585	1.05846
CYP2D6	299.819	-1.2389	0.451944	-2.74128	0.0061201	0.0416585	-0.828948
H3-7	62.018	1.06742	0.389689	2.73915	0.00615974	0.0418982	0.754347
SAA1	18.2422	4.08471	1.49172	2.73826	0.00617655	0.0419372	0.111481
CENPM	141.239	1.12935	0.412518	2.7377	0.00618713	0.0419789	0.78716
IGLVI-70	40.8094	1.81671	0.66463	2.73342	0.00626807	0.042452	1.1131
IRGM	7.14188	-2.98698	1.0936	-2.73133	0.00630784	0.0426145	-0.20437
H2BC12	1981.22	1.05356	0.385777	2.73101	0.00631402	0.0426258	0.745122
SHC3	71.2453	1.14496	0.419579	2.72882	0.0063561	0.042864	0.790229
KRT8P45	27.3569	1.16729	0.427934	2.72774	0.00637704	0.0429746	0.801257
RNU6-36P	56.8065	1.61491	0.592386	2.7261	0.00640868	0.043125	1.01712
PYCR1	430.998	1.00953	0.371009	2.72103	0.00650797	0.0436239	0.717985
GNG12-AS1	19.2696	-1.47518	0.542248	-2.72048	0.00651868	0.0436802	-0.94006
RPSAP54	401.691	1.06364	0.39128	2.71837	0.00656042	0.0439133	0.745581
BTNL9	58.2042	-1.05526	0.388361	-2.7172	0.00658364	0.0439909	-0.733544
TACSTD2	30.6358	1.83065	0.674649	2.71349	0.00665787	0.0444052	1.09984
RN7SL736P	11.9421	2.09711	0.773245	2.71209	0.006686	0.044549	1.17131
LINC02861	8.91136	-1.94581	0.717559	-2.7117	0.0066939	0.044586	-1.15883
MT1M	96.7919	-2.33334	0.862975	-2.70383	0.00685444	0.0454154	-0.25633
SRM	177.904	1.06716	0.395099	2.70099	0.00691324	0.045725	0.743176
MTATP6P11	14.7885	1.32381	0.490593	2.69839	0.00696767	0.0460046	0.864716
RNU5D-1	52.6484	1.51601	0.562038	2.69735	0.00698939	0.0461158	0.949572
ZNF223	67.709	-1.03363	0.383443	-2.69564	0.00702526	0.0462718	-0.707008
MT1F	347.191	-1.5382	0.570701	-2.69529	0.00703277	0.0462891	-0.923555
RPL5P9	12.9463	1.75051	0.64952	2.69508	0.00703714	0.0463017	1.0266
MSLN	52.4131	-2.05574	0.763217	-2.69352	0.00707015	0.0464866	-0.37637
SNORD14E	31.1608	1.08736	0.403774	2.693	0.00708121	0.0465431	0.750606
SLC5A2	8.83239	-2.28425	0.848759	-2.69128	0.00711791	0.0467248	-0.35329
RNU2-63P	38.4408	1.07975	0.401227	2.69113	0.00712103	0.0467248	0.750158
MIR544B	10.6755	1.84538	0.685791	2.69088	0.00712636	0.0467425	1.07209
TAF1A-AS1	25.6804	-1.86765	0.694884	-2.68772	0.00719418	0.0470894	-1.03626
SCTR-AS1	5.64155	-3.22137	1.19897	-2.68677	0.00721461	0.0472068	-0.165835
IGHV4-39	3828.07	1.93292	0.719795	2.68538	0.00724481	0.0473226	1.10055
RASGEF1C	6.8346	2.47776	0.923154	2.68402	0.00727436	0.0474011	0.290488
CAP1P2	17.5636	1.60544	0.5982	2.68379	0.00727938	0.0474011	0.963036
HLA-DQA1	606.317	1.14275	0.425938	2.68289	0.00729886	0.0474953	0.776542
LYPD5	33.0054	1.54739	0.576817	2.68264	0.0073043	0.0475144	0.958149
CYP2AB1P	11.1301	3.02302	1.12727	2.68172	0.0073245	0.0475803	0.18156
DSG4	30.7182	-1.16213	0.433992	-2.67778	0.00741128	0.0480357	-0.780489
SSPOP	57.9994	-1.16819	0.436354	-2.67715	0.00742512	0.0481018	-0.7705
UGT3A2	11.0254	2.74293	1.02489	2.67632	0.0074435	0.048188	0.21925
LOC101929420	10.3978	2.06973	0.777144	2.66324	0.00773912	0.0496095	1.09043
PM20D1	12.1552	-2.45737	0.92295	-2.66252	0.00775573	0.0496498	-0.237203
STRCP1	27.1467	-1.52777	0.574261	-2.66042	0.00780436	0.0498622	-0.90676

## Sheet: S3b_BiopsyDiag vs NotCD
Supplementary Table S3b. Results from the analysis of differential gene expression using DESeq2, presenting genes with FDR-adjusted p-value (column "padj") <0.05 and absolute fold change (column "log2FoldChange") >1 between groups Biopsy-based CD diagnosis and Not CD. Column "shrinkLFC" represents the fold change values after effect size shrinkage with apeglm.
	baseMean	log2FoldChange	lfcSE	stat	pvalue	padj	shrinkLFC
TRIM69	2154.26	1.33651	0.164842	8.10781	5.15417e-16	7.61374e-12	1.29571
STAT1	12390.5	1.83326	0.229689	7.98146	1.44614e-15	1.06812e-11	1.77492
TAP1	8763.04	1.62237	0.219494	7.39141	1.45277e-13	7.15346e-10	1.56202
TIGIT	309.458	1.66082	0.23031	7.21123	5.5449e-13	2.04773e-09	1.59547
LINC02446	145.677	3.33243	0.483291	6.89529	5.37558e-12	1.58816e-08	3.1847
IKZF2	788.016	1.39232	0.203155	6.8535	7.20633e-12	1.7742e-08	1.33052
TRDV1	82.3853	4.54418	0.671705	6.76514	1.33177e-11	2.81041e-08	4.33146
HCP5	3542.39	1.23713	0.188989	6.54601	5.90935e-11	1.0574e-07	1.17731
GBP1	6512.23	1.66377	0.268554	6.1953	5.81752e-10	8.57321e-07	1.57406
IFNG	47.8207	3.63685	0.588426	6.18064	6.38406e-10	8.57321e-07	3.43033
IFI27	6392.55	2.17037	0.356255	6.09218	1.1138e-09	1.37109e-06	2.04863
PLAAT4	4229.51	1.13398	0.189979	5.969	2.38706e-09	2.71244e-06	1.06885
GBP4	4326.28	1.41092	0.244681	5.76634	8.10134e-09	7.47956e-06	1.32281
C15orf48	672.455	1.62837	0.283284	5.74819	9.02031e-09	7.83812e-06	1.52216
EPSTI1	3286.11	1.13906	0.199146	5.71973	1.06696e-08	8.71027e-06	1.06741
CXCL11	499.182	3.98271	0.697324	5.71143	1.12033e-08	8.71027e-06	3.71903
GBP1P1	226.482	1.99233	0.35039	5.68603	1.30024e-08	9.60357e-06	1.86365
IGHV1-69D	7337.96	2.93465	0.517292	5.67311	1.40228e-08	9.86403e-06	2.7409
MMP12	543.508	3.28149	0.579874	5.65897	1.52286e-08	1.02253e-05	3.05924
NLRC5	2872.44	1.75524	0.314412	5.58262	2.36917e-08	1.52163e-05	1.63699
UBE2L6	2363.21	1.24283	0.226155	5.49549	3.89633e-08	2.30226e-05	1.15459
IGKV1-27	4872.16	1.72317	0.314463	5.47973	4.25976e-08	2.4202e-05	1.60211
HLA-B	57116	1.19349	0.218169	5.47049	4.48788e-08	2.45537e-05	1.11094
IGKV1-12	8736.11	1.64914	0.307899	5.35611	8.5033e-08	4.4861e-05	1.52754
ABCC9	687.373	-1.00787	0.191106	-5.2739	1.33556e-07	6.80304e-05	-0.932594
IGKV1-5	23587.4	1.39618	0.265291	5.26282	1.41866e-07	6.98548e-05	1.29009
OAS3	2237.54	1.50822	0.287955	5.23771	1.62579e-07	7.50506e-05	1.39221
GBP5	1523.39	1.43849	0.275404	5.22319	1.75865e-07	7.79098e-05	1.32711
IGKV1-39	30129.5	1.40542	0.269258	5.21959	1.79321e-07	7.79098e-05	1.2966
IGKV1D-12	3957.94	1.73706	0.334121	5.19891	2.00464e-07	8.46071e-05	1.60005
BATF2	455.96	1.45052	0.280152	5.17761	2.24741e-07	9.13534e-05	1.33644
TNFSF13B	969.892	1.21225	0.234486	5.16981	2.34331e-07	9.13534e-05	1.11641
SAMD9L	4330.78	1.29542	0.25112	5.15857	2.48847e-07	9.13534e-05	1.193
LAP3	9558.02	1.03712	0.201182	5.15515	2.53433e-07	9.13534e-05	0.956147
HLA-E	18346.3	1.08257	0.211241	5.1248	2.97856e-07	0.00010476	0.996811
TRGC1	268.106	1.58539	0.309904	5.11575	3.12497e-07	0.000107353	1.45979
DDX60	9194.85	1.24279	0.244566	5.08162	3.74239e-07	0.000120179	1.14156
E2F5	619.995	1.2885	0.255027	5.0524	4.36293e-07	0.000137126	1.1817
PSMB9	2690.11	1.31621	0.261624	5.03094	4.88093e-07	0.000150211	1.19633
KIR2DL4	111.846	1.63075	0.325387	5.01173	5.39435e-07	0.000159371	1.49144
IGKV1D-39	28674.7	1.3616	0.273488	4.97865	6.4029e-07	0.000181892	1.2449
IGHV3-74	5777.21	1.68026	0.339127	4.95466	7.24583e-07	0.000198214	1.53355
FCRL3	152.262	2.44194	0.494277	4.94044	7.79478e-07	0.000209354	2.22471
ETV7	614.027	1.28083	0.262442	4.88042	1.05858e-06	0.000279237	1.16475
SIRPG	138.749	1.60002	0.329882	4.85029	1.23281e-06	0.000319493	1.45456
BIRC3	5235.84	1.72886	0.359153	4.81371	1.48153e-06	0.000377329	1.57109
HLA-C	24328.5	1.1186	0.233302	4.79462	1.62984e-06	0.000401266	1.01544
HHIP	1026.87	-1.05565	0.221165	-4.77311	1.81399e-06	0.000439283	-0.956897
LAX1	677.157	1.2338	0.258876	4.76599	1.8793e-06	0.000447758	1.1143
OAS2	1678.54	1.90863	0.402556	4.74127	2.12386e-06	0.000490214	1.72229
TNFRSF9	106.639	2.01646	0.425988	4.73361	2.20563e-06	0.000501254	1.82199
OXCT1	1445.4	1.02181	0.21667	4.71596	2.40572e-06	0.000530406	0.922895
DTNA	187.04	-1.27989	0.272194	-4.7021	2.57493e-06	0.000559366	-1.1585
FCGR3A	365.708	1.85134	0.3941	4.69765	2.63176e-06	0.000563426	1.66947
PRKD1	248.367	-1.50762	0.323205	-4.66458	3.09245e-06	0.000649	-1.35313
MYOM1	188.266	-1.11265	0.238954	-4.65635	3.21871e-06	0.000660372	-1.00476
PIM2	3153.39	1.14802	0.25045	4.58385	4.56498e-06	0.000856838	1.03098
MAP3K20-AS1	104.17	4.31091	0.946865	4.55282	5.2931e-06	0.000942045	0.0646631
IGKJ1	244.076	1.25174	0.277426	4.51199	6.42229e-06	0.00112941	1.12426
AURKB	366.95	1.12033	0.250182	4.47807	7.53205e-06	0.00126436	0.999324
IGKJ4	330.817	1.2566	0.281625	4.46197	8.12092e-06	0.00134789	1.11924
CEACAM6	5669.87	-1.30126	0.291915	-4.45767	8.28541e-06	0.00135244	-1.14781
IGHG4	1920.55	3.81514	0.856405	4.45483	8.39603e-06	0.00135244	3.38367
RSAD2	1677.09	1.63874	0.367913	4.45414	8.42299e-06	0.00135244	1.45473
KLRD1	637.624	1.02941	0.232718	4.42341	9.71557e-06	0.00151072	0.91434
CXCL10	449.922	2.32103	0.528171	4.39448	1.1104e-05	0.00169102	2.05301
UGT1A4	114.999	-2.32606	0.529972	-4.38902	1.13863e-05	0.00169898	-2.04677
TOGARAM2	62.5555	1.57562	0.35918	4.3867	1.15086e-05	0.00170004	1.39406
IGKV3-11	21011	1.34891	0.308814	4.36802	1.25375e-05	0.00181573	1.19424
USP18	644.471	1.10218	0.252579	4.36369	1.27887e-05	0.00183412	0.97636
CLSTN2	357.362	-1.31524	0.301825	-4.35761	1.3149e-05	0.00186134	-1.16024
CD79A	644.55	1.62537	0.375539	4.32811	1.50395e-05	0.00205706	1.43318
CCDC3	158.144	-1.07677	0.249111	-4.32243	1.54323e-05	0.00209144	-0.949407
HAPLN3	68.7242	2.32156	0.541832	4.28466	1.83019e-05	0.00240479	2.0377
HLA-F	4590.3	1.46596	0.342156	4.28447	1.83179e-05	0.00240479	1.28691
IFI44L	1240.4	2.48557	0.580529	4.28156	1.85585e-05	0.00240479	2.18377
TRIM22	3245.4	1.06924	0.251469	4.25198	2.11893e-05	0.00263032	0.937938
BST2	636.695	1.45023	0.341243	4.24984	2.13922e-05	0.00263337	1.27046
H2BC17	788.493	1.3344	0.315432	4.23039	2.33289e-05	0.00282471	1.16867
NEURL3	71.0967	1.88616	0.447463	4.21522	2.49531e-05	0.00294885	1.6472
H3C12	730.824	1.45193	0.345313	4.20467	2.61461e-05	0.00304118	1.26902
UGT2B7	3629.44	-1.46703	0.349386	-4.19888	2.68238e-05	0.0030823	-1.27681
GZMB	103.646	2.37913	0.568047	4.18827	2.81093e-05	0.00314569	2.06439
TUSC3	613.183	-1.28562	0.308811	-4.16312	3.13924e-05	0.00346066	-1.12021
LINC01630	152.187	2.30974	0.555955	4.15455	3.25924e-05	0.0035619	2.00442
LTBP1	1475.5	-1.00597	0.242414	-4.1498	3.32759e-05	0.00358797	-0.87878
CCDC13-AS2	64.1192	-3.88365	0.93662	-4.14645	3.37666e-05	0.00361449	-0.0522081
LAMP3	212.486	1.51306	0.366129	4.1326	3.58681e-05	0.00375775	1.31394
IGHG2	2882.26	2.75359	0.666597	4.13081	3.61484e-05	0.00376045	2.38713
BMP8A	190.81	-1.1152	0.270927	-4.11624	3.85101e-05	0.00390303	-0.966919
MS4A18	1127.34	1.60741	0.391194	4.10898	3.97404e-05	0.0039935	1.39309
KIFC1	520.384	1.07616	0.262214	4.10413	4.05843e-05	0.00405075	0.935568
H3C8	1318.61	1.1435	0.278736	4.10245	4.08793e-05	0.00405282	0.994777
DGAT2	1400.71	-2.06501	0.503911	-4.09796	4.16816e-05	0.00407945	-1.77479
IGKV1-9	4784.15	1.18899	0.290256	4.09634	4.19741e-05	0.00407945	1.03197
MFAP3L	105.369	-1.03726	0.253508	-4.09161	4.28388e-05	0.00412224	-0.901464
CXCR6	517.606	1.04831	0.256255	4.09088	4.29749e-05	0.00412224	0.909009
PRF1	257.948	1.39189	0.340779	4.08443	4.41853e-05	0.0042012	1.20508
IGKC	377826	1.10384	0.270319	4.08348	4.43668e-05	0.0042012	0.958467
IGKV1-33	6916.01	1.28225	0.314832	4.07281	4.64503e-05	0.00435553	1.1097
IGKV3-20	40136.4	1.18531	0.29108	4.07212	4.65864e-05	0.00435553	1.02697
XAF1	2990.53	1.09086	0.26834	4.06521	4.79888e-05	0.00443057	0.944865
H2BC8	2168.3	1.03471	0.254978	4.05802	4.9491e-05	0.00451285	0.897261
H2BC3	921.125	1.2311	0.303728	4.05329	5.05026e-05	0.00457684	1.0639
IGLV1-47	6005.86	2.01071	0.496977	4.04588	5.21276e-05	0.00466684	1.73069
IGLV5-45	2917.07	2.26866	0.563152	4.0285	5.61341e-05	0.00496534	1.94766
IGHV1-69	3907.77	2.09935	0.523539	4.00992	6.07402e-05	0.0052471	1.80049
GPR15	82.3977	2.31959	0.579146	4.00519	6.19687e-05	0.0053221	1.9843
IGLC3	45114.4	1.51474	0.379658	3.98975	6.61426e-05	0.00560989	1.29973
H2BC13	616.734	1.59906	0.400906	3.98862	6.64589e-05	0.00560989	1.371
IGHV3-48	7876.5	1.51172	0.379705	3.98131	6.85353e-05	0.00573124	1.29523
IGHV3-11	3324.85	1.26699	0.318272	3.98084	6.86724e-05	0.00573124	1.08719
SMIM2-AS1	160.831	-1.55372	0.393392	-3.94954	7.83014e-05	0.00642593	-1.32044
FKBP5	736.817	1.45664	0.369483	3.94237	8.06795e-05	0.00649614	1.2448
H2BC7	1123.07	1.28406	0.325764	3.94167	8.09158e-05	0.00649614	1.09737
IGHG1	7712.71	1.79889	0.456723	3.93868	8.193e-05	0.00650683	1.53386
LPL	1470.09	3.32435	0.847629	3.92194	8.78392e-05	0.00690191	0.0697062
IGHV3-43	4127.85	2.90405	0.743259	3.90719	9.3377e-05	0.00725981	2.45219
H1-5	4513.34	1.4642	0.375283	3.90159	9.55613e-05	0.00739074	1.24752
CDC20	969.396	1.03471	0.265526	3.89684	9.74568e-05	0.00745188	0.879813
CDC25B	918.55	1.06627	0.273695	3.89582	9.78652e-05	0.00745188	0.897652
H2BC15	622.711	1.28466	0.331359	3.87695	0.000105773	0.00782517	1.08722
CLNK	160.885	1.20736	0.311527	3.87563	0.000106349	0.00782517	1.02548
IGKV1D-33	6636.94	1.22298	0.31558	3.87534	0.000106476	0.00782517	1.03848
IGLV2-23	7090.41	1.31349	0.339913	3.86419	0.000111459	0.00811073	1.11337
H2AC4	458.807	1.49949	0.388699	3.85772	0.000114449	0.00824706	1.26763
CCN3	108.845	-1.11076	0.288657	-3.84803	0.000119072	0.00844458	-0.938619
BMP8B	457.819	-1.2438	0.323339	-3.84673	0.000119703	0.00844458	-1.04619
TLL1	307.763	-1.16102	0.303296	-3.82802	0.00012918	0.00887554	-0.975874
GSDME	394.026	-1.25661	0.328643	-3.82364	0.000131496	0.00896779	-1.05519
IGKV1-17	5304.85	1.33856	0.350116	3.82319	0.000131736	0.00896779	1.12891
H2AC15	149.879	1.65312	0.436433	3.78779	0.000151996	0.0101139	1.38444
CMPK2	1441.02	1.07452	0.28377	3.78661	0.00015272	0.0101165	0.900774
H2BC14	860.098	1.28052	0.339053	3.77675	0.000158889	0.0103854	1.06885
ASPHD2	193.149	1.36599	0.362469	3.76857	0.000164185	0.0106843	1.1434
CXCL9	502.306	1.53328	0.407496	3.76269	0.000168098	0.0108434	1.28099
IGHV3-23	16982.1	1.30379	0.34726	3.75451	0.000173678	0.0111064	1.09076
IGHV4-59	6432.41	1.34974	0.359914	3.75018	0.000176708	0.0112032	1.12804
SPAG4	114.351	1.69601	0.453316	3.74134	0.000183043	0.0113854	1.41173
H2BC11	1146.98	1.29238	0.345474	3.74089	0.000183367	0.0113854	1.07926
H2BC18	1428.98	1.21125	0.324237	3.73571	0.000187189	0.0115697	1.01011
IGKV1-37	130.841	2.08945	0.560535	3.7276	0.000193313	0.0117199	1.72979
IFI6	437.472	1.3994	0.376408	3.71777	0.000200989	0.0119718	1.16336
DUSP4	259.43	1.13301	0.305114	3.71338	0.000204508	0.0121325	0.944239
ZBP1	521.051	1.08376	0.292019	3.71126	0.000206233	0.0121434	0.90209
IFI44	1120.62	1.4325	0.386649	3.70492	0.00021146	0.0123791	1.19313
SYCP2	265.762	-1.10124	0.29799	-3.69555	0.000219411	0.0126607	-0.908367
AIM2	96.3341	1.48227	0.401392	3.69283	0.000221774	0.0127472	1.22667
IGLV2-11	5612.56	1.30232	0.354299	3.67576	0.000237142	0.0133442	1.0802
H3C2	2039.9	1.31867	0.359574	3.66732	0.000245102	0.0135218	1.09018
IL21R	148.513	1.68903	0.460591	3.6671	0.000245318	0.0135218	1.3914
SLC2A9	378.514	-1.10784	0.302613	-3.66091	0.000251318	0.0137499	-0.913086
MX1	4620.18	1.25212	0.342242	3.65857	0.000253623	0.0138248	1.0323
TYMP	974.48	1.3596	0.371974	3.6551	0.000257077	0.0139616	1.12106
IGHV3-73	1185.08	1.75744	0.481428	3.65048	0.000261752	0.0141117	1.44361
IFIT1	947.137	1.90159	0.52113	3.64897	0.000263294	0.0141432	1.56494
LINC00330	42.4457	-2.51464	0.690003	-3.64439	0.000268027	0.0142688	-0.0869961
GPR68	97.7789	1.15684	0.317473	3.64391	0.00026853	0.0142688	0.954584
TNIP3	91.7797	1.26596	0.348723	3.63028	0.000283119	0.0147718	1.03863
HERC6	994.83	1.12209	0.309377	3.62694	0.000286797	0.0148018	0.923157
IGHV3-21	5829.65	1.38452	0.382196	3.62255	0.000291712	0.0149196	1.13592
TPSD1	48.8633	2.84966	0.787613	3.6181	0.000296774	0.0149654	2.31806
H2AC16	418.974	1.63192	0.452131	3.6094	0.000306907	0.015331	1.3353
H2BC10	1383.03	1.25677	0.348578	3.60542	0.000311646	0.0155004	1.03027
PRKAG2-AS2	281.594	-1.61185	0.447196	-3.60434	0.000312945	0.0155128	-1.30671
IGHV3-33	6886.94	1.20288	0.335015	3.59051	0.000330027	0.0160407	0.984843
CPNE5	321.516	1.15215	0.321446	3.58426	0.000338034	0.016346	0.9411
SSUH2	236.069	-1.27358	0.35543	-3.58322	0.000339383	0.016346	-1.03013
FCRL2	237.039	1.11396	0.311693	3.57389	0.00035171	0.0168138	0.910299
IGKV1D-37	112.849	2.08966	0.585162	3.57108	0.000355516	0.0169409	1.68951
IGKV4-1	23847.3	1.12588	0.315918	3.56386	0.000365447	0.0173025	0.919226
PLA2G2D	54.567	1.96134	0.552587	3.54938	0.000386138	0.01797	1.58334
CRTAM	98.4358	1.07566	0.303325	3.54622	0.000390794	0.0180584	0.875358
H4C1	402.968	1.41468	0.400735	3.5302	0.000415244	0.019109	1.14417
AGMO	1078.69	-1.12943	0.320316	-3.52599	0.00042191	0.0193554	-0.907898
IGHA2	38645.4	2.30646	0.654591	3.52352	0.000425862	0.0193701	1.85601
UNC93A	230.11	-1.56213	0.443705	-3.52064	0.000430499	0.0195072	-1.24786
PRKG2	1436.3	-1.49152	0.425294	-3.50704	0.000453122	0.0202239	-1.18852
KAZN	249.865	-1.04485	0.298209	-3.50374	0.000458767	0.0203038	-0.839517
IGHV5-51	7208.12	1.59717	0.457022	3.49472	0.000474552	0.0208014	1.28027
PKIB	437.425	-1.34571	0.385644	-3.48951	0.000483909	0.0211488	-1.06974
IGLV7-43	1437.57	1.07264	0.308889	3.47256	0.000515519	0.0220094	0.862994
IGLV2-8	4753.29	1.50447	0.433698	3.46893	0.000522535	0.0222446	1.18959
TK1	378.489	1.22649	0.354024	3.46444	0.000531331	0.0223613	0.981548
IGHV3-15	6093.03	1.22977	0.35661	3.44849	0.000563723	0.0231558	0.981833
IGLV4-69	985.223	1.95196	0.568839	3.43148	0.000600294	0.0243008	1.53022
IGLV1-40	2644.73	1.65528	0.482495	3.43067	0.000602092	0.0243008	1.31046
FCGR1A	69.643	1.79936	0.524893	3.42804	0.000607954	0.0244041	1.41802
RAC2	773.255	1.03021	0.3009	3.42376	0.000617617	0.024658	0.822403
UGT1A5	152.631	-1.8676	0.546354	-3.4183	0.000630135	0.0248223	-0.132015
H2BC6	623.458	1.28394	0.377168	3.40416	0.000663679	0.0257319	1.01121
ALPK3	97.1494	-1.05339	0.309535	-3.40314	0.000666164	0.0257607	-0.832559
MED12L	406.93	-1.24689	0.366656	-3.4007	0.00067214	0.0258564	-0.978756
H4C4	1377.45	1.14202	0.336785	3.39096	0.000696483	0.0265851	0.90555
RYR2	202.026	-1.12493	0.333464	-3.37347	0.00074227	0.027759	-0.87948
G6PC1	3202.51	-1.62525	0.481916	-3.37247	0.000744985	0.0277902	-1.25329
ACOT7	1543.25	1.14058	0.339166	3.36289	0.000771319	0.0284138	0.894218
TLR8	177.16	1.16174	0.346943	3.34851	0.000812487	0.0295044	0.909017
EPHX1	1325.42	-1.0665	0.318727	-3.34614	0.000819447	0.0295963	-0.833749
IGKJ3	206.315	1.04368	0.31199	3.34525	0.000822086	0.0296191	0.818608
CX3CR1	59.4268	-1.3467	0.402727	-3.34395	0.000825934	0.0296802	-1.04267
TMIGD2	63.8327	1.65649	0.495604	3.34237	0.000830664	0.0296802	1.28409
IFI35	889.099	1.07257	0.320939	3.34198	0.000831816	0.0296802	0.841144
IGLV2-14	20179.8	1.27973	0.38408	3.33192	0.000862483	0.0306264	0.999439
F11	1119.51	-1.05972	0.318973	-3.32228	0.000892865	0.0314034	-0.821021
USP41	70.8552	1.26463	0.381016	3.31911	0.000903041	0.0316107	0.981123
NKG7	184.218	1.30838	0.394708	3.31481	0.000917054	0.0317998	1.01386
IGHG3	1041.35	2.16902	0.655122	3.31087	0.000930074	0.0320555	1.66354
IGLV3-21	3328.84	2.02551	0.611944	3.30996	0.000933108	0.0320555	1.55481
LOC101927164	58.6863	-1.84856	0.55922	-3.30561	0.000947696	0.0324059	-0.117844
H2AC12	879.175	1.63573	0.495281	3.30264	0.000957806	0.032676	1.2576
PMP22	2799.83	1.06289	0.322428	3.29653	0.000978869	0.0331648	0.825171
IGHV4-61	3440.49	1.59624	0.484924	3.29174	0.000995695	0.0335043	1.22378
SELL	178.628	1.43151	0.435338	3.28827	0.00100807	0.0338436	1.09692
H2AC8	1549.97	1.26242	0.384488	3.28339	0.00102568	0.034279	0.974475
MYBL2	472.612	1.25145	0.381972	3.27629	0.00105182	0.0349943	0.960817
H3C3	1101.84	1.54834	0.472917	3.27403	0.00106027	0.0350896	1.18249
LINC00472	638.029	-1.06001	0.323788	-3.27376	0.00106126	0.0350896	-0.811092
IGHV3-7	9561.29	1.1992	0.368451	3.2547	0.00113514	0.0368534	0.917349
SPINK4	6579.59	1.23736	0.383615	3.22552	0.00125744	0.0400321	0.937466
IGKV3D-7	330.526	1.51648	0.470787	3.22116	0.00127671	0.0402124	1.13996
H2AC11	1307.38	1.23951	0.384962	3.21981	0.00128275	0.0403165	0.92933
IFITM1	1203.7	1.11382	0.346081	3.21838	0.00128919	0.0403473	0.846478
IGHV3-71	43.7299	1.66275	0.518017	3.20983	0.00132814	0.0409589	1.24094
IL2RA	193.106	1.05194	0.329178	3.19566	0.00139514	0.0423182	0.793443
H2AC14	885.836	1.59659	0.500906	3.18741	0.00143553	0.0431887	1.1879
IGLC5	46.1126	1.74478	0.548157	3.18299	0.00145764	0.0435827	1.29057
TRBC1	524.636	1.02641	0.322523	3.18243	0.00146043	0.0435827	0.776051
CD72	92.9828	1.14782	0.361017	3.17942	0.00147572	0.0437739	0.859946
SCO2	361.68	1.20863	0.3809	3.17308	0.00150833	0.0445622	0.8993
HRH2	168.766	-1.46526	0.462374	-3.16898	0.00152972	0.0447467	-1.06812
SOAT2	193.201	-1.47187	0.464752	-3.167	0.00154022	0.0449648	-0.207687
LRG1	244.854	1.04747	0.330907	3.16546	0.00154837	0.0451134	0.786005
H4C14	2592.25	1.1986	0.378866	3.16365	0.00155805	0.0451284	0.886673
UBE2S	202.08	1.21608	0.384603	3.16192	0.00156732	0.0452274	0.904808
GIMD1	960.401	-1.13574	0.359197	-3.16187	0.00156759	0.0452274	-0.836562
H4C15	2583.49	1.20407	0.380922	3.16093	0.00157264	0.0452848	0.88882
C8A	113.897	-1.487	0.470882	-3.15791	0.00158905	0.0456366	-0.190911
CD7	123.867	1.68566	0.533851	3.15754	0.00159104	0.0456366	1.23966
IGHV4-34	2245.25	1.75324	0.556116	3.15265	0.00161796	0.0462291	1.28452
TYRP1	100.618	-1.95323	0.621476	-3.14289	0.00167288	0.0472295	-0.0877551
SORD2P	1070	-1.19364	0.380418	-3.13771	0.00170271	0.0478182	-0.869941
IGKV2-24	3199.06	1.43863	0.459939	3.12788	0.00176072	0.0488897	1.0519
C4B	1488.28	1.12213	0.358879	3.12676	0.00176742	0.0489314	0.832762
BANK1	206.953	1.28613	0.411522	3.1253	0.00177623	0.0489314	0.943172
IGLC2	74048.5	1.15327	0.370008	3.11687	0.0018278	0.0498222	0.849065

## Sheet: S3c_TGdiag vs BiopsyDiag
Supplementary Table S3c. Results from the analysis of differential gene expression using DESeq2, presenting genes with FDR-adjusted p-value (column "padj") <0.05 and absolute fold change (column "log2FoldChange") >1 between groups Anti-TG2-based CD diagnosis and Biopsy-based CD diagnosis. Column "shrinkLFC" represents the fold change values after effect size shrinkage with apeglm.
	baseMean	log2FoldChange	lfcSE	stat	pvalue	padj	shrinkLFC
CA10	26.3291	-3.67389	0.680797	-5.39646	6.79689e-08	0.00131438	-0.060475
APOA1	34078.5	-3.33335	0.646224	-5.1582	2.49336e-07	0.00241083	-0.044755
RPS3AP40	7.52615	-5.06556	1.03578	-4.89058	1.00539e-06	0.00634741	-0.0460711
CXCL5	23.3532	4.86291	1.0158	4.78728	1.69058e-06	0.00634741	4.3909
CPNE6	81.3383	-1.65877	0.348735	-4.75654	1.96941e-06	0.00634741	-1.49452
LRAT	678.119	-2.07356	0.442573	-4.68525	2.79622e-06	0.00772477	-1.86885
TMEM132E	57.4903	-3.16754	0.684456	-4.62782	3.69538e-06	0.00893266	-0.0426351
PAQR7	1144.81	-1.49095	0.324388	-4.59619	4.30294e-06	0.00924559	-1.33374
TSC22D3	1431.92	-1.01125	0.226126	-4.47205	7.7475e-06	0.0128689	-0.89776
APOC3	18206.1	-2.41776	0.543897	-4.44526	8.77855e-06	0.0128689	-0.0560399
DPY19L2P2	67.434	-1.15904	0.260861	-4.44314	8.86549e-06	0.0128689	-1.02753
ZNF252P-AS1	84.5449	-1.14587	0.259003	-4.42415	9.68235e-06	0.0128689	-1.01602
PDK4	9252.06	-2.22704	0.504132	-4.41756	9.98207e-06	0.0128689	-0.065531
NRG1	1049.71	1.09437	0.250115	4.37547	1.2117e-05	0.0146449	0.95742
SLC28A1	1432.92	-1.28367	0.294747	-4.35518	1.32958e-05	0.0150739	-1.12982
FLVCR2-AS1	244.839	-1.74756	0.406151	-4.30274	1.68699e-05	0.0171039	-1.53372
RAMP2	109.412	1.04157	0.243328	4.28053	1.86451e-05	0.0171039	0.911341
TMEM25	1771.04	-1.05942	0.2477	-4.27702	1.89409e-05	0.0171039	-0.928392
NETO2	137.736	1.30174	0.304784	4.27102	1.94584e-05	0.0171039	1.1416
KLK13	29.8766	-2.75817	0.651188	-4.2356	2.27944e-05	0.017963	-0.0433468
PFKFB4	1815.99	-1.31758	0.314913	-4.18394	2.86497e-05	0.0213087	-1.13716
PCK1	12985.9	-2.0472	0.494099	-4.14329	3.42357e-05	0.0235489	-0.0629803
GUCY1B2	10.0532	7.02667	1.69883	4.13617	3.53148e-05	0.0235489	0.00909624
ZBTB16	204.936	-2.24779	0.54585	-4.11797	3.82232e-05	0.0239497	-0.0521365
CHI3L1	32.4903	3.09334	0.752652	4.10991	3.95807e-05	0.0239497	2.67702
LRP8	230.567	1.18611	0.289214	4.10114	4.11125e-05	0.0239497	1.02164
LINC00605	12.2014	-3.42378	0.840157	-4.07516	4.59824e-05	0.0239497	-0.0330014
ACSF2	1471.54	-1.04142	0.25591	-4.06949	4.7116e-05	0.0239497	-0.897152
MGAM	35899.1	-1.38952	0.341504	-4.06883	4.72503e-05	0.0239497	-1.19418
BMP8B	457.819	-1.37886	0.339316	-4.06365	4.83122e-05	0.0239497	-1.1856
RNU6-1079P	7.28197	3.81761	0.941164	4.05626	4.9864e-05	0.0239497	3.28072
GRB7	343.278	-1.00626	0.248335	-4.05202	5.07776e-05	0.0239497	-0.861104
ENPP3	3217.9	-2.52359	0.62455	-4.04065	5.33024e-05	0.024542	-0.0399629
MS4A10	4962.49	-2.09303	0.518849	-4.03398	5.48398e-05	0.0246626	-0.0553317
SAMD5	776.655	1.03103	0.259037	3.98024	6.88453e-05	0.0295851	0.877973
CYP2B7P	904.952	-2.24863	0.566595	-3.96868	7.22732e-05	0.030383	-0.0467271
CYP3A4	48189.7	-2.34713	0.597495	-3.92829	8.55508e-05	0.0336707	-0.0419951
ALDH1A2	39.4235	3.04822	0.776796	3.92409	8.70583e-05	0.0336707	2.58673
SLC7A11	547.598	1.70262	0.434555	3.91809	8.92546e-05	0.0338432	1.44273
TIGD3	20.0845	-2.30973	0.591029	-3.90798	9.30694e-05	0.0346111	-0.0494634
SAA2	27.2403	3.27052	0.839852	3.89416	9.85399e-05	0.035954	2.76479
STIMATE-MUSTN1	12.1349	-3.25268	0.843215	-3.85747	0.000114567	0.0400983	-0.0265264
PKLR	283.63	-1.24939	0.324847	-3.8461	0.000120014	0.0400983	-1.0496
PCAT2	145.334	1.65764	0.431049	3.84558	0.000120266	0.0400983	1.39714
ENPP7	1051	-2.21326	0.576491	-3.83918	0.000123445	0.0404606	-0.0437712
LINC02177	232.454	-1.64553	0.432259	-3.80682	0.000140763	0.0441902	-0.0760237
SLC6A14	174.678	2.82786	0.743792	3.80195	0.000143559	0.0441902	2.36334
NELL2	1695.67	-1.36374	0.359025	-3.79846	0.000145599	0.0441902	-1.13829
LRRC37A5P	9.72544	-3.53904	0.934469	-3.78722	0.000152343	0.0453233	-0.0297142
MMP3	276.153	2.54103	0.673769	3.77136	0.00016236	0.0472314	2.11246
ADORA3	157.613	-1.49535	0.39708	-3.76586	0.000165979	0.0472314	-0.0962088
TRPM5	64.1669	-1.63729	0.43479	-3.7657	0.000166084	0.0472314	-0.0740617
COL25A1	992.352	-3.81463	1.0175	-3.74903	0.000177519	0.0490409	-0.0174201
OR7E85P	6.45945	-5.38252	1.43742	-3.74458	0.000180698	0.049216	-0.0133877

## Sheet: S3d_PotCDWithProg vsPotCDnoProg
Supplementary Table S3d. Results from the analysis of differential gene expression using DESeq2, presenting genes with FDR-adjusted p-value (column "padj") <0.05 and absolute fold change (column "log2FoldChange") >1 between groups Potential CD with progression and Potential CD without progression. Column "shrinkLFC" represents the fold change values after effect size shrinkage with apeglm.
	baseMean	log2FoldChange	lfcSE	stat	pvalue	padj	shrinkLFC
CD55	5172.78	-1.93843	0.41344	-4.68855	2.75151e-06	0.0352305	-1.74079
ARL14	2545.62	-1.67003	0.359268	-4.64841	3.34499e-06	0.0352305	-1.49674
RHPN2	2696.83	-1.51225	0.331088	-4.56752	4.93539e-06	0.0352305	-1.34774
LINC02446	145.677	2.77322	0.636018	4.36029	1.29891e-05	0.0407795	2.42967
C6orf141	950.443	-2.38988	0.55011	-4.34436	1.39682e-05	0.0407795	-8.12262e-06
GBP4	4326.28	1.39396	0.321259	4.33903	1.4311e-05	0.0407795	1.21239
CXCL11	499.182	3.96458	0.913991	4.33766	1.44007e-05	0.0407795	3.45252

## Sheet: S3e_PotCDnoProgr vs NotCD
Supplementary Table S3e. Results from the analysis of differential gene expression using DESeq2, presenting genes with FDR-adjusted p-value (column "padj") <0.05 and absolute fold change (column "log2FoldChange") >1 between groups Potential CD without progression and Not CD. Column "shrinkLFC" represents the fold change values after effect size shrinkage with apeglm.
	baseMean	log2FoldChange	lfcSE	stat	pvalue	padj	shrinkLFC
ARL14	2545.62	1.72357	0.339473	5.07721	3.83023e-07	0.00728851	1.58454
SLC7A11	547.598	2.57481	0.518405	4.96679	6.80692e-07	0.00728851	2.35368
RHPN2	2696.83	1.41073	0.312823	4.50968	6.49252e-06	0.0393859	1.26575
CD55	5172.78	1.72934	0.390642	4.42692	9.55889e-06	0.0393859	1.53691
TRDV1	82.3853	3.61912	0.823308	4.39583	1.1035e-05	0.0393859	3.20821

## Sheet: S3f_PotCDWithProgr vs NotCD
Supplementary Table S3f. Results from the analysis of differential gene expression using DESeq2, presentIng genes with FDR-adjusted p-value (column "padj") <0.05 and absolute fold change (column "log2FoldChange") >1 between groups Potential CD with progression and Not CD. Column "shrinkLFC" represents the fold change values after effect size shrinkage with apeglm.
	baseMean	log2FoldChange	lfcSE	stat	pvalue	padj	shrinkLFC
TRIM69	2154.26	1.36037	0.173403	7.84515	4.32437e-15	6.56742e-11	1.31517
STAT1	12390.5	1.5789	0.241737	6.53148	6.51234e-11	4.94514e-07	1.50252
CXCL11	499.182	4.60994	0.733267	6.28685	3.23977e-10	1.48861e-06	4.3595
IKZF2	788.016	1.32391	0.213676	6.19585	5.79701e-10	1.76079e-06	1.25077
IFNG	47.8207	3.69824	0.614952	6.01387	1.81141e-09	4.58499e-06	3.47936
PLAAT4	4229.51	1.19268	0.19991	5.9661	2.42989e-09	5.27181e-06	1.12326
TIGIT	309.458	1.43545	0.242227	5.92605	3.10304e-09	5.34956e-06	1.35006
HCP5	3542.39	1.17785	0.198876	5.92253	3.17021e-09	5.34956e-06	1.10649
LINC02446	145.677	2.96412	0.507965	5.83527	5.37019e-09	8.15571e-06	2.77151
TAP1	8763.04	1.33837	0.231008	5.79362	6.88866e-09	9.51073e-06	1.25521
AKAP5	340.617	1.21128	0.210949	5.74206	9.35311e-09	1.09266e-05	1.13642
GBP1	6512.23	1.61875	0.282629	5.72747	1.0194e-08	1.10583e-05	1.51532
MMP12	543.508	3.46443	0.609824	5.68104	1.3388e-08	1.35549e-05	3.22885
TRDV1	82.3853	3.96256	0.704778	5.62242	1.88298e-08	1.7873e-05	3.6902
IGKV1-27	4872.16	1.85413	0.330929	5.6028	2.10915e-08	1.88421e-05	1.72963
EAF2	572.992	1.10136	0.203499	5.41211	6.22863e-08	5.25523e-05	1.02272
IGKV3-11	21011	1.72875	0.325007	5.31913	1.04264e-07	8.334e-05	1.59938
E2F5	619.995	1.40613	0.26816	5.24362	1.57456e-07	0.00011387	1.29716
GBP4	4326.28	1.31902	0.257501	5.12239	3.0168e-07	0.0001992	1.21226
TNFRSF9	106.639	2.27163	0.44691	5.08296	3.71598e-07	0.000225738	2.08319
CXCL9	502.306	2.17327	0.428441	5.0725	3.92614e-07	0.000229332	1.99217
OXCT1	1445.4	1.15031	0.227903	5.04735	4.47973e-07	0.000247627	1.05437
IGHV3-43	4127.85	3.94476	0.782156	5.04344	4.5723e-07	0.000247627	3.60599
IGKJ4	330.817	1.48994	0.295799	5.03701	4.7285e-07	0.000247627	1.36412
LPL	1470.09	4.45579	0.891696	4.99699	5.82331e-07	0.000294795	4.06206
LAX1	677.157	1.34147	0.272212	4.92805	8.3054e-07	0.000406884	1.21659
IGKV1-12	8736.11	1.58987	0.324041	4.90639	9.27697e-07	0.000440279	1.44769
IGKJ1	244.076	1.42122	0.291254	4.87967	1.06266e-06	0.000489048	1.29208
GBP5	1523.39	1.41065	0.289791	4.86782	1.12836e-06	0.000504012	1.28461
IGHV3-74	5777.21	1.72003	0.3569	4.81937	1.44015e-06	0.000622238	1.56012
MS4A18	1127.34	1.97566	0.41158	4.80019	1.58517e-06	0.000650649	1.79007
UBE2L6	2363.21	1.13536	0.237992	4.77059	1.83688e-06	0.000697417	1.02632
IGKV1-5	23587.4	1.29837	0.279207	4.6502	3.3162e-06	0.00111918	1.16838
GZMA	1446.95	1.0209	0.220438	4.63125	3.63461e-06	0.00119998	0.920175
IGKV1-39	30129.5	1.30481	0.283383	4.60443	4.13604e-06	0.00131037	1.17118
TNFRSF17	866.946	1.04181	0.226276	4.60415	4.14155e-06	0.00131037	0.934947
CXCR6	517.606	1.22109	0.269415	4.53237	5.83246e-06	0.00167128	1.09286
GBP1P1	226.482	1.64835	0.368674	4.47103	7.78433e-06	0.00211108	1.46676
FCRL3	152.262	2.31522	0.519747	4.45451	8.40831e-06	0.00220167	2.06081
C15orf48	672.455	1.32364	0.298128	4.43985	9.00229e-06	0.00228186	1.17634
IGHV1-69D	7337.96	2.4056	0.544427	4.41859	9.93476e-06	0.00239491	2.13219
VWA3B	38.8704	2.13635	0.485275	4.40234	1.07089e-05	0.0025021	1.89031
IGKV1D-39	28674.7	1.2627	0.287835	4.38688	1.14987e-05	0.00264592	1.11864
IGKV1D-12	3957.94	1.53704	0.351635	4.37113	1.23603e-05	0.00276052	1.359
FCGR3A	365.708	1.79351	0.414546	4.32643	1.51544e-05	0.00315273	1.58122
CLC	271.171	1.6846	0.391548	4.30243	1.68937e-05	0.00342085	1.48226
ASPG	40.283	-3.20959	0.747751	-4.29232	1.76817e-05	0.00348743	-0.0456851
CXCL10	449.922	2.38257	0.555671	4.28773	1.80505e-05	0.00349593	2.08763
TNFSF13B	969.892	1.05649	0.246735	4.28187	1.8533e-05	0.00349593	0.925374
IGKJ5	361.869	1.19181	0.278542	4.27874	1.87956e-05	0.00349593	1.04898
CD180	341.461	1.04812	0.245077	4.27672	1.89669e-05	0.00349593	0.919954
IGKV1-33	6916.01	1.4161	0.331329	4.274	1.91996e-05	0.00349593	1.24409
MAP3K20-AS1	104.17	4.22974	0.994298	4.254	2.09985e-05	0.00370818	0.0353723
TAAR3P	56.7452	1.23194	0.292279	4.21494	2.49846e-05	0.00421602	1.0773
ADRA1A	46.0302	-1.64545	0.392133	-4.19614	2.71499e-05	0.00443361	-1.43205
IGKV1-9	4784.15	1.28032	0.305457	4.19148	2.77139e-05	0.00444068	1.11813
FCRL2	237.039	1.37225	0.327431	4.19096	2.7778e-05	0.00444068	1.19868
IGKV1-37	130.841	2.44053	0.588702	4.14561	3.38905e-05	0.00519894	2.109
FCGR3B	98.3852	3.19058	0.773027	4.12739	3.66909e-05	0.00546298	2.76226
SIRPG	138.749	1.42965	0.346842	4.12192	3.75722e-05	0.00547554	1.24088
LEF1	171.445	1.2426	0.301748	4.118	3.82173e-05	0.00547554	1.07748
CCL13	589.131	1.05027	0.255861	4.10485	4.04586e-05	0.00574247	0.913147
ANKRD36BP2	3368.95	1.02873	0.251523	4.08999	4.31391e-05	0.00595594	0.892022
IGKV1D-17	1084.92	3.03475	0.742486	4.08728	4.36453e-05	0.00597154	2.62488
LY96	119.789	1.11675	0.274329	4.07082	4.68478e-05	0.00624104	0.963355
IGKJ3	206.315	1.32914	0.327455	4.05899	4.92856e-05	0.00645258	1.15104
REG4	19541.9	1.28874	0.321025	4.01444	5.95878e-05	0.007479	1.09307
PSMB9	2690.11	1.09991	0.275342	3.99472	6.47714e-05	0.00799743	0.939635
SAMD9L	4330.78	1.0509	0.264293	3.97629	7.00001e-05	0.0083708	0.90155
TLR8	177.16	1.44653	0.364203	3.97176	7.13446e-05	0.00846492	1.23754
IGKV1D-33	6636.94	1.31369	0.332118	3.95549	7.6379e-05	0.00892282	1.12294
AIM2	96.3341	1.65588	0.421348	3.92995	8.4963e-05	0.00948775	1.41007
TRGC1	268.106	1.27856	0.32613	3.92038	8.84079e-05	0.00972936	1.0872
IGKC	377826	1.10495	0.284503	3.88378	0.000102844	0.0109224	0.939099
SLC6A14	174.678	2.9352	0.757495	3.87487	0.000106682	0.0112512	2.48182
IGLVI-70	40.8094	2.68656	0.695567	3.86241	0.000112276	0.0117596	2.27031
IGLV1-47	6005.86	2.01071	0.523037	3.8443	0.000120898	0.0123227	1.69591
IGKV3-20	40136.4	1.15971	0.306351	3.78556	0.00015336	0.0146483	0.973787
S100P	279.945	1.80986	0.478915	3.77908	0.000157409	0.0148483	1.52489
IFI27	6392.55	1.41165	0.37496	3.7648	0.000166685	0.0152497	1.18043
LOC100506606	106.347	-1.3999	0.373027	-3.75282	0.000174858	0.0159016	-1.1587
KIR2DL4	111.846	1.28262	0.342465	3.74527	0.000180197	0.0161679	1.06959
BANK1	206.953	1.61934	0.432466	3.74444	0.000180796	0.0161679	1.34911
IGHV3-48	7876.5	1.48344	0.399615	3.71217	0.000205486	0.0176312	1.23148
GZMB	103.646	2.20739	0.597238	3.69599	0.00021903	0.0182083	1.82381
IGHV3-15	6093.03	1.38642	0.375299	3.69417	0.000220604	0.0182083	1.14885
ASPHD2	193.149	1.40324	0.381006	3.68299	0.000230511	0.0185534	1.17051
NLRC5	2872.44	1.21863	0.330927	3.68249	0.000230971	0.0185534	1.00881
LINC00472	638.029	-1.25436	0.34088	-3.67978	0.000233439	0.0185534	-1.02407
IGHV3-7	9561.29	1.42642	0.387768	3.67855	0.00023456	0.0185534	1.17926
IGKV4-1	23847.3	1.22173	0.332489	3.67449	0.000238321	0.0187532	1.0107
LOC100507403	54.7487	-1.5069	0.414612	-3.63447	0.000278548	0.0211515	-1.22374
IGHG4	1920.55	3.24926	0.901302	3.60507	0.000312066	0.0232321	2.6491
CR1	701.984	1.22684	0.340488	3.60318	0.000314349	0.0232879	0.998395
DAPP1	355.463	1.0146	0.283129	3.58352	0.000338996	0.0243354	0.828769
FCGR2B	217.003	1.41402	0.394624	3.58319	0.00033942	0.0243354	1.14986
LINC01348	102.814	-1.03494	0.291335	-3.55239	0.000381751	0.0259984	-0.834219
LAMB2	1801.64	-1.0159	0.286381	-3.54737	0.0003891	0.0263807	-0.817127
PLA2G2D	54.567	2.05405	0.580177	3.54038	0.000399544	0.026849	1.65824
IGLV5-45	2917.07	2.0886	0.592674	3.52402	0.000425048	0.0281886	1.6811
FCGR1A	69.643	1.93948	0.550917	3.52046	0.000430802	0.028446	1.55385
DES	1365.76	-1.12741	0.32052	-3.51743	0.000435751	0.0286101	-0.897429
RGS16	87.0058	1.27973	0.363909	3.51664	0.000437054	0.0286101	1.03132
GPR15	82.3977	2.1347	0.608865	3.50603	0.000454841	0.0292698	1.70998
RIPOR2	314.577	1.23055	0.351516	3.50069	0.000464058	0.0297369	0.983448
CD79A	644.55	1.38264	0.395202	3.49857	0.000467761	0.0298483	1.11025
IGKV2-24	3199.06	1.68601	0.484035	3.48324	0.000495391	0.0308341	1.34924
CLSTN2	357.362	-1.09492	0.31727	-3.45106	0.000558398	0.0337864	-0.862862
IGKV1D-37	112.849	2.11851	0.615027	3.44458	0.000571937	0.0343026	1.67564
IGHV3-11	3324.85	1.15349	0.334953	3.44375	0.000573704	0.0343026	0.918453
SPINK4	6579.59	1.38541	0.40372	3.43162	0.000599988	0.0354553	1.0983
CCR4	59.1419	1.91032	0.5585	3.42046	0.000625162	0.0365167	1.50751
BATF2	455.96	1.00658	0.294954	3.41266	0.000643329	0.0372445	0.798534
PI4KAP1	397.132	-1.37694	0.403563	-3.41196	0.00064498	0.0372445	-1.0707
MLXIPL	464.444	-1.13596	0.334863	-3.39232	0.000693046	0.0389565	-0.885516
SELL	178.628	1.54653	0.457713	3.37881	0.000727998	0.0400583	1.2119
MED12L	406.93	-1.29255	0.385874	-3.34967	0.000809073	0.0429629	-0.158084
IGF2BP3	88.3771	3.00978	0.902697	3.33421	0.000855436	0.0446459	2.32233
REG3G	43.9718	-2.73165	0.823782	-3.31599	0.00091318	0.0462617	-0.0310648
IGHV3-72	1550.69	1.71145	0.516151	3.31579	0.000913841	0.0462617	1.32122
CLNK	160.885	1.081	0.327625	3.29952	0.000968516	0.0475822	0.835234
TUBB2BP1	41.9681	-1.75878	0.534735	-3.28907	0.0010052	0.0487733	-0.0643309
SSUH2	236.069	-1.22575	0.373829	-3.27891	0.00104209	0.0496733	-0.923126
