# Supplementary material for: Classification of Paediatric Celiac Disease Using RNA Sequencing and Real‐Time PCR of Duodenal Biomarkers
Source: J Cell Mol Med. 2025 Sep 22;29(18):e70854. doi: 10.1111/jcmm.70854 (PMC12451401; doi:10.1111/jcmm.70854)
Supplement: Supplementary file 4 — Table S4: Results from over representation analysis. [file JCMM-29-e70854-s006.xlsx]

## Sheet: S4aTGdiag_and_BiopsyDiagvsNotCD
Supplementary Table S4a. Results from over representation analysis (ORA), based on lists of significantly differentially expressed genes between groups Biopsy-based CD diagnosis vs Not CD and Anti-TG2-based CD diagnosis vs Not CD, with cutoff 0.05 for Benjamini-Hochberg adjusted p-values, and an absolute log2 fold change (based on the shrunk effect sizes) cutoff of 1, including gene sets with siz…
Group Biopsy-based CD diagnosis vs. Not CD and group Anti-TG2-based CD diagnosis vs. Not CD
__mclCluster	GS_DESCR	fdr_qvalue (Biopsy-based CD diagnosis_vs_Not CD)	fdr_qvalue (Anti-TG2-based CD diagnosis_vs_Not CD)	Genes	gs_size	Name	pvalue (Biopsy-based CD diagnosis_vs_Not CD)	pvalue (Anti-TG2-based CD diagnosis_vs_Not CD)
1	plasma membrane invagination	3.38755e-17	7.95965e-33	XKR8|XKR7|XKR9|IGLL1|XKR4|XKR6|XKR5|IGHV3-43D|IGHV1-45|IGHV4OR15-8|IGHV2-26|IGHV1-58|BECN1|SNX33|CDC42|BIN2|IGHV6-1|IGHV1-24|IGHV3-64D|IGLL5|IGHV5-51|IGHV4-61|TREM2|HAVCR1|IGHV3OR16-10|IGHV4-31|IGHV3OR16-12|IGHV3-64|IGHV1-3|IGHV3-66|IGHV4-38-2|IGHV1-8|IGHV3-72|IGHV3-73|IGHV3-74|IGHV3OR16-17|MSR1|SPIRE2|IGHV3OR16-13|RAC2|IGHV3-43|IGHV3-49|AIF1|IGHV5-10-1|MARCO|IGHV4-28|RHOBTB1|RHOBTB2|IGHV3-30-3|I…	136	GO:0099024	2.80319e-19	1.77715e-35
1	phagocytosis, recognition	8.4077e-19	9.6879e-40	SCARB1|FCN2|IGLL1|FCN3|IGHV3-43D|IGHV1-45|PEAR1|IGHV4OR15-8|IGHV2-26|IGHV1-58|JMJD6|IGHV6-1|IGHV1-24|CLEC7A|IGHV3-64D|IGLL5|IGHV5-51|IGHV4-61|TREM2|TUB|IGHV3OR16-10|IGHV4-31|IGHV3OR16-12|IGHV3-64|IGHV1-3|IGHV3-66|FCN1|IGHV4-38-2|IGHV1-8|IGHV3-72|IGHV3-73|IGHV3-74|IGHV3OR16-17|IGHV3OR16-13|IGHV3-43|IGHV3-49|IGHV5-10-1|IGHV4-28|IGHV3-30-3|IGHV3-30-5|IGHV1OR21-1|IGHV1-69D|IGHG4|IGHG2|IGHV7-4-1|ADGRB…	102	GO:0006910	2.51121e-21	2.40335e-43
1	positive regulation of B cell activation	1.36681e-17		IGLL1|IGHV3-43D|HMCES|IGHV1-45|CD81|IGHV4OR15-8|IGHV2-26|TP53BP1|IGHV1-58|IGHV6-1|IGHV1-24|IGHV3-64D|IGLL5|CARD11|IGHV5-51|TLR9|IGHV4-61|MEF2C|IGHV3OR16-10|IGHV4-31|IGHV3OR16-12|IGHV3-64|IGHV1-3|IGHV3-66|IGHV4-38-2|IGHV1-8|IGHV3-72|IGHV3-73|IGHV3-74|IGHV3OR16-17|IGHV3OR16-13|SLC39A10|IGHV3-43|IGHV3-49|BST1|IGHV5-10-1|IGHV4-28|WNT3A|NFATC2|IGHV3-30-3|IGHV3-30-5|CD40|SPI1|PPP2R3C|IGHV1OR21-1|IGHV1-…	169	GO:0050871	8.70024e-20
1	phagocytosis, engulfment	1.01769e-17	2.04224e-33	XKR8|XKR7|XKR9|IGLL1|XKR4|XKR6|XKR5|IGHV3-43D|IGHV1-45|IGHV4OR15-8|IGHV2-26|IGHV1-58|BECN1|CDC42|BIN2|IGHV6-1|IGHV1-24|IGHV3-64D|IGLL5|IGHV5-51|IGHV4-61|TREM2|HAVCR1|IGHV3OR16-10|IGHV4-31|IGHV3OR16-12|IGHV3-64|IGHV1-3|IGHV3-66|IGHV4-38-2|IGHV1-8|IGHV3-72|IGHV3-73|IGHV3-74|IGHV3OR16-17|MSR1|IGHV3OR16-13|RAC2|IGHV3-43|IGHV3-49|AIF1|IGHV5-10-1|MARCO|IGHV4-28|RHOBTB1|RHOBTB2|IGHV3-30-3|IGHV3-30-5|TIM…	127	GO:0006911	5.83018e-20	3.54644e-36
1	complement activation, classical pathway	3.66135e-18	2.27888e-36	C4B_2|IGLL1|IGHV3-43D|IGHV1-45|IGHV4OR15-8|IGHV2-26|IGHV1-58|IGHV6-1|IGHV1-24|IGHV3-64D|IGLL5|IGHV5-51|IGHV4-61|IGHV3OR16-10|IGHV4-31|IGHV3OR16-12|IGHV3-64|IGHV1-3|IGHV3-66|IGHV4-38-2|IGHV1-8|IGHV3-72|IGHV3-73|C4BPB|IGHV3-74|C4BPA|IGHV3OR16-17|IGHV3OR16-13|IGHV3-43|IGHV3-49|IGHV5-10-1|IGHV4-28|SERPING1|IGHV3-30-3|IGHV3-30-5|C2|IGHV1OR21-1|C9|IGHV1-69D|IGHG4|IGHG2|IGHV7-4-1|IGHA1|CLU|MBL2|CR2|CR1|…	117	GO:0006958	1.63141e-20	2.26135e-39
1	humoral immune response	1.66968e-19	1.08132e-35	ANG|FCN2|FCN3|IGLL1|IGHV3-43D|IGHV1-45|CD81|PRSS3|IGHV4OR15-8|IGHV2-26|HMGN2|IGHV1-58|FGB|GNLY|IGHV6-1|IGHV1-24|IGHV3-64D|IGLL5|IGHV5-51|IGHV4-61|HLA-DQB1|IGHV3OR16-10|IGHV4-31|EBI3|NOTCH2|IGHV3OR16-12|IGHV3-64|IGHV1-3|FCN1|IGHV3-66|IGHV4-38-2|BLNK|IGHV1-8|IGHV3-72|IGHV3-73|C4BPB|IGHV3-74|C4BPA|IGHV3OR16-17|PRSS2|IGHV3OR16-13|IGHV3-43|IGHV3-49|BST1|MFAP4|NOTCH1|IGHV5-10-1|IGHV4-28|SERPING1|IGHV3-…	301	GO:0006959	1.06281e-22	1.60951e-38
1	cell recognition	9.40067e-14	5.50732e-24	SCARB1|FCN2|FCN3|IGLL1|APP|IGHV3-43D|IGHV1-45|CD81|PEAR1|IGHV4OR15-8|IGHV2-26|IGHV1-58|LY6K|ST6GALNAC6|IGHV6-1|IGHV1-24|IGHV3-64D|IGLL5|CLEC4M|IGHV5-51|IGHV4-61|TNN|TUB|IGHV3OR16-10|IGHV4-31|IZUMO1R|IGHV3OR16-12|IGHV3-64|IGHV1-3|FCN1|IGHV3-66|CNTN6|IGHV4-38-2|IGHV1-8|IGHV3-72|IGHV3-73|IGHV3-74|IGHV3OR16-17|IGHV3OR16-13|SPACA4|IGHV3-43|IGHV3-49|IGHV5-10-1|IGHV4-28|NTM|TEX101|IGHV3-30-3|IGHV3-30-5|…	228	GO:0008037	1.67549e-15	2.86911e-26
1	defense response to bacterium	8.04824e-19	5.22556e-27	ANG|FCN2|IGLL1|IGHV3-43D|IGHV1-45|MARCHF2|IGHV4OR15-8|IGHV2-26|IGHV1-58|PLAC8|FGB|GNLY|IGHV6-1|IGHV1-24|IGHV3-64D|LACRT|IGLL5|GBP6|DEFB109B|IGHV5-51|GBP7|SERPINE1|IGHV4-61|IGHV3OR16-10|IGHV4-31|NOTCH2|IGHV3OR16-12|C5AR1|IGHV3-64|IGHV1-3|IGHV3-66|IGHV4-38-2|IGHV1-8|IGHV3-72|IGHV3-73|IGHV3-74|IGHV3OR16-17|IGHV3OR16-13|IGHV3-43|TNFRSF14|IGHV3-49|EPHA2|OAS1|IGHV5-10-1|SLC30A1|IGHV4-28|IGHV3-30-3|S100…	370	GO:0042742	1.20855e-21	2.07415e-29
1	lymphocyte mediated immunity	1.28987e-18	2.73592e-18	IGLL1|PRDX1|IGHV3-43D|IGHV1-45|CD81|RNF8|IGHV4OR15-8|RNF19B|IGHV2-26|IGHV1-58|VAMP2|IGHV6-1|IGHV1-24|IGHV3-64D|CD19|PPP3CB|IGLL5|PLEKHM2|RAB27A|IGHV5-51|IGHV4-61|IGHV3OR16-10|IGHV4-31|IGHV3OR16-12|IGHV3-64|IGHV1-3|IGHV3-66|JAG1|IGHV4-38-2|IGHV1-8|IGHV3-72|IGHV3-73|C4BPB|IGHV3-74|C4BPA|IGHV3OR16-17|IGHV3OR16-13|IGHV3-43|IGHV3-49|IL21R|IGHV5-10-1|IGHV4-28|SCART1|SERPING1|IGHV3-30-3|IGHV3-30-5|CD40|…	239	GO:0002449	4.92628e-21	1.83255e-20
1	adaptive immune response based on somatic recombination of immune receptors built from immunoglobulin superfamily domains	1.07184e-15	1.07135e-18	IGLL1|IGHV3-43D|IGHV1-45|CD81|RNF8|PSG9|IGHV4OR15-8|IGHV2-26|IGHV1-58|TRAF6|IGHV6-1|IGHV1-24|IGHV3-64D|CD19|PPP3CB|IGLL5|RAB27A|IGHV5-51|IGHV4-61|IGHV3OR16-10|IGHV4-31|EBI3|IGHV3OR16-12|IGHV3-64|IGHV1-3|IGHV3-66|JAG1|IGHV4-38-2|IGHV1-8|IGHV3-72|IGHV3-73|C4BPB|IGHV3-74|C4BPA|IGHV3OR16-17|IGHV3OR16-13|IGHV3-43|IGHV3-49|IL21R|NOTCH1|IGHV5-10-1|IGHV4-28|SCART1|SERPING1|IGHV3-30-3|IGHV3-30-5|CD40|GATA…	247	GO:0002460	1.15515e-17	6.64447e-21
1	B cell receptor signaling pathway	8.4077e-19	1.60718e-36	IGLL1|IGHV3-43D|IGHV1-45|BLK|IGHV4OR15-8|IGHV2-26|IGHV1-58|IGHV6-1|IGHV1-24|IGHV3-64D|CD19|IGLL5|IGHV5-51|PIK3CD|IGHV4-61|MEF2C|IGHV3OR16-10|IGHV4-31|IGHV3OR16-12|IGHV3-64|IGHV1-3|MNDA|IGHV3-66|IGHV4-38-2|IGHV1-8|BLNK|PLEKHA1|IGHV3-72|IGHV3-73|IGHV3-74|IGHV3OR16-17|IGHV3OR16-13|IGHV3-43|IGHV3-49|LIME1|IGHV5-10-1|IGHV4-28|NFATC2|IGHV3-30-3|IGHV3-30-5|IGHV1OR21-1|IGHV1-69D|IGHG4|IGHG2|IGHV7-4-1|LYN…	131	GO:0050853	2.67591e-21	9.95479e-40
1	regulation of B cell activation		9.0488e-29	IGLL1|IGHV3-43D|HMCES|IGHV1-45|CD81|ZFP36L2|IGHV4OR15-8|IGHV2-26|TP53BP1|IGHV1-58|IGHV6-1|IGHV1-24|AHR|IGHV3-64D|CD19|IGLL5|CARD11|CD22|IGHV5-51|SAMSN1|IGHV4-61|IGHV3OR16-10|IGHV4-31|IGHV3OR16-12|IGHV3-64|IGHV1-3|IGHV3-66|IGHV4-38-2|IGHV1-8|IGHV3-72|IGHV3-73|IGHV3-74|IGHV3OR16-17|IGHV3OR16-13|SLC39A10|IGHV3-43|IGHV3-49|BST1|ATM|IGHV5-10-1|IGHV4-28|WNT3A|NFATC2|IGHV3-30-3|IGHV3-30-5|SFRP1|CD40|SPI…	215	GO:0050864		2.69376e-31
2	acylglycerol homeostasis		0.000111345	SCARB1|GCKR|CETP|SIRT1|RORA|ACSM2A|ABCG8|ADORA1|SESN2|APOC3|APOC2|GPIHBP1|PLA2G12B|APOA5|ANGPTL8|IL18|NR1H3|MED13|ANGPTL3|HNF4A|LIPC|APOC4|NR1H4|XBP1|APOA1|MLXIPL|APOE|PNPLA8|C1QTNF3|ABCG5|APOA4|FITM2|FUNDC2|LPL|GIP|DGAT2|ANGPTL4|MTLN	38	GO:0055090		1.27062e-06
2	triglyceride homeostasis		0.000111345	SCARB1|GCKR|CETP|SIRT1|RORA|ACSM2A|ABCG8|ADORA1|SESN2|APOC3|APOC2|GPIHBP1|PLA2G12B|APOA5|ANGPTL8|IL18|NR1H3|MED13|ANGPTL3|HNF4A|LIPC|APOC4|NR1H4|XBP1|APOA1|MLXIPL|APOE|PNPLA8|C1QTNF3|ABCG5|APOA4|FITM2|FUNDC2|LPL|GIP|DGAT2|ANGPTL4|MTLN	38	GO:0070328		1.27062e-06
2	plasma lipoprotein particle clearance		0.00309452	ADIPOQ|VLDLR|SCARB1|LDLR|APOA1|HMOX1|LDLRAP1|APOE|CD36|SOAT1|LIPA|MSR1|EHD1|SOAT2|APOB|NCEH1|APOA2|APOC3|APOC2|CES3|APOM|DGAT2|APOC1|LIPC	24	GO:0034381		5.75761e-05
2	sterol transport		0.00426429	SCARB1|OSBPL9|NPC2|OSBPL7|CETP|OSBPL6|OSBPL3|OSBPL2|STAR|TPCN2|TSKU|SOAT1|SERAC1|STARD3|ABCA1|CES1|ABCG8|RELCH|ARV1|GRAMD1B|VPS4A|TSPO|STARD3NL|SOAT2|ABCG4|APOC3|APOC2|ABCA5|LIMA1|ABCA8|CFTR|TSPO2|APOC1|LIPC|OSBPL1A|GRAMD1C|GRAMD1A|APOA1|STX12|APOE|NPC1L1|ABCA12|VPS4B|ABCG1|MSR1|ABCA7|APOB|ABCG5|VPS51|VPS53|VPS52|CEL|APOA2|VPS54|OSBP|OSBPL11|PNLIP|PLTP|OSBP2|LDLR|LRP6|ARL8B|OSBPL10|VAPA|APOA5|OSB…	84	GO:0015918		8.14562e-05
2	very-low-density lipoprotein particle remodeling		0.00469951	APOA4|CETP|APOA1|APOC2|APOE|APOA5|LPL|LCAT|LIPC	9	GO:0034372		9.90965e-05
2	triglyceride-rich lipoprotein particle remodeling		0.00469951	APOA4|CETP|APOA1|APOA2|APOC2|APOE|APOA5|LPL|LCAT|LIPC	10	GO:0034370		9.90965e-05
2	cholesterol homeostasis		0.00453099	FABP3|SCARB1|ACSM3|NPC2|ABCA2|CETP|RORA|TSKU|SOAT1|ABCA1|CES1|INSIG1|ABCG8|GRAMD1B|TSPO|COMMD9|SOAT2|DISP3|ABCG4|CYP39A1|APOC3|APOC2|ABCA5|LIMA1|LRP5L|PLA2G12B|IL18|NR1H3|NUS1|LIPC|NR1H2|NR1H4|APOA1|CYP7B1|APOE|NPC1L1|ABCG1|CYP7A1|APOB|ABCG5|APOA2|EPHX2|PLA2G10|CAV3|SEC24A|ABCB11|CNBP|LDLR|G6PC1|LRP5|SIRT1|FGFR4|LAMTOR1|CD24|EHD1|GPIHBP1|APOA5|PCSK9|MTTP|LCAT|NR5A2|MED13|NPC1|ANGPTL3|LIPG|HNF4A|P…	86	GO:0042632		9.21709e-05
2	protein-lipid complex remodeling		0.00847313	PLTP|SCARB1|CETP|PLA2G2A|APOC3|APOC2|ABCA5|APOA5|MTTP|LCAT|LIPG|APOC1|LIPC|APOA1|APOE|AGT|ABCG1|APOB|APOA4|APOA2|PLA2G10|MPO|LPL|AGTR1|PLA2G3|PLA2G5|PLA2G7|APOM|PLA2G2E	29	GO:0034368		0.000205995
2	lipid localization		0.00839365	FABP3|XKR8|SCARB1|XKR7|OSBPL9|FABP7|XKR9|SLC27A1|OSBPL7|ABCA2|XKR4|OSBPL6|XKR6|SLC10A1|CHKA|XKR5|RBP5|OSBPL3|OSBPL2|STAR|FABP5|STARD3|SLC66A2|ARV1|DGAT1|TSPO|GRAMD1B|STARD3NL|SLC25A11|APOO|CEACAM1|AQP9|PITPNM1|PITPNM3|PITPNM2|ATG9B|SCP2|ATG9A|TSPO2|SLC25A20|SIGMAR1|GRAMD1C|GRAMD1A|GBA1|APOE|SLC4A1|FZD4|MSR1|APOA2|PRELID1|ENPP1|BSCL2|OSBP2|FFAR2|RBP2|LRP6|STARD10|ERFE|OSBPL10|APOBR|VAPA|MFSD2B|APO…	382	GO:0010876		0.000197816
2	organic hydroxy compound metabolic process		0.00201616	TPI1|ALPL|SCARB1|EBPL|APP|OCA2|SLC45A2|DGAT1|FDXR|SNX17|CYP27C1|DHRS13|SULT1A1|HIF1A|PTAFR|APOE|LDHC|LDHB|LIPA|HDC|GPD2|FDX1|APOA2|RETSAT|GATA3|SLC5A3|LRP5|MTMR7|FGF23|MT3|PIP4P1|SMPD1|ALOX15B|PCSK9|OSBPL5|SULT2A1|PIAS4|TIGAR|INPP5K|TPH1|CYP1B1|GDPD1|GDPD3|APOA4|NR0B2|PNPLA2|TYRP1|PLB1|SPHK1|NPC2|PRKG2|ALDH1A2|CEBPA|MECP2|UGT1A4|UGT1A3|CBR4|APOC1|NR1H4|DHRS3|FAXDC2|EDNRB|SCARF1|MFSD12|TP53|SULT2B…	474	GO:1901615		3.56691e-05
3	terpenoid metabolic process		0.00656182	FDFT1|PECR|FDPS|RBP4|AKR1B15|CYP2E1|ADH6|DGAT1|RBP1|ADH5|SCPEP1|ALDH3A2|CYP27C1|DHRS13|DHRS4L1|LIPE|ADH7|RDH11|HSD17B6|CYP1A1|RETSAT|LRP2|CYP2C18|ALDH8A1|BCO2|CRABP2|HMGCS1|CYP26C1|RBP2|HMGCS2|RARRES2|ADH1C|DHRS9|PNPLA4|RDH8|CYP3A5|CYP3A7|RDH16|BCO1|DHRS4|NAPEPLD|AWAT2|ABCA4|RLBP1|CYP2W1|CYP1B1|DHRS4L2|CYP2C8|PPARD|ADH1B|PNPLA2|PLB1|AKR1B1|AKR1B10|LSS|GGPS1|ALDH1A2|UGT1A3|UGT1A8|DHRS3|LRP1|UGT1A7…	98	GO:0006721		0.000148133
3	xenobiotic glucuronidation		3.40543e-06	UGT2B11|UGT2B28|UGT1A9|UGT1A3|UGT1A7|UGT1A1|UGT1A8	7	GO:0052697		3.29476e-08
3	cellular glucuronidation		5.99306e-07	UGT2B17|UGT1A10|UGT1A7|UGT1A1|UGT2A3|UGT2A2|UGT2A1|UGT2B11|UGT2B4|UGT2B28|UGT2B7|ABHD10|UGT1A9|UGT2B10|UGT1A5|UGT1A4|UGT1A3|UGT1A6|UGT2B15|UGT1A8	20	GO:0052695		5.05492e-09
3	response to xenobiotic stimulus		2.79499e-05	RB1|PDE4A|ALAD|SCN11A|ABAT|CMBL|POR|NUDT15|SULT1A1|ADORA2A|TXNIP|APOA2|NFATC2|HSF1|TGFA|GATA3|PDGFA|XPC|NKX3-1|S100A12|HMOX1|LYN|SLC26A5|JUN|GABRG3|EMX1|FZD3|PTK2B|LPO|RORC|XRCC5|TXN2|BLMH|SMPD1|EPHX1|CES3|CES2|SULT2A1|PPM1E|HNF4A|PPM1F|TIGAR|RAP2A|TRAF3IP2|ADA|CYP2W1|ANKRD1|ABCB1|CYP1B1|SHANK2|ITGA3|SLC1A3|RHOA|AS3MT|GSTO1|NOS2|ABCC5|SRC|FOS|ATR|ADCY1|PCNA|UGT2B7|CYP2A7|CYP2A6|CYP2A13|UGT1A3|E2F…	424	GO:0009410		2.9815e-07
3	flavonoid metabolic process		0.000209105	SULT1A3|SULT1A1|LCT|UGT1A10|UGT1A7|UGT1A1|SULT1C4|CYP1A1|POR|UGT1A9|UGT1A3|SULT1B1|UGT1A8	13	GO:0009812		2.48996e-06
3	hormone metabolic process		0.00201616	CYP21A2|SPP1|SRD5A2|AKR1B15|STARD3|DHCR7|DGAT1|TSPO|NR5A1|SCPEP1|HSD17B4|CYP27C1|BBS1|DHRS13|SULT1A1|PLEKHA1|SLC30A8|IYD|FDX1|RETSAT|CYP2C18|PLA2G7|ADM|DPP4|ERO1A|WNT4|MEP1A|ASMT|AANAT|DHRS9|CTSZ|PNPLA4|RDH8|CYP3A5|CYP3A7|RDH16|BCO1|DHRS4|SULT2A1|CTSL|HSD17B8|CYP2W1|CYP1B1|ESR1|SCNN1B|FURIN|UGT2B10|ACE|BCHE|PNPLA2|PLB1|ECE1|CTSK|ECE2|SRD5A3|PRLHR|ALDH1A2|PAPSS2|UGT2B28|UGT2B7|UGT1A3|CACNA1H|UGT2B…	205	GO:0042445		3.60118e-05
4	protein-DNA complex assembly	8.78154e-09	1.08498e-05	PIH1D1|CHRAC1|TSPYL2|BAZ2A|MACROH2A2|UBN1|MED8|MED4|SART3|MED7|RRN3|H4C9|H1-4|H1-10|MED9|BRD2|H1-8|TAF1|MED19|MED18|MED11|MED29|MED28|MED22|CENPN|MED21|SOX9|RBBP4|H1-2|NFKBIZ|BDP1|BAZ1A|TSPYL5|GTF2A1|SIRT6|CDT1|ANP32B|UBTFL1|UBTFL6|SMARCB1|KAT6A|RAD51C|H1-1|H1-3|H1-5|NASP|CABIN1|H3-3B|HNF1B|SETSIP|H2BC3|NAP1L2|HJURP|SSRP1|MED24|RSF1|OIP5|TCF4|CENPW|CENPX|MIS18A|KAT6B|POLE3|CENPA|CHAF1B|ASF1A|NPM1…	210	GO:0065004	2.12411e-10	1.10355e-07
4	nucleosome assembly	4.79777e-12	2.80333e-08	H2BC13|H2BC14|H2BC15|H2BC11|CHRAC1|SPTY2D1|TSPYL2|MACROH2A2|HAT1|H1-6|UBN1|SUPT16H|H1-9P|SMARCA5|SART3|H4C9|H2BC1|H1-4|H1-10|ATRX|BRD2|H1-8|H2BC18|SOX9|RBBP4|H3-4|H1-2|H2AB3|BAZ1A|TSPYL5|SHPRH|ANP32B|H2BC21|H1-0|TSPY4|H2BW1|TSPY2|TSPY3|TSPY1|TSPY8|SMYD3|TSPY9|HMGB2|KAT6A|H4C7|H1-1|H1-3|H1-5|CABIN1|NASP|H3-3B|SETSIP|H2BC3|NAP1L2|SSRP1|H3C15|RSF1|KAT6B|POLE3|H2AX|CHAF1A|CHAF1B|TSPYL1|ASF1A|ASF1B|NP…	98	GO:0006334	1.00781e-13	2.29496e-10
4	nucleosome organization	1.85509e-10	3.8484e-06	H2BC13|H2BC14|H2BC15|H2BC11|CHRAC1|SMARCC1|SMARCE1|ARID2|SPTY2D1|TSPYL2|MACROH2A2|SMARCC2|HAT1|H1-6|SMARCD1|UBN1|SUPT16H|ARID1A|H1-9P|SMARCA5|SMARCD3|SART3|H4C9|H2BC1|H1-4|LIN54|SMARCD2|H1-10|ATRX|BRD2|H1-8|H2BC18|SOX9|RBBP4|H3-4|H1-2|H2AC25|TNP1|H2AB3|BAZ1A|TSPYL5|SHPRH|ANP32B|H2BC21|H1-0|TSPY4|SMARCB1|H2BW1|TSPY2|TSPY3|TSPY1|TSPY8|SMYD3|TSPY9|HMGB2|KAT6A|SETD2|H4C7|H1-1|H1-3|H1-5|CABIN1|NASP|H3…	118	GO:0034728	4.36909e-12	3.8188e-08
4	chromatin remodeling	4.40699e-07	0.00804559	L3MBTL1|PIH1D1|KAT2B|RB1|BCL7A|CHRAC1|SETD7|CHEK1|ACTL6A|PBRM1|FAM47E|SMARCC1|SATB2|RRP8|ASIP|SMARCE1|ARID2|TP63|SMCHD1|TSPYL2|BAZ2A|UBR2|DPY30|DPF2|LOXL2|NPM2|MACROH2A2|SMARCC2|HMGA2|UBN1|SMARCD3|SART3|NOC2L|H4C9|BRD3|SETDB1|H1-4|ERCC6L|CFDP1|GATA3|CHD7|SPI1|BRD9|TEX15|H1-10|ZRANB3|BRD2|H1-8|SMARCAD1|ASH2L|DNMT3A|UBR5|KDM4C|SOX9|RBBP4|H1-2|HDAC4|RYBP|H2AC25|BRD7|PADI2|CHD9|BAZ1A|MORC2|WDR5|TSPYL…	354	GO:0006338	1.15014e-08	0.000185621
4	protein-DNA complex subunit organization	7.99591e-08	0.000212836	PIH1D1|CHRAC1|RPL23|SMARCC1|SMARCE1|ARID2|TSPYL2|BAZ2A|MACROH2A2|SMARCC2|UBN1|MED8|SMARCD3|MED4|SART3|MED7|RRN3|H4C9|H1-4|H1-10|MED9|BRD2|H1-8|TAF1|MED19|MED18|MED11|MED29|MED28|MED22|CENPN|MED21|SOX9|RBBP4|H1-2|NFKBIZ|H2AC25|BDP1|BAZ1A|TSPYL5|GTF2A1|SIRT6|CDT1|ANP32B|UBTFL1|UBTFL6|SMARCB1|KAT6A|RAD51C|H1-1|H1-3|H1-5|NASP|CABIN1|H3-3B|HNF1B|SETSIP|MCM3AP|H2BC3|NAP1L2|HJURP|SSRP1|MED24|RSF1|OIP5|T…	231	GO:0071824	2.03588e-09	2.63999e-06
5	chromosome segregation		0.00117549	RB1|TTN|SMC2|HASPIN|CDC20|PTTG1|NCAPG2|ABRAXAS1|NCAPD3|SLC25A5|BANF2|BECN1|AKAP8|KNL1|PDS5B|RAD21|ZCWPW1|FANCD2|ANKRD31|ATM|CDCA2|GEM|GOLGA2|ANKLE1|SPO11|TEX15|MSH4|MND1|CHMP3|MLH3|GOLGA8O|TUBGCP2|GOLGA8H|TUBGCP3|SMARCAD1|TUBGCP4|TUBG2|UBE2I|MZT1|CENPN|CCNE2|WASHC5|ASPM|CEP85|FMN2|CHMP6|CHMP7|BUB3|CHMP5|CDT1|CHMP4C|CHMP4B|CHMP4A|CIAO1|RGS14|CHMP2B|MMS19|RHOA|CHMP2A|MLH1|CIAO2B|SIRT7|BRIP1|FANCM|C…	361	GO:0007059		1.77883e-05
5	nuclear chromosome segregation		0.00120662	RB1|TTN|SMC2|HASPIN|CDC20|PTTG1|NCAPG2|ABRAXAS1|NCAPD3|BECN1|AKAP8|KNL1|PDS5B|RAD21|ZCWPW1|FANCD2|ANKRD31|ATM|GEM|GOLGA2|ANKLE1|SPO11|TEX15|MSH4|MND1|CHMP3|MLH3|TUBG2|MZT1|CCNE2|WASHC5|ASPM|FMN2|CHMP6|CHMP7|BUB3|CHMP5|CDT1|CHMP4C|CHMP4B|CHMP4A|CHMP2B|RHOA|CHMP2A|MLH1|SIRT7|BRIP1|FANCM|HDAC8|OFD1|RMI1|BAG6|RAD51C|CENPS|DCTN2|PRICKLE1|CEP192|TRAPPC12|KIF18A|KIF4B|KIF4A|TERF1|KIF25|KIF22|NUP62|KIFC2…	255	GO:0098813		1.88581e-05
5	mitotic sister chromatid segregation		0.00115315	MAPRE1|RB1|TTN|SMC2|HASPIN|CDC20|NCAPG2|ABRAXAS1|NCAPD3|KATNB1|BECN1|AKAP8|ZNF207|FLNA|CLASP1|NIPBL|PDS5B|RAD21|CENPE|CENPC|PRC1|NCAPH2|KNSTRN|INO80|SMC4|CENPK|TENT4A|NUSAP1|GOLGA2|KNTC1|NEK2|RAB11A|NAA50|BCCIP|CHMP3|PPP2R1A|PDCD6IP|TUBG2|SPDL1|LSM14A|MZT1|NSL1|MAP10|DSN1|RRS1|AAAS|KIF14|MAU2|CHMP6|PDS5A|MISP|CHMP7|MIS12|WAPL|CHMP5|ZWINT|CDT1|CHMP4C|CHMP4B|CHMP4A|SPICE1|CHTF8|CHMP2B|CHMP2A|RHOA|S…	153	GO:0000070		1.68781e-05
5	nuclear division		0.00149018	RB1|TTN|SMC2|HASPIN|CDC20|PTTG1|NCAPG2|ABRAXAS1|NCAPD3|BECN1|AKAP8|FOXJ2|KLHDC3|UBR2|PDS5B|RAD21|CNTD1|ZCWPW1|FANCD2|ANKRD31|SPIRE2|ATM|GOLGA2|ANKLE1|SPO11|TEX15|MSH4|MND1|CHMP3|MLH3|FGF8|WNT4|TUBG2|ING2|UBE2I|MZT1|CCNE2|LIF|HOXA13|SLC25A31|WASHC5|TESMIN|ASPM|SPAST|RPL10L|FMN2|CHMP6|CHMP7|CHMP5|DMRTC2|CDT1|CHMP4C|CHMP4B|CHMP4A|CHMP2B|RHOA|CHMP2A|MLH1|SIRT7|BRIP1|FANCM|USP16|HDAC8|OFD1|RMI1|FANCA|…	325	GO:0000280		2.40291e-05
6	response to chemokine		0.0092254	OXSR1|CCL19|FOXC1|CXCL10|CCL5|CXCL8|SH2B3|CXCL11|DUSP1|DOCK8|CCR8|TREM2|CMKLR1|ACKR4|ENTREP1|ACKR2|CXCL3|RBM15|ACKR1|CXCL2|WNK1|WBP1L|CXCR2|GPR75|TFF2|CXCL9|CXCL13|LOX|GPR35|CX3CL1|CXCL12|CCL4|CCL2|GPR17|CIB1|CCL1|CCL20|CCR3|LYN|STK39|CXCL6|RIPOR2|CCR1|PTK2B|CXCL1|CCL14|PF4|CCL3L3|ACKR3|CCR9|CCL8|CCR6|CCL3|CCL15|PF4V1|SLC12A2|CCL16|CCL23|CX3CR1|CXCR5|CCL26|CCL18|CCL7|CCL21|CCL4L2|CCR10|CXCR1|XCR1…	90	GO:1990868		0.00023115
6	chemokine-mediated signaling pathway		0.00453099	OXSR1|CCL19|FOXC1|CXCL10|CCL5|CXCL8|SH2B3|CXCL11|CCR8|TREM2|CMKLR1|ACKR4|ENTREP1|ACKR2|CXCL3|RBM15|ACKR1|CXCL2|WNK1|WBP1L|CXCR2|GPR75|TFF2|CXCL9|CXCL13|GPR35|CX3CL1|CXCL12|CCL4|CCL2|GPR17|CIB1|CCL1|CCL20|CCR3|LYN|STK39|CXCL6|CCR1|PTK2B|CXCL1|CCL14|PF4|CCL3L3|ACKR3|CCR9|CCL8|CCR6|CCL3|CCL15|PF4V1|CCL16|CCL23|CX3CR1|CXCR5|CCL26|CCL18|CCL7|CCL21|CCL4L2|CCR10|CXCR1|XCR1|CCL17|CCR7|CCR4|CCL24|CCL22|CC…	82	GO:0070098		9.21709e-05
6	neutrophil chemotaxis		0.00486392	CCL19|SYK|DPEP1|BSG|CSF3R|CXCL10|CCL5|CXCL8|CXCL11|LGALS3|PIKFYVE|PLA2G1B|PIK3CD|TGFB2|TREM1|CXCL3|CXCL2|IL1B|EDN2|CKLF|C5AR1|PDE4B|PIP5K1C|ITGB2|SAA1|EDN1|CXCR2|ITGA9|ITGA1|NCKAP1L|PREX1|S100A9|CXCL9|GBF1|CXCL13|S100A8|CX3CL1|CCL4|PPIB|CCL2|S100A12|CCL1|CCL20|CXCL6|CXCL1|CCL14|PF4|CCL3L3|CCL8|CCL3|CCL15|PF4V1|CCL16|CCL23|CCL26|CCL18|CCL7|CCL21|CCL4L2|EDN3|LBP|CXCR1|CCL17|CCL24|PIK3CG|JAML|CCL22|…	81	GO:0030593		0.000105276
7	regulation of response to biotic stimulus	0.000356953		PGC|TOMM70|EMILIN2|FCN2|FCN3|IKBKE|TRAF6|TIFA|GBP5|RBM47|LAMP1|TRIM6|TRAFD1|CD300LF|APOE|FCN1|MAPKAPK3|NINJ1|TRIM62|SAMHD1|TRIM38|TRIM5|PHB2|OAS1|SERPING1|PRDX2|LACC1|GRAMD4|CFH|TXK|SPI1|PPP2R3C|SH2D1B|RAET1E|RPS19|IRAK1|IL12A|LYN|APOBEC3F|APOBEC3G|KLK3|CD96|HEXIM1|TMEM126A|HLA-E|TGFB1|XRCC5|FOXP1|CRTAM|LY86|CTSS|KLRD1|WDFY1|TIGAR|TRAF3IP2|KLRK1|IKBKB|ADAM8|CD36|PYCARD|MBL2|LRSAM1|HSPA1A|LY96|TSP…	455	GO:0002831	1.22695e-05
7	positive regulation of response to external stimulus	0.00275275		PGC|TOMM70|TRADD|EMILIN2|FCN2|APP|FCN3|CNTF|IKBKE|CD81|CREB3L3|TRAF6|TIFA|GBP5|RBM47|LAMP1|TRIM6|USF1|CD300LF|FCN1|MAPKAPK3|NINJ1|TRIM62|TNFRSF11A|TRIM5|PHB2|OAS1|AIF1|CD47|LACC1|S100A9|TXK|SPI1|PLA2G7|SH2D1B|RAET1E|RPS19|IRAK1|S100A12|IL12A|LYN|CDK19|STK39|KLK3|RIPOR2|HEXIM1|TMEM126A|PTK2B|S100A7|HLA-E|TGFB1|XRCC5|RARRES2|CCR6|CX3CR1|CRTAM|LY86|IL2|CTSS|IFNG|TMSB4X|KLRD1|PPM1F|WDFY1|KLRK1|IKBKB|…	518	GO:0032103	0.000119152
7	regulation of innate immune response	0.0010205		TOMM70|FCN2|FCN3|IKBKE|HLA-F|PTPRS|TRAF6|CEACAM1|TYRO3|HSPA1B|TIFA|IL18RAP|PVR|GBP5|RBM47|LAMP1|PQBP1|TRIM6|ARRB2|TRAFD1|CD300LF|APOE|MEFV|FCN1|MAPKAPK3|CACTIN|IRAK2|NINJ1|TRIM62|SAMHD1|NLRP3|PHB2|TRIM5|NMI|OAS1|SERPING1|LACC1|GRAMD4|CFH|CD40|OTUD4|TXK|SPI1|SH2D1B|RAET1E|RAB11FIP2|IRAK1|RPS19|FFAR2|IL12A|LYN|RAET1G|MAPKAPK2|CD96|HEXIM1|TLR1|TMEM126A|HLA-E|TGFB1|FPR2|TLR3|XRCC5|NLRP6|NOD2|CRTAM|NF…	368	GO:0045088	3.83257e-05
8	cell killing	1.11408e-06		DEFB118|PRDX1|H2BC11|RNF19B|HMGN2|GNLY|VAMP2|MUC7|PPP3CB|PLEKHM2|RAB27A|EMP2|TREM1|KRT6A|LCE3C|LCE3A|LTF|LCE3B|STXBP2|RAET1E|C9|RPS19|S100A12|FCGR3A|RAET1G|ARL8B|TAP2|ULBP2|NLRP6|ELANE|DCD|CRTAM|DEFB4B|ULBP1|HPRT1|ULBP3|HTN1|HTN3|RPL30|PRF1|KLRK1|ROMO1|CTSH|CEBPG|AZU1|CTSC|HAMP|P2RX7|RNASE7|SH2D1A|PGLYRP4|PGLYRP3|KIF5B|SCNN1B|LAG3|CST11|CCL13|PGLYRP1|DEFA6|C3|DEFA4|KIR3DL1|DEFA5|DEFA3|TUSC2|DEFB1…	104	GO:0001906	2.97844e-08
8	leukocyte mediated cytotoxicity	8.35684e-06		PRDX1|CORO1A|RNF19B|GZMB|VAMP2|FCGR1A|PPP3CB|PLEKHM2|RAB27A|IL18|IL7R|EMP2|IGHG1|TREM1|F2|MYD88|PTPN6|TUBB4B|B2M|MICA|GZMM|CADM1|HLA-A|CD2|NKG7|KLRF2|STXBP2|TRA|TRB|RAET1E|SLAMF7|FCGR3A|LYST|RAET1G|CLEC2A|ARL8B|TAP2|ULBP2|NLRP6|ELANE|CTSG|CRTAM|ULBP1|HPRT1|ULBP3|STAT5B|PRF1|KLRK1|CTSH|CEBPG|AZU1|CTSC|P2RX7|SH2D1A|KIF5B|SCNN1B|VAMP7|LAG3|TUBB|UNC13D|KIR3DL1|TUSC2	62	GO:0001909	2.39375e-07
8	natural killer cell mediated immunity	0.000158146		RAET1E|PRDX1|SLAMF7|FCGR3A|LYST|RAET1G|CLEC2A|CORO1A|RNF19B|ARL8B|GZMB|ULBP2|VAMP2|PLEKHM2|RAB27A|IL18|ULBP1|ULBP3|KLRD1|PTPN6|KLRC2|STAT5B|KLRK1|CEBPG|TUBB4B|MICA|SH2D1A|KIF5B|VAMP7|LAG3|TUBB|CD2|NKG7|UNC13D|KLRF2|KIR3DL1	36	GO:0002228	5.03329e-06
9	antimicrobial humoral immune response mediated by antimicrobial peptide		1.32851e-06	SPAG11B|ANG|SPAG11A|DEFB118|H2BC11|BPIFA1|HMGN2|CXCL10|GNLY|CXCL8|MUC7|CXCL11|PLA2G1B|REG3A|REG3G|F2|CXCL3|CXCL2|KRT6A|DEFB127|DEFB126|GALP|CXCL14|LTF|S100A9|CXCL9|CXCL13|RPS19|S100A12|GAPDH|RPL39|CXCL6|HRG|LEAP2|S100A7|CXCL1|PF4|DEFA1B|FAM3A|FAU|CAMP|ELANE|PF4V1|NOD2|DEFB4B|LGALS4|RNASE6|SEMG1|RNASE3|RPL30|ROMO1|H2BC8|H2BC12L|RNASE7|REG1B|PGLYRP4|REG1A|PGLYRP3|DEFB1|PPBP|CXCL5|CCL13|PGLYRP1|DEFA…	69	GO:0061844		1.1535e-08
9	mucosal immune response	0.0058337	0.000803264	NOS2|FFAR2|GP2|H2BC11|CD160|RPL39|FFAR3|OTUD7B|DEFA1B|FAU|CAMP|BPIFB1|NOD2|IL4|PLA2G1B|IFNL2|RNASE3|RNASE2|H2BC8|RAB17|H2BC12L|LTF|APOA4|DEFB1|IFNLR1|DEFA6|DEFA4|PIGR|DEFA5|DEFA3|H2BC21|H2BC12	32	GO:0002385	0.000297069	1.13585e-05
9	innate immune response in mucosa	0.0017995	0.000416478	RNASE2|NOS2|H2BC11|H2BC8|RPL39|H2BC12L|LTF|APOA4|DEFA1B|DEFB1|CAMP|FAU|BPIFB1|NOD2|IL4|PLA2G1B|DEFA6|DEFA4|DEFA5|H2BC21|DEFA3|H2BC12|RNASE3	23	GO:0002227	7.33086e-05	5.26926e-06
10	response to type I interferon	3.01536e-06		TRAF3|IFNA7|IFNA6|IFNA2|TREX1|IFNA8|IKBKE|IFNA13|IFNA16|IFNA17|IFNA10|IFITM1|SETD2|IFNA21|CH25H|IFNA5|STAT2|IRF3|STAT1|TBKBP1|MX1|MAVS|IFNAR1|MYD88|IFITM2|SP100|AZI2|IFIT1|IFNAR2|IFNK|IFNW1|IFI27|IFNE|TANK|SHFL|TYK2|IRAK1|SHMT2|JAK1|ISG15|SMPD1|TBK1|OAS2|IFITM3|TRIM56|IFNB1|IFNA4|IFNA14|IRF7	49	GO:0034340	8.44531e-08
10	response to virus	1.42522e-11		TOMM70|GBP3|AP1S1|FCN3|LAMTOR5|IKBKE|CHRM2|RIPK3|MARCHF2|BECN1|IFITM1|ILF3|IFIT5|TRIM22|ATG16L1|TBKBP1|GBP7|TRIM8|PQBP1|SLFN11|TRIM6|IFNAR1|HYAL2|HIF1A|AZI2|IFI6|ZNF175|SAMHD1|DDIT4|NLRP3|HMGA2|GBP1|TRIM35|EIF2AK2|PHB2|TRIM5|NMI|TRIM31|TRIM34|BST2|OAS1|RTP4|CXCL9|CD40|GATA3|MOV10|ITGB8|CHMP3|RPS15A|IL12A|APOBEC3F|APOBEC3G|PENK|TLR3|NLRP6|SMPD1|IFNL2|IFNL1|IFNG|PTPRC|IFNL3|RNASE6|BATF3|RNASE2|CCL2…	354	GO:0009615	3.0845e-13
10	negative regulation of viral genome replication	0.000356953		BTBD17|FAM111A|TASOR|MPHOSPH8|RESF1|IFITM1|ISG20|CCL5|IFIT5|ILF3|MX1|MAVS|AICDA|TRIM6|ZNFX1|IFITM2|N4BP1|IFIH1|IFIT1|RNASEL|HMGA2|LTF|EIF2AK2|RSAD2|BST2|OAS1|SETDB1|SHFL|ZC3HAV1|BANF1|APOBEC3F|APOBEC3G|ISG15|APOBEC3D|TRIM28|OASL|IFNL3|OAS2|IFITM3|INPP5K|SLPI|OAS3|APOBEC3A|TNF|IFI16|APOBEC3B|MORC2|APOBEC3C|IFNB1|APOBEC3H|SRPK1|PROX1|SRPK2|PLSCR1|TNIP1	55	GO:0045071	1.21739e-05
11	lipid digestion		0.000487657	ENPP7|LDLR|ASAH2|CD36|NPC1L1|ABCG8|SOAT2|ABCG5|CEL|AQP1|LIMA1|AKR1C1|PNLIP|NPC1|PNLIPRP2|ARX	16	GO:0044241		6.41177e-06
11	intestinal cholesterol absorption		0.00151384	ABCG5|LDLR|CEL|CD36|NPC1L1|LIMA1|AKR1C1|PNLIP|ABCG8|NPC1|SOAT2	11	GO:0030299		2.51618e-05
11	intestinal absorption		0.00178721	SCARB1|SLC46A1|LDLR|ACO1|GCNT3|ABCG8|SOAT2|EZR|VIL1|KCNQ1|TJP2|LIMA1|SLC26A6|UGCG|NPC1|ADRA2A|F11R|FABP1|FABP2|CD36|NPC1L1|VDR|SLC2A5|ABCG5|CEL|MOGAT2|PLS1|IREB2|AKR1C1|SLC5A1|PNLIP|LEP	32	GO:0050892		3.01489e-05
12	negative regulation of immune system process	0.00053839		SOX11|ADORA1|CD22|SAMSN1|FBXW7|TRAFD1|LGALS9C|LGALS9B|CD300LF|CSMD3|SAMHD1|ADORA2A|C4BPB|C4BPA|GBP1|TNFRSF14|ATM|OAS1|CD47|APOA2|SERPING1|PRDX2|GRAMD4|SPI1|DPP4|IL27RA|SOCS1|RPS19|HMOX1|HLA-DOA|LYN|HLA-DOB|UBASH3A|CD96|RIPOR2|CARTPT|HLA-E|TGFB1|PLK2|CX3CR1|SOCS5|CRTAM|IL2|IFNL1|PTPRC|SMCR8|KLRD1|AKT1|PIAS3|PADI2|IL20RB|KLRK1|ADA|IL17D|CCR2|CR2|TSPAN6|IFNB1|TNFAIP8L2|CR1|SMAD7|SH2D1A|TCTA|SERPINB4…	461	GO:0002683	1.95342e-05
12	negative regulation of leukocyte mediated cytotoxicity	0.0017995		LGALS9|LILRB1|KIR2DL4|FCGR2B|HLA-F|HLA-E|TGFB1|CEACAM1|PPP3CB|CX3CR1|IL7R|PTPRC|CLEC12B|KLRD1|ARRB2|KLRC1|CRK|MICA|HAVCR2|GFER|HLA-B|NCKAP1L|SERPINB4|HLA-A|SERPINB9|HLA-G	26	GO:0001911	7.33086e-05
12	negative regulation of cell killing	0.00203119		LGALS9|LILRB1|KIR2DL4|FCGR2B|HLA-F|HLA-E|TGFB1|CEACAM1|PPP3CB|CX3CR1|IL4|IL7R|PTPRC|CLEC12B|KLRD1|ARRB2|KLRC1|CRK|CR1|MICA|IL13|HAVCR2|GFER|HLA-B|NCKAP1L|SERPINB4|HLA-A|SERPINB9|HLA-G	29	GO:0031342	8.66262e-05
13	antigen processing and presentation of endogenous peptide antigen via MHC class I	0.000380635		HLA-C|ERAP2|ERAP1|HLA-B|HLA-A|IDE|TAPBP|ABCB9|B2M|TAP2|TAP1	11	GO:0019885	1.33259e-05
13	antigen processing and presentation of peptide antigen via MHC class I	0.00312203		ERAP2|ERAP1|HLA-F|TAPBP|ABCB9|SAR1B|TAP2|IFI30|HLA-E|FCGR1A|LNPEP|MR1|HLA-H|MFSD6|HFE|TAP1|CLEC4A|CALR|IKBKB|B2M|FCER1G|HLA-C|HLA-B|HLA-A|HLA-G|IDE|ACE|PDIA3|TAPBPL	29	GO:0002474	0.000137123
14	immunoglobulin production		1.60718e-36	POLQ|BTK|SWAP70|MAD2L2|RNF8|YY1|NBN|MSH2|PMS2P2|PMS2P1|BATF|MSH3|CCR6|EXO1|BCL6|MSH6|CYREN|PRKDC|XRCC4|SANBR|NFKBIZ|LIG4|POLL|ATAD5|CD40LG|MCM3AP|AICDA|SHLD3|SHLD2|SHLD1|POLB|HSPD1|PMS2P5|CTNNBL1|TRAF3IP2|EXOSC6|NHEJ1|SAMHD1|EXOSC3|TCF3|ERCC1|STAT6|FOXP3|PMS2|MLH1|UNG|RNF168	47	GO:0002377		1.19611e-39
14	B cell activation	5.12819e-14	1.65674e-21	AKAP17A|BCL3|PHF14|RNF8|GAPT|SLC25A5|CD19|CARD11|CD22|MALT1|ST3GAL1|PIK3CD|IKZF3|ONECUT1|MEF2C|NOTCH2|DLL1|NHEJ1|BLNK|TXLNA|KIT|DOCK10|PHB2|ATM|SLC39A7|BST2|EZH2|WNT3A|FZD9|CD40|ITGA4|SPI1|SKAP2|IL10|SWAP70|TPD52|TBC1D10C|CD79B|PTK2B|SP3|SYVN1|CCR6|CD79A|CXCR5|GPR183|NFKBIZ|HDAC4|PTPRC|IL9|AQP8|EPHB2|ITM2A|ADA|TRAF3IP2|CEBPG|EXOSC6|PRKCB|EXOSC3|CR2|ZBTB7A|IFNB1|IL11|IL21|ZAP70|CDH17|HDAC9|MLH1|IC…	186	GO:0042113	7.83428e-16	9.042e-24
15	cellular transition metal ion homeostasis		0.00020139	NCOA4|APP|MT2A|FTL|MT1HL1|MT1E|GLRX3|ATP6AP1|TFR2|STEAP2|CYB561|FXN|ATP6V1A|MT1DP|CYB561A3|ATP6V0A2|FRRS1|CYBRD1|HFE|BMP6|SLC40A1|COX19|SLC22A17|SLC11A2|PRND|ATP7A|HIF1A|SLC30A8|LCN2|SLC30A2|SLC39A10|SLC39A14|ISCU|TMEM199|SLC39A5|SLC39A7|SLC39A4|SLC30A1|PRNP|ATP6V1G1|SCO1|S100A9|SCO2|STEAP4|SLC39A8|SLC30A5|HMOX1|FTMT|ATP6V0D1|ERFE|SLC11A1|MT3|CP|FLVCR1|SRI|SLC31A2|SLC31A1|BOLA2B|HEPHL1|HAMP|CCDC1…	113	GO:0046916		2.34814e-06
15	transition metal ion homeostasis		0.00193696	NCOA4|APP|STEAP3|MT2A|BDH2|FTL|MT1HL1|MT1E|COMMD1|GLRX3|ATP6AP1|TFR2|STEAP2|CYB561|FXN|ATP6V1A|MT1DP|CYB561A3|ATP6V0A2|HMOX2|FRRS1|CYBRD1|FBXL5|BOLA1|HFE|BMP6|SLC40A1|COX19|BOLA3|HEPH|SLC22A17|SLC11A2|PRND|HYAL2|ATP7A|RHAG|HIF1A|SLC30A8|SOD2|LCN2|SLC30A2|LTF|SLC39A10|SLC39A14|ISCU|TMEM199|SLC39A5|SLC39A7|SLC39A4|SLC30A1|PRNP|ATP6V1G1|SCO1|S100A9|SCO2|STEAP4|SLC39A8|SLC30A5|HMOX1|FTMT|ATP6V0D1|ERF…	142	GO:0055076		3.31555e-05
	triglyceride metabolic process		0.00397003	PNPLA5|CETP|GK5|LPIN3|CYP2E1|INSIG1|DGAT1|CPT1A|ACSL1|SLC27A5|GPX1|NKX2-3|PTPN11|APOC3|PCK1|TNXB|CPS1|LIPE|APOC1|LIPC|LPIN2|APOE|CAT|PCK2|APOB|LIPH|PLAAT3|APOA2|LIPF|CAV3|PNLIPRP2|G6PC1|SLC22A4|SIRT1|MGLL|SEL1L|APOBR|PNPLA4|GPIHBP1|APOA5|PCSK9|MTTP|LPGAT1|LMF1|LIPG|LPIN1|PNPLA1|LIPI|GPAT3|DDHD2|GPAT4|APOBEC1|GK3P|MOGAT3|MOGAT2|MOGAT1|PNPLA3|APOH|GK2|LPL|PNPLA2|GPAM|PLB1|AGMO|GPAT2|DGAT2|GK|CAV1|I…	69	GO:0006641		7.48505e-05
	production of molecular mediator of immune response	8.04824e-19		POLQ|BTK|MAD2L2|RNF8|PMS2P2|PMS2P1|BCL6|CYREN|SANBR|ATAD5|CD40LG|AICDA|MCM3AP|SHLD3|SHLD2|POLB|HSPD1|SHLD1|PMS2P5|NHEJ1|SAMHD1|TCF3|ERCC1|STAT6|SWAP70|YY1|NBN|MSH2|BATF|MSH3|CCR6|ELANE|NOD2|EXO1|MSH6|XRCC4|LGALS4|PRKDC|NFKBIZ|LIG4|POLL|CTNNBL1|TRAF3IP2|EXOSC6|EXOSC3|FOXP3|PMS2|MLH1|RNF168|UNG	50	GO:0002440	1.5369e-21
	response to toxic substance		0.00150781	IPCEF1|PRDX1|GSTM2|MT2A|ALAD|MT1HL1|SCN11A|PON2|SELENOW|PXDN|MT1DP|SESN1|AHR|TXNRD3|MTARC2|MGST3|PRDX3|APOE|PIM1|PRXL2C|SLC30A1|PRDX2|CNP|S100A9|SCN9A|SLC39A8|LYN|MT3|PENK|PTGS1|LPO|DNMT3A|ALOX5AP|BLMH|EPHX1|GABRB1|INHBB|AKR7A3|PDZD3|SDC1|ABCB1|CYP1B1|CYGB|SLC7A11|APOA4|SLC7A8|ABCB6|SLC6A4|GSTK1|TXN|GSTO1|MGST2|ESD|GPX2|BRIP1|NEFL|FOS|PON1|HBE1|CCL5|HBG1|NXN|GSTA1|CLDN1|PDGFRB|PXDNL|GSTP1|DHRS2|G…	232	GO:0009636		2.46875e-05
	vitamin metabolic process		0.000745241	ALPL|SLC46A1|LGMN|SLC25A32|SLC23A2|MTHFD2L|SLC19A1|SLC23A1|CYP27A1|TKTL1|MMAB|MMACHC|MMADHC|MMAA|UBIAD1|SLC52A2|ALDH1A2|SLC52A3|RBP1|SLC52A1|PANK2|GCLC|THTPA|TPK1|DHFR|TTPA|VKORC1L1|UGT1A4|UGT1A3|SLC2A3|NPC1L1|ACP3|AKR1A1|CBR1|CYP4F3|CYP3A4|RGN|VNN1|MTRR|GC|CYP27B1|CYP1A1|CYP24A1|VKORC1|LRP2|AMN|CYP4F11|PLTP|FOLR1|CYP4F2|CYP26C1|RBP2|CYP2R1|FGF23|NNMT|SHMT2|CYP26A1|GSTO2|SLC19A2|ALDH1L2|SLC2A1|MT…	96	GO:0006766		1.03531e-05
	urate metabolic process		0.00195458	GCKR|ABCG2|G6PC1|URAD|PRPS1|SLC22A12|SLC22A11|CARMIL1|PNP|SLC2A9|SLC17A3|SLC16A9|SLC17A1	13	GO:0046415		3.3942e-05
	acute inflammatory response to antigenic stimulus	0.00129789		CD6|NLRP6|OPRM1|FCGR1A|ELANE|FCGR3A|A2M|IL31RA|GATA3|IGHG1|CXCR2|EXT1	12	GO:0002438	5.12217e-05
	sphingolipid catabolic process		0.00847313	LCT|SPHK1|ASAH2|PPT1|ENPP2|SMPD2|SGPL1|NEU2|NEU4|SMPD1|NEU1|ASAH2B|ACER2|ACER1|NEU3|HEXA|ACER3|SMPDL3B|GBA1|GALC|SMPDL3A|GLA|CEL|GBA3|VPS54|GBA2|SMPD4|HEXB|GM2A|ASAH1|SMPD3	31	GO:0030149		0.000205995
	carboxylic acid transmembrane transport		0.00448638	SLC16A2|SLC6A14|SLC6A13|SLC27A1|SLC6A11|SLC25A32|SLC6A12|SLC23A2|SLC19A1|SLC6A5|SLC23A1|SLC6A6|SLC6A7|SLC25A12|SLC25A11|CPT1A|SLC38A1|SLC5A6|SLC27A5|SLC7A13|SLC15A4|SLC38A7|SLC25A38|TSPO2|ABCD3|SLC25A20|SLC38A10|ABCC1|ABCD1|SLC1A2|MPC2|SLC7A4|SLC16A8|MPC1|LRP2|CPT2|SLC25A14|SLC38A9|SLC11A1|SLC2A1|CLN8|SLC1A5|SFXN3|CLN3|SLC7A2|SLC16A3|SLC16A7|SLC7A14|SLC7A5P2|ABCD4|SLC7A5P1|SLC38A11|SLC38A6|SLC38A…	136	GO:1905039		8.90375e-05
	vitamin transport		0.00309452	SCARB1|SLC46A1|SLC27A1|ABCC5|SLC25A32|SLC23A2|SLC19A1|SLC23A1|SLC22A14|SLC23A3|SLC22A1|SLC35F3|AFM|SLC52A2|SLC2A14|C2ORF83|SLC5A6|SLC52A3|RTBDN|SLC52A1|TTPA|SLC2A3|SLC2A6|ABCC1|SLC2A10|APOA1|NPC1L1|FOLR3|SLC2A2|GC|CBLIF|LRP2|AMN|FOLR1|ABCG2|SLC2A8|SLC19A2|SLC2A1|FOLR2|PDPN|TCN2|STRA6|ABCD4|TCN1|CD320|SLC22A2|SLC44A4|SLC25A19|SLC19A3|SLC47A1|CUBN	51	GO:0051180		5.75761e-05
	acute inflammatory response		0.0098756	CEBPB|HP|IL6R|SCN11A|IL1A|TFR2|PRCP|EXT1|CTNNBIP1|CD163|FN1|FCGR1A|OPRM1|MYLK3|IGHG1|B4GALT1|REG3A|ASS1|REG3G|F2|KLKB1|IL1B|ANO6|SAA1|INS|CXCR2|VNN1|F12|OGG1|VCAM1|APOA2|GATA3|IL6|S100A8|SERPINA3|MRGPRX1|C2CD4A|C2CD4B|ORM2|FCGR3A|ORM1|TACR1|A2M|TFRC|EPO|TRPV1|IL22|NLRP6|HPR|ELANE|SERPINA1|APCS|EIF2AK1|LBP|ADRA2A|CRP|ITIH4|SERPINF2|TNF|MBL2|KL|HAMP|TNFSF4|UGT1A1|APOL2|SIGIRR|NUPR1|AHSG|SAA2|CD6|F3…	76	GO:0002526		0.000257241
	xenobiotic transport		0.00730107	RALBP1|SLC28A3|ABCA3|ABCC4|ABCC5|SLC28A2|PDZK1|SLC29A2|SLC19A1|ATP8B1|ABCG2|SLC22A4|ABCB4|SLC29A4|SLC2A1|SLC22A1|SLC29A1|SLC18A1|ABCC3|ABCC2|SLC7A5|ABCA8|TMEM30A|SLC22A5|SLC22A18|CLDN1|ABCC1|SLC15A2|GJA1|SLC43A3|ATP7B|SLC22A3|SLC22A2|ABCB1|ABCB5|ABCC11|SLC47A2|SLC17A3|SLC47A1|NR1I2|ABCB11|ABCC10|OSCP1	43	GO:0042908		0.000166633
	viral genome replication	0.00504032		NFIA|CCL2|KPNA6|SMARCB1|CTBP1|LAMTOR5|GAS6|PCBP1|CD209|VCP|CTBP2|ATG16L2|HTATSF1|DEK|CLEC4M|ATG16L1|GRK2|PCBP2|ATG5	19	GO:0019079	0.000250251
	monoatomic anion transport		0.000111345	SLC6A14|SLC6A1|OCA2|GABRE|GABRP|TSPO|SLC5A6|SLC4A4|VDAC3|CFTR|SLC4A1|CLCN2|NMUR1|SLC5A1|FXYD1|CLCN6|CLCA2|SLC26A5|CLIC5|CLDN17|GABRG3|GABRG2|GABRB3|GABRB2|GABRB1|SLC12A2|CLDN4|GABRR3|GABRR2|GABRR1|SLC17A5|WNK4|GLRA1|GLRA2|VDAC2|GLRA3|GABRQ|GABRA1|VDAC1|GABRG1|CLCNKA|GLRB|SLC12A6|SLC12A1|SLC12A7|LRRC8C|SLC5A5|SLC1A3|SLC1A7|SLC26A1|SLC17A6|SLC17A8|TG|SLC17A7|PCYOX1|PACC1|BEST2|SLC17A4|BEST3|BEST1|B…	139	GO:0006820		1.22444e-06
	positive regulation of cytokine production	0.00501834		TOMM70|APP|CD81|TRAF6|TMEM106A|GBP5|FERMT1|RBM47|F2R|TRIM6|HLA-DPA1|KPNA6|HIF1A|PTAFR|HLA-DPB1|FCN1|DDIT3|TNFRSF14|EIF2AK3|OAS1|AIF1|APOA2|WNT3A|LACC1|GATA3|TXK|IL27RA|IRAK1|S100A13|ORM2|IL12A|HMOX1|CLEC9A|SLC11A1|HLA-E|TGFB1|CYRIB|ELANE|FOXP1|CRTAM|ALOX15B|IL2|IFNL1|IFNG|PTPRC|IL9|EPHB2|ITK|C1QTNF4|CD3E|IL20RB|KLRK1|ADAM8|CD36|IL17D|CXCL17|AZU1|PYCARD|SMAD3|CCR2|HSPA1A|LY96|CYP1B1|FCER1G|IL13|AR…	473	GO:0001819	0.000242772

## Sheet: S4b_TGdiag vs BiopsyDiag
Supplementary Table S4b. Results from over representation analysis (ORA), based on lists of significantly differentially expressed genes between groups Anti-TG2-based CD diagnosis vs. Biopsy-based CD diagnosis, with cutoff 0.05 for Benjamini-Hochberg adjusted p-values, and an absolute log2 fold change (based on the shrunk effect sizes) cutoff of 1, including gene sets with sizes ranging from 10 t…
Group Anti-TG2-based CD diagnosis vs. Biopsy-based CD diagnosis
__mclCluster	GS_DESCR	fdr_qvalue (Anti-TG2-based CD diagnosis_vs_Biopsy-based CD diagnosis)	Genes	gs_size	Name	pvalue (Anti-TG2-based CD diagnosis_vs_Biopsy-based CD diagnosis)
1	retinoid metabolic process	0.0211604	AKR1B1|AKR1B10|RBP4|AKR1B15|ADH6|DGAT1|ALDH1A2|RBP1|ADH5|SCPEP1|CYP27C1|UGT1A3|DHRS13|DHRS4L1|LIPE|UGT1A8|ADH7|RDH11|DHRS3|LRP1|HSD17B6|UGT1A7|AKR1C3|CYP3A4|RBP3|CYP1A1|CEL|RETSAT|LRP2|PNLIP|CYP2C18|ALDH8A1|CYP4V2|BCO2|SDR16C5|RDH10|RDH14|CRABP2|RDH13|CYP26C1|RBP2|ADH4|CYP26A1|CYP2S1|CYP1A2|ALDH1A3|SDR9C7|ALDH1A1|RARRES2|ADH1C|LRAT|DHRS9|PNPLA4|RDH8|CYP3A5|CYP3A7|RPE65|RDH12|RDH16|BCO1|DHRS4|NAPE…	84	GO:0001523	0.00010398
1	diterpenoid metabolic process	0.0211604	PECR|AKR1B1|AKR1B10|RBP4|AKR1B15|ADH6|DGAT1|ALDH1A2|RBP1|ADH5|SCPEP1|ALDH3A2|CYP27C1|UGT1A3|DHRS13|DHRS4L1|LIPE|UGT1A8|ADH7|RDH11|DHRS3|LRP1|HSD17B6|UGT1A7|AKR1C3|CYP3A4|RBP3|SRD5A1|CYP1A1|CEL|RETSAT|LRP2|PNLIP|CYP2C18|ALDH8A1|CYP4V2|BCO2|SDR16C5|RDH10|RDH14|CRABP2|RDH13|CYP26C1|RBP2|ADH4|CYP26A1|CYP2S1|CYP1A2|ALDH1A3|SDR9C7|ALDH1A1|RARRES2|ADH1C|LRAT|DHRS9|PNPLA4|RDH8|CYP3A5|CYP3A7|RPE65|RDH12|R…	87	GO:0016101	0.000116694
1	terpenoid metabolic process	0.0233768	FDFT1|PECR|FDPS|RBP4|AKR1B15|CYP2E1|ADH6|DGAT1|RBP1|ADH5|SCPEP1|ALDH3A2|CYP27C1|DHRS13|DHRS4L1|LIPE|ADH7|RDH11|HSD17B6|CYP1A1|RETSAT|LRP2|CYP2C18|ALDH8A1|BCO2|CRABP2|HMGCS1|CYP26C1|RBP2|HMGCS2|RARRES2|ADH1C|DHRS9|PNPLA4|RDH8|CYP3A5|CYP3A7|RDH16|BCO1|DHRS4|NAPEPLD|AWAT2|ABCA4|RLBP1|CYP2W1|CYP1B1|DHRS4L2|CYP2C8|PPARD|ADH1B|PNPLA2|PLB1|AKR1B1|AKR1B10|LSS|GGPS1|ALDH1A2|UGT1A3|UGT1A8|DHRS3|LRP1|UGT1A7…	98	GO:0006721	0.000171888
1	isoprenoid metabolic process	0.0311828	FDFT1|PECR|FDPS|RBP4|AKR1B15|CYP2E1|PHYH|ADH6|DGAT1|DHDDS|DPM1|DPM3|RBP1|ADH5|SCPEP1|ALDH3A2|PDSS2|CYP27C1|DHRS13|NUS1|DHRS4L1|IDI1|LIPE|ADH7|RDH11|HSD17B6|CYP1A1|RETSAT|LRP2|CYP2C18|ALDH8A1|BCO2|CRABP2|HMGCS1|CYP26C1|RBP2|HMGCS2|RARRES2|ADH1C|DHRS9|PNPLA4|RDH8|CYP3A5|CYP3A7|RDH16|BCO1|DHRS4|NAPEPLD|AWAT2|ABCA4|RLBP1|CYP2W1|CRPPA|DPAGT1|CYP1B1|DHRS4L2|CYP2C8|PPARD|ADH1B|PNPLA2|PLB1|AKR1B1|AKR1B10…	117	GO:0006720	0.000286607
	response to vitamin A	0.0211604	RARA|MAP1B|CYP26A1|HAMP|EPO|CAT|SLC34A1|ALDH1A2|CYP1A1|DNMT3A|LRAT|PPARD|CYP26B1|ARG1|TYMS|GATA4|TSHB	17	GO:0033189	9.34176e-05
