# Supplementary material for: Classification of Paediatric Celiac Disease Using RNA Sequencing and Real‐Time PCR of Duodenal Biomarkers
Source: J Cell Mol Med. 2025 Sep 22;29(18):e70854. doi: 10.1111/jcmm.70854 (PMC12451401; doi:10.1111/jcmm.70854)
Supplement: Supplementary file 5 — Table S5: Results from fast gene set enrichment analysis. [file JCMM-29-e70854-s002.xlsx]

## Sheet: S5aBiopsyDiag_and_TGdiagvsNotCD
Supplementary Table S5a. Results from fast gene set enrichment analysis (FGSEA), based on lists of genes sorted on p-value and fold change, resulting from the comparisons of gene expressions between groups Biopsy-based CD diagnosis vs Not CD and Anti-TG2-based CD diagnosis vs Not CD. The FGSEA results in the form of enriched GO terms were filtered based on semantic similarities, where the most si…
Group Biopsy-based CD diagnosis vs. Not CD, group Anti-TG2-based CD diagnosis vs. Not CD
__mclCluster	GS_DESCR	fdr_qvalue (Biopsy-based CD diagnosis_vs_Not CD)	fdr_qvalue (Anti-TG2-based CD diagnosis_vs_Not CD)	Genes	gs_size	Name	NES (Biopsy-based CD diagnosis_vs_Not CD)	NES (Anti-TG2-based CD diagnosis_vs_Not CD)	pvalue (Biopsy-based CD diagnosis_vs_Not CD)	pvalue (Anti-TG2-based CD diagnosis_vs_Not CD)
1	regulation of immune effector process		0.00069997	PGC|CD59|FCN2|FCN3|FES|CD244|HMCES|CD81|RIPK3|HLA-F|TP53BP1|TRAF6|CEACAM1|CD84|AHR|IL18RAP|PVR|PPP3CB|GPRC5B|MALT1|CD22|LOXL3|LAMP1|IL1R1|TRIM6|ARRB2|PTAFR|PRAM1|CSMD3|FCN1|NLRP3|C4BPB|SLAMF1|C4BPA|FZD5|RAC2|TNFRSF14|PHB2|EVPL|BST2|CD47|APOA2|SERPING1|LACC1|CFH|CD40|GATA3|SPI1|STXBP2|SH2D1B|RAET1E|IL27RA|RPS19|FFAR2|IL10|IL12A|HMOX1|LYN|SEMA7A|RAET1G|MAPKAPK2|CD5L|KLK3|CD96|TNFRSF1B|CD1E|TAP2|UBE…	373	GO:0002697		1.57241		4.47548e-05
1	positive regulation of isotype switching		0.0207101	HMCES|MAD2L2|KMT5C|TFRC|TP53BP1|MSH2|CD28|CLCF1|TGFB1|IL4|KMT5B|IL2|PTPRC|ATAD5|TNFSF13|SHLD3|SHLD2|SHLD1|EXOSC6|NSD2|EXOSC3|TNFSF4|TBX21|PAXIP1|STAT6|CD40|MLH1|RIF1	28	GO:0045830		1.78543		0.00285258
1	regulation of leukocyte mediated cytotoxicity	8.20774e-07		NOS2|CD160|FADD|FCGR2B|RIPK3|HLA-F|CD1C|CD1B|CD1A|SLAMF6|CEACAM1|PVR|IL18RAP|RASGRP1|AP1G1|PPP3CB|MR1|STX7|IL7R|LAMP1|ARRB2|CD1D|KLRC2|NECTIN2|KLRC3|NCR3|KLRC4|KLRC1|B2M|AGER|ICAM1|MICA|GFER|HLA-B|NCKAP1L|CADM1|HLA-A|SERPINB9|IL23R|HLA-G|SPI1|LGALS9|RAET1E|LILRB1|IL12A|KIR2DL4|CXCL6|IL12RB1|CD1E|TAP2|HLA-E|TGFB1|KLRB1|F2RL1|CYRIB|STAP1|HLA-DRB1|CX3CR1|ITGAM|CRTAM|ARG1|DNASE1|PTPRC|DNASE1L3|CLEC12…	86	GO:0001910	2.22762		2.7521e-08
1	positive regulation of leukocyte mediated cytotoxicity		0.0468197	NOS2|CD160|FADD|HLA-F|CD1C|CD1B|CD1A|SLAMF6|PVR|IL18RAP|RASGRP1|AP1G1|MR1|STX7|LAMP1|CD1D|KLRC2|NECTIN2|KLRC3|NCR3|KLRC4|B2M|HLA-B|CADM1|HLA-A|IL23R|SPI1|RAET1E|IL12A|IL12RB1|CD1E|TAP2|HLA-E|F2RL1|CYRIB|STAP1|HLA-DRB1|ITGAM|CRTAM|ARG1|PTPRC|HLA-DRA|CD226|KLRD1|STAT5B|KLRK1|VAV1|XCL1|TYROBP|P2RX7|SH2D1A|IL21|SLC22A13|IL12B|LAG3|IL23A	56	GO:0001912		1.56474		0.00844202
1	positive regulation of cell killing		0.0403508	NOS2|SYK|CD160|FADD|HLA-F|MAPK8|CD1C|CD1B|CD1A|SLAMF6|CLEC7A|PVR|IL18RAP|RASGRP1|AP1G1|FCER2|MR1|STX7|LAMP1|CD1D|KLRC2|NECTIN2|KLRC3|NCR3|KLRC4|B2M|HLA-B|CADM1|HLA-A|IL23R|SPI1|RAET1E|IL12A|CD5L|IL12RB1|CD1E|TAP2|HLA-E|F2RL1|CYRIB|STAP1|HLA-DRB1|ITGAM|CRTAM|ARG1|PTPRC|IFNG|HLA-DRA|CD226|KLRD1|STAT5B|PRF1|KLRK1|VAV1|XCL1|TYROBP|P2RX7|SH2D1A|IL21|SLC22A13|IL12B|LAG3|IL23A	63	GO:0031343		1.57505		0.00691748
1	regulation of cell killing	1.30585e-07		CD59|RIPK3|HLA-F|CEACAM1|CLEC7A|IL18RAP|PVR|PPP3CB|FCER2|MR1|TGFB2|LAMP1|CD1D|ARRB2|IL23R|CFH|SPI1|RAET1E|IL10|LILRB1|IL12A|CD5L|IL12RB1|CD1E|TAP2|HLA-E|TGFB1|KLRB1|CYRIB|CX3CR1|ITGAM|CRTAM|DNASE1|PTPRC|DNASE1L3|IFNG|CLEC12B|HLA-DRA|KLRD1|PRF1|KLRK1|P2RX7|CR1|IL11|IL13|SH2D1A|IL21|SLC22A13|SERPINB4|IL12B|NCR1|LAG3|IL23A|SYK|NOS2|CD160|FADD|BCL2L1|FCGR2B|CD1C|MAPK8|CD1B|CD1A|CR1L|SLAMF6|RASGRP1|CD…	104	GO:0031341	2.24054		3.4342e-09
1	regulation of leukocyte degranulation	0.034829		CD177|GAB2|FGR|SYK|FES|FCGR2B|IL13RA2|BLK|VAMP8|HLA-F|FER|CEACAM1|FOXF1|CD84|AP1G1|IL4|RABGEF1|ADGRE2|LAMP1|IL4R|KLRC2|PTAFR|SPHK2|PRAM1|STXBP1|ITGB2|RAC2|NCKAP1L|ADORA2B|PLA2G3|SPI1|STXBP2|STX4|LGALS9|PDPK1|HMOX1|LYN|BCR|CD300A|GATA2|C12ORF4|F2RL1|GATA1|ITGAM|CCR2|IL13|SNX4|VAMP7|UNC13D	49	GO:0043300	1.66512		0.00587353
1	regulation of B cell mediated immunity		0.00698652	BTK|HMCES|FCGR2B|MAD2L2|KMT5C|TP53BP1|CR1L|CD55|FCGR1A|SLC15A4|FCER2|IL4|BCL6|KMT5B|TREM2|ATAD5|FOXJ1|SHLD3|PTPN6|SHLD2|SHLD1|NECTIN2|SUSD4|CSMD3|APLF|C4BPB|C4BPA|NDFIP1|STAT6|CD40|IL27RA|IL10|TFRC|MSH2|CLCF1|CD28|HLA-E|LTA|TGFB1|SUPT6H|NOD2|PARP3|HPX|IL2|PTPRC|TNFSF13|CD226|C17ORF99|TNF|XCL1|THOC1|EXOSC6|NSD2|CR2|EXOSC3|TNFSF4|CR1|TBX21|PAXIP1|FOXP3|C3|MLH1|RIF1|CD46	64	GO:0002712		1.74945		0.000722308
1	regulation of production of molecular mediator of immune response	2.83517e-09		PGC|CD244|RBP4|HMCES|CD81|IL13RA2|HLA-F|TP53BP1|TRAF6|CLEC7A|SLC15A4|GPRC5B|CD22|MALT1|TGFB2|HFE|TLR9|IL1R1|PTPN22|TRIL|CUEDC2|TRIM6|CLNK|CLC|NLRX1|APOA1|NLRP3|APLF|KIT|SLAMF1|FZD5|TNFRSF14|PHB2|EVPL|BST2|APOA2|LACC1|TWIST1|IL17F|CD40|GATA3|IL27RA|FFAR2|IL10|LILRB1|SIRT1|HMOX1|LILRB4|MAPKAPK2|SEMA7A|RAET1G|SPINK5|KLK3|CD96|TNFRSF1B|MZB1|UBE2J1|HLA-E|TGFB1|TLR3|NOD2|IL2|PTPRC|TNFSF13|EPHB2|MIF|MAP…	188	GO:0002700	2.19725		5.31245e-11
1	regulation of T cell mediated immunity	0.000155276		IFNA2|FUT7|FADD|IL4I1|FCGR2B|CD81|RIPK3|HLA-F|WAS|CD1C|CD1B|CD1A|TRAF6|CLEC4G|CEACAM1|AHR|PVR|ZBTB1|TRPM4|CD55|PPP3CB|IL4|MR1|STX7|MALT1|DUSP22|IL18|IL7R|HFE|IL1R1|CLC|CD1D|IL1B|HSPD1|NECTIN2|KLRC1|NLRP3|B2M|SLAMF1|AGER|FZD5|HMGB1|RSAD2|HLA-B|NCKAP1L|HLA-A|IL23R|HLA-G|GATA3|IL6|LILRB1|IL12A|SASH3|LILRB4|IL12RB1|TNFRSF1B|CD1E|TAP2|HLA-E|CYRIB|HLA-DRB1|NOD2|ARG1|FBXO38|PTPRC|HLA-DRA|KLRD1|MAP3K7|IL…	85	GO:0002709	2.01299		9.62183e-06
1	regulation of immunoglobulin production		0.000196389	BTK|IL5|TREX1|HMCES|RBP4|FCGR2B|IL13RA2|MAD2L2|KMT5C|TP53BP1|TRAF6|PKN1|SLC15A4|IL4|BCL6|CD22|KMT5B|TLR9|IL33|IL4R|ATAD5|CD40LG|SHLD3|SHLD2|SHLD1|VAMP3|APLF|ZPBP2|NDFIP1|PHB2|STAT6|CD40|IL6|STX4|IL27RA|IL10|SASH3|TFRC|CD86|MZB1|MSH2|CLCF1|CD28|HLA-E|TGFB1|SUPT6H|PARP3|HPX|IL2|PTPRC|TNFSF13|TMBIM6|EPHB2|PHB1|CGAS|XBP1|C17ORF99|TNF|XCL1|THOC1|EXOSC6|NSD2|EXOSC3|TNFSF4|DNAJB9|CR1|TRAF2|IL13|IL21|TBX…	76	GO:0002637		1.93124		1.01681e-05
1	regulation of immunoglobulin mediated immune response		0.00698652	BTK|HMCES|FCGR2B|MAD2L2|KMT5C|TP53BP1|CR1L|CD55|FCGR1A|SLC15A4|FCER2|IL4|BCL6|KMT5B|TREM2|ATAD5|FOXJ1|SHLD3|PTPN6|SHLD2|SHLD1|NECTIN2|SUSD4|CSMD3|APLF|C4BPB|C4BPA|NDFIP1|STAT6|CD40|IL27RA|IL10|TFRC|MSH2|CLCF1|CD28|HLA-E|LTA|TGFB1|SUPT6H|NOD2|PARP3|HPX|IL2|PTPRC|TNFSF13|CD226|C17ORF99|TNF|XCL1|THOC1|EXOSC6|NSD2|CR2|EXOSC3|TNFSF4|CR1|TBX21|PAXIP1|FOXP3|C3|MLH1|RIF1|CD46	64	GO:0002889		1.74945		0.000722308
2	positive regulation of T cell activation	8.45738e-14		CD81|ACTL6A|PBRM1|TRAF6|SMARCC1|AMBRA1|SMARCE1|ARID2|CARD11|MALT1|NKAP|HLA-DQA2|HLA-DPA1|HLA-DQB2|HLA-DQB1|EBI3|HLA-DPB1|SMARCC2|NLRP3|SLAMF1|ITPKB|SMARCD3|TNFRSF14|IGFBP2|AIF1|CD47|GATA3|TNFSF11|DPP4|IL27RA|SOCS1|IL12A|HLA-DOA|HLA-DOB|LYN|THY1|CD24|SIRPA|HLA-E|ICOS|ZBTB16|CYRIB|NOD2|SOCS5|IL2|NFKBIZ|IFNG|PTPRC|HLA-DRA|TNFRSF13C|AKT1|BRD7|ZBTB7B|CD3E|KLRK1|ADAM8|ADA|FOXO3|PYCARD|CCR2|RASAL3|CR1|C…	245	GO:0050870	2.32059		1.02868e-15
2	MHC protein complex assembly	0.000352672		HLA-DPA1|HLA-DQB2|HLA-DQB1|CALR|HLA-DQA1|HLA-DOA|HLA-DPB1|HLA-DRB5|HLA-DOB|HLA-DRB4|HLA-DRB3|TAPBP|B2M|HLA-DRB1|HLA-DMA|PDIA3|HLA-DQA2|HLA-DMB|HLA-DRA|TAPBPL	20	GO:0002396	2.02995		2.4636e-05
2	regulation of lymphocyte activation	1.08703e-40	4.2445e-24	SOX11|IGHV3-43D|IGHV1-45|CD81|RIPK3|ACTL6A|ZFP36L2|IGHV4OR15-8|IGHV2-26|PBRM1|IGHV1-58|TRAF6|SMARCC1|IGHV6-1|IGHV1-24|SMARCE1|IGHV3-64D|CD19|IGLL5|ARID2|CD22|IGHV5-51|SAMSN1|LAMP1|IGHV4-61|HLA-DQA2|HLA-DPA1|HLA-DQB2|LGALS9C|HLA-DQB1|IGHV3OR16-10|LGALS9B|IGHV4-31|IGHV3OR16-12|IGHV3-64|HLA-DPB1|IGHV1-3|IGHV3-66|SMARCC2|IGHV4-38-2|IGHV1-8|ADORA2A|IGHV3-72|FANCD2|IGHV3-73|IGHV3-74|IGHV3OR16-17|IGHV3O…	577	GO:0051249	2.61158	2.30467	1.7867e-44	7.67415e-27
2	regulation of mononuclear cell proliferation		2.4188e-07	SOX11|CD81|RIPK3|TRAF6|AHR|CARD11|CD22|BMP4|HLA-DPA1|LGALS9C|LGALS9B|EBI3|HLA-DPB1|SLAMF1|RAC2|SLC39A10|TNFRSF14|IGFBP2|BST1|ATM|AIF1|WNT3A|NFATC2|CD40|IL27RA|PDE5A|SFTPD|IL10|FCGR3A|IL12A|TWSG1|SDC4|LYN|TACR1|TNFRSF1B|CD24|HLA-E|CRTAM|IL2|GPR183|CTLA4|PTPRC|RASSF5|EPHB2|TNFRSF13C|ST6GAL1|MIF|ZBTB7B|CD3E|IL20RB|ADA|CD320|MARCHF7|PYCARD|CDKN1A|CCR2|RASAL3|CR1|CD209|IL13|JAK2|IL21|IGF2|ZAP70|HLA-DM…	237	GO:0032944		1.95828		5.68522e-09
2	regulation of leukocyte cell-cell adhesion	8.5339e-20	0.000164372	ADTRP|CD81|ACTL6A|PBRM1|TRAF6|SMARCC1|CEACAM1|AMBRA1|SMARCE1|ST3GAL4|ARID2|CARD11|MALT1|LOXL3|NKAP|HLA-DQA2|BMP4|HLA-DPA1|HLA-DQB2|LGALS9C|HLA-DQB1|LGALS9B|EBI3|PTAFR|HLA-DPB1|SMARCC2|ADORA2A|NLRP3|SLAMF1|ITPKB|SMARCD3|TNFRSF14|IGFBP2|SELE|CHST2|AIF1|CD47|PRDX2|GATA3|TNFSF11|DPP4|IL27RA|PDE5A|SOCS1|IRAK1|SFTPD|IL10|IL12A|HLA-DOA|HLA-DOB|TWSG1|SDC4|LYN|THY1|RIPOR2|CD24|SIRPA|HLA-E|ICOS|ALOX5|ZBTB1…	361	GO:1903037	2.37089	1.6278	5.18991e-22	8.32125e-06
2	regulation of leukocyte tethering or rolling	0.0481788		CHST4|CCL28|PTAFR|FUT4|FUT7|GCNT1|FUT9|CCL25|GP1BA|SELP|SELE|CHST2|ELANE|ST3GAL4|CCL21|ITGA4|CXCL12	17	GO:1903236	1.67898		0.00887712
2	peptide antigen assembly with MHC protein complex	0.000352672		HLA-DPA1|HLA-DQB2|HLA-DQB1|CALR|HLA-DQA1|HLA-DOA|HLA-DPB1|HLA-DRB5|HLA-DOB|HLA-DRB4|HLA-DRB3|TAPBP|B2M|HLA-DRB1|HLA-DMA|PDIA3|HLA-DQA2|HLA-DMB|HLA-DRA|TAPBPL	20	GO:0002501	2.02995		2.4636e-05
2	regulation of hemopoiesis	1.66683e-17	1.14012e-05	L3MBTL1|RB1|ACTL6A|ZFP36L2|PBRM1|TRAF6|SMARCC1|SMARCE1|ARID2|FBXW7|HIF1A|SMARCC2|ESRRA|FANCD2|PRDX2|PRELID1|HSF1|GATA3|SPI1|PPP2R3C|SOCS1|ROR2|HLA-DOA|LYN|BRPF3|ING5|PTK2B|CARTPT|TGFB1|TOX|ZBTB16|LIF|BRD1|SOCS5|FOXP1|TAL1|CRTAM|FAM210B|IL2|PRDM1|IFNL1|RHEX|IFNG|PTPRC|HLA-DRA|EVI2B|DROSHA|BRD7|PIAS3|POU4F1|TFE3|POU4F2|ADAM8|ADA|FOXO3|IL17D|CCR2|HSPA1A|IFNB1|CR1|SMAD7|TCTA|CD4|LAG3|ZAP70|RHOA|IRF7|…	395	GO:1903706	2.26433	1.7172	1.45203e-19	4.04775e-07
2	tolerance induction	0.000111825		XKR8|LGALS9|CD3E|LYN|LILRB4|PSG9|BLK|TNFAIP3|HLA-E|CBLB|ICOS|HAVCR2|AIRE|ITCH|FOXP3|HLA-G|ACOD1|FOXJ1|CCR4	19	GO:0002507	2.13377		6.65365e-06
2	negative regulation of T cell activation	7.22843e-10	0.000428414	RUNX1|IL4I1|CLEC4G|CEACAM1|ITCH|GLMN|HFE|LOXL3|PTPN22|BMP4|LGALS9C|LGALS9B|FGL1|ZC3H8|ADORA2A|TIGIT|TNFRSF14|HMGB1|DLG1|PRNP|LRRC32|PRDX2|PDE5A|SOCS1|IL10|SFTPD|LILRB1|TNFRSF21|LILRB2|VTCN1|TWSG1|SDC4|LILRB4|RIPOR2|CD300A|IL2RA|BTN2A2|SCGB1A1|SOCS5|CRTAM|IL2|IFNL1|CTLA4|ZBTB7B|CBFB|IL20RB|MARCHF7|DUSP3|IFNB1|TNFAIP8L2|CD80|CR1|SMAD7|ZC3H12A|SCRIB|LAG3|MDK|PAWR|PRKAR1A|CEBPB|IFNA2|PDCD1LG2|FCGR2B|…	125	GO:0050868	2.35037	1.84969	1.25939e-11	2.52753e-05
2	regulation of leukocyte proliferation	1.66683e-17		SOX11|CD81|RIPK3|TRAF6|AHR|CARD11|CD22|BMP4|HLA-DPA1|LGALS9C|LGALS9B|EBI3|HLA-DPB1|SLAMF1|RAC2|SLC39A10|TNFRSF14|IGFBP2|BST1|ATM|BST2|AIF1|WNT3A|NFATC2|CD40|IL27RA|PDE5A|SFTPD|IL10|FCGR3A|IL12A|TWSG1|SDC4|LYN|TACR1|TNFRSF1B|CD24|HLA-E|CRTAM|IL2|GPR183|CTLA4|PTPRC|RASSF5|EPHB2|TNFRSF13C|ST6GAL1|CNN2|MIF|ZBTB7B|CD3E|IL20RB|ADA|CD320|MARCHF7|PYCARD|CDKN1A|CCR2|RASAL3|CR1|CD209|IL13|JAK2|IL21|IGF2|ZA…	261	GO:0070663	2.40339		1.44422e-19
3	humoral immune response	6.29844e-22	4.43032e-24	ANG|FCN2|FCN3|IGLL1|IGHV3-43D|IGHV1-45|CD81|PRSS3|IGHV4OR15-8|IGHV2-26|HMGN2|IGHV1-58|FGB|GNLY|IGHV6-1|IGHV1-24|IGHV3-64D|IGLL5|IGHV5-51|IGHV4-61|HLA-DQB1|IGHV3OR16-10|IGHV4-31|EBI3|NOTCH2|IGHV3OR16-12|IGHV3-64|IGHV1-3|FCN1|IGHV3-66|IGHV4-38-2|BLNK|IGHV1-8|IGHV3-72|IGHV3-73|C4BPB|IGHV3-74|C4BPA|IGHV3OR16-17|PRSS2|IGHV3OR16-13|IGHV3-43|IGHV3-49|BST1|MFAP4|NOTCH1|IGHV5-10-1|IGHV4-28|SERPING1|IGHV3-…	301	GO:0006959	2.53723	2.54348	2.79516e-24	8.73831e-27
3	adaptive immune response based on somatic recombination of immune receptors built from immunoglobulin superfamily domains	7.61953e-33	3.24141e-25	IGLL1|IGHV3-43D|IGHV1-45|CD81|RNF8|PSG9|IGHV4OR15-8|IGHV2-26|IGHV1-58|TRAF6|IGHV6-1|IGHV1-24|IGHV3-64D|CD19|PPP3CB|IGLL5|RAB27A|IGHV5-51|IGHV4-61|IGHV3OR16-10|IGHV4-31|EBI3|IGHV3OR16-12|IGHV3-64|IGHV1-3|IGHV3-66|JAG1|IGHV4-38-2|IGHV1-8|IGHV3-72|IGHV3-73|C4BPB|IGHV3-74|C4BPA|IGHV3OR16-17|IGHV3OR16-13|IGHV3-43|IGHV3-49|IL21R|NOTCH1|IGHV5-10-1|IGHV4-28|SCART1|SERPING1|IGHV3-30-3|IGHV3-30-5|CD40|GATA…	247	GO:0002460	2.65607	2.44521	7.51433e-36	3.72944e-28
3	germinal center formation	0.0403078		MEF2C|BCL3|ADA|TNFSF13B|BCL6|KLHL6|CXCL13|UNC13D|ADAM17|NFKB2	10	GO:0002467	1.70018		0.00703598
3	plasma membrane invagination	1.06874e-16	1.21546e-13	XKR8|XKR7|XKR9|IGLL1|XKR4|XKR6|XKR5|IGHV3-43D|IGHV1-45|IGHV4OR15-8|IGHV2-26|IGHV1-58|BECN1|SNX33|CDC42|BIN2|IGHV6-1|IGHV1-24|IGHV3-64D|IGLL5|IGHV5-51|IGHV4-61|TREM2|HAVCR1|IGHV3OR16-10|IGHV4-31|IGHV3OR16-12|IGHV3-64|IGHV1-3|IGHV3-66|IGHV4-38-2|IGHV1-8|IGHV3-72|IGHV3-73|IGHV3-74|IGHV3OR16-17|MSR1|SPIRE2|IGHV3OR16-13|RAC2|IGHV3-43|IGHV3-49|AIF1|IGHV5-10-1|MARCO|IGHV4-28|RHOBTB1|RHOBTB2|IGHV3-30-3|I…	136	GO:0099024	2.55698	2.40636	1.01885e-18	1.07881e-15
3	immunoglobulin mediated immune response	1.0815e-26	1.72878e-24	C4B_2|IGLL1|BCL3|IGHV3-43D|IGHV1-45|CD81|IL13RA2|RNF8|IGHV4OR15-8|IGHV2-26|IGHV1-58|IGHV6-1|IGHV1-24|IGHV3-64D|CD19|IGLL5|IGHV5-51|IGHV4-61|IGHV3OR16-10|IGHV4-31|IGHV3OR16-12|IGHV3-64|IGHV1-3|IGHV3-66|IGHV4-38-2|IGHV1-8|IGHV3-72|IGHV3-73|C4BPB|IGHV3-74|C4BPA|IGHV3OR16-17|IGHV3OR16-13|IGHV3-43|IGHV3-49|IL21R|IGHV5-10-1|IGHV4-28|SERPING1|IGHV3-30-3|IGHV3-30-5|C2|IGHV1OR21-1|C9|IGHV1-69D|IGHG4|IGHG2…	171	GO:0016064	2.70618	2.61882	3.37748e-29	2.55736e-27
3	immune response-regulating signaling pathway	8.74248e-37		FCN2|FCN3|IGHV3-43D|IGHV1-45|IGHV4OR15-8|IGHV2-26|IGHV1-58|TRAF6|IGHV6-1|TIFA|IGHV1-24|IGHV3-64D|CD19|IGLL5|IGHV5-51|IGHV4-61|HLA-DQB1|IGHV3OR16-10|BTLA|IGHV4-31|IGHV3OR16-12|CD300LF|IGHV3-64|HLA-DPB1|IGHV1-3|FCGR1BP|FCN1|MAPKAPK3|IGHV3-66|IGHV4-38-2|IGHV1-8|IGHV3-72|IGHV3-73|IGHV3-74|IGHV3OR16-17|IGHV3OR16-13|IGHV3-43|PHB2|IGHV3-49|OAS1|IGHV5-10-1|IGHV4-28|LACC1|NFATC2|IGHV3-30-3|IGHV3-30-5|GATA…	394	GO:0002764	2.57836		4.92044e-40
3	immune response-regulating cell surface receptor signaling pathway		1.7178e-20	FCN2|FCN3|IGLL1|IGHV3-43D|IGHV1-45|PSG9|IGHV4OR15-8|IGHV2-26|IGHV1-58|TRAF6|IGHV6-1|IGHV1-24|IGHV3-64D|CD19|IGLL5|MALT1|C3AR1|IGHV5-51|CMKLR1|IGHV4-61|HLA-DQB1|IGHV3OR16-10|IGHV4-31|BTLA|IGHV3OR16-12|C5AR1|PRAM1|IGHV3-64|FPR1|HLA-DPB1|IGHV1-3|FCGR1BP|FCN1|IGHV3-66|IGHV4-38-2|BLNK|IGHV1-8|PLEKHA1|IGHV3-72|IGHV3-73|IGHV3-74|IGHV3OR16-17|IGHV3OR16-13|IGHV3-43|IGHV3-49|NMI|OAS1|IGHV5-10-1|IGHV4-28|NF…	328	GO:0002768		2.38874		6.4471e-23
3	phagocytosis, recognition		1.48294e-14	SCARB1|FCN2|IGLL1|FCN3|IGHV3-43D|IGHV1-45|PEAR1|IGHV4OR15-8|IGHV2-26|IGHV1-58|JMJD6|IGHV6-1|IGHV1-24|CLEC7A|IGHV3-64D|IGLL5|IGHV5-51|IGHV4-61|TREM2|TUB|IGHV3OR16-10|IGHV4-31|IGHV3OR16-12|IGHV3-64|IGHV1-3|IGHV3-66|FCN1|IGHV4-38-2|IGHV1-8|IGHV3-72|IGHV3-73|IGHV3-74|IGHV3OR16-17|IGHV3OR16-13|IGHV3-43|IGHV3-49|IGHV5-10-1|IGHV4-28|IGHV3-30-3|IGHV3-30-5|IGHV1OR21-1|IGHV1-69D|IGHG4|IGHG2|IGHV7-4-1|ADGRB…	102	GO:0006910		2.5202		1.26747e-16
3	phagocytosis, engulfment	2.88288e-16	1.39653e-13	XKR8|XKR7|XKR9|IGLL1|XKR4|XKR6|XKR5|IGHV3-43D|IGHV1-45|IGHV4OR15-8|IGHV2-26|IGHV1-58|BECN1|CDC42|BIN2|IGHV6-1|IGHV1-24|IGHV3-64D|IGLL5|IGHV5-51|IGHV4-61|TREM2|HAVCR1|IGHV3OR16-10|IGHV4-31|IGHV3OR16-12|IGHV3-64|IGHV1-3|IGHV3-66|IGHV4-38-2|IGHV1-8|IGHV3-72|IGHV3-73|IGHV3-74|IGHV3OR16-17|MSR1|IGHV3OR16-13|RAC2|IGHV3-43|IGHV3-49|AIF1|IGHV5-10-1|MARCO|IGHV4-28|RHOBTB1|RHOBTB2|IGHV3-30-3|IGHV3-30-5|TIM…	127	GO:0006911	2.58251	2.42062	2.89047e-18	1.28543e-15
3	phagocytosis	6.79448e-18		XKR8|SCARB1|XKR7|FCN2|XKR9|FCN3|XKR4|IGLL1|XKR6|XKR5|IGHV3-43D|IGHV1-45|PEAR1|IGHV4OR15-8|IGHV2-26|IGHV1-58|BECN1|TM9SF4|BIN2|ADORA1|TYRO3|IGHV6-1|IGHV1-24|IGHV3-64D|RAB34|IGLL5|IGHV5-51|IGHV4-61|TUB|HAVCR1|IGHV3OR16-10|IGHV4-31|IGHV3OR16-12|IGHV3-64|IGHV1-3|FCN1|IGHV3-66|IGHV4-38-2|IGHV1-8|ADORA2A|IGHV3-72|IGHV3-73|IGHV3-74|SLAMF1|MSR1|IGHV3OR16-17|IGHV3OR16-13|RAC2|IGHV3-43|IGHV3-49|MFGE8|AIF1|…	250	GO:0006909	2.3808		5.69557e-20
4	export across plasma membrane	0.0463333		FXYD2|ABCC4|SLC27A1|ABCC5|SLC9A1|SLC29A4|ABCA1|ATP4B|ATP12A|ATP4A|ATP1B3|KCNH2|KCND3|KCNQ1|SLC4A4|KCNE1|KCNA5|SLC8A1|SLC40A1|SLC22A5|SLC22A18|ABCC1|ATP7B|NPPA|KCNE1B|KCNA2|ATP1A1|SLC17A3|SLC30A1|ATP1A3|ATP1A2|ATP1B1|ATP1B2|ATP1A4|RALBP1|PDZK1|ABCG2|ATP2B1|KCNK18|KCNB1|SLC35G1|SLC15A2|GJA1|SLC22A2|ABCB1|SLC8A2|SLC47A2|SLC24A4|SLC47A1|KCNE2|SLC38A5|KCNIP2|KCNE3|KCNE4|KCNE5|ATP2B3|KCNT2|OSCP1|KCNK5	59	GO:0140115	-1.59623		0.0084457
4	potassium ion transport	0.00457874		FXYD2|SLC9A1|KCNK6|KCNK7|KCNK2|KCNK4|ATP1B3|KCNJ14|GJA5|KCNH1|ABCB8|KCNAB2|KCNJ5|KCNA1|KCNJ6|KCNA2|KCNJ9|KCNMA1|KCNJ15|ATP1A3|ATP1A2|ATP1B1|ATP1B2|KEL|TMEM38B|CHP1|ATP1A4|FXYD1|ATP1B4|KCNIP4|KCNH3|KCNF1|KCNH4|TSC1|KCNH5|KCNH6|KCNH7|KCNK18|KCNB1|KCNB2|KCNH8|KCNAB1|KCNAB3|KCNS1|KCNS2|KCNS3|KCNA10|KCNG1|KCNA3|KCNG2|KCNG3|KCNG4|SLC12A2|KCNC1|KCNC2|KCNC3|KCNC4|KCNA4|TMEM175|KCNA6|KCNA7|KCNV1|WNK4|KCNV…	173	GO:0006813	-1.53682		0.000472625
4	muscle system process		0.000295417	CAMTA2|TRDN|SCN4A|TTN|GSTM2|SCN7A|PPP1R13L|CHRM3|HTR7|SCN11A|TBX3|ADORA1|NKX2-5|SNTB1|OXTR|BBS2|SCN1B|MKKS|GATA4|SSTR2|MYLK|SCN4B|KCNJ5|COMP|KBTBD13|NMUR1|MYL4|ATP1A2|ATP1B1|ATP2A2|TMOD3|PDE5A|HMOX1|TACR1|STAC2|GRIP2|TRPV1|GPD1L|GALR2|HDAC4|KCNJ2|KLF15|GLRA1|ADA|KCNJ12|PKP2|P2RX4|SCN3B|ATP2A1|PIK3CA|PDLIM5|STAC|SCNN1B|KCNIP2|GSN|P2RX3|SMAD5|P2RX2|UTRN|HOMER1|ACTA1|TAFAZZIN|ATP8A2|SCN5A|KCNH2|PPP3…	280	GO:0003012		-1.5409		1.60722e-05
4	actin-mediated cell contraction	0.0228794		SLC9A1|ROCK1|SCN5A|KCNH2|KCND3|TPM1|RYR2|ABCC9|KCNQ1|CACNA1G|SCN2B|KCNE1|KCNA5|EMP2|SCN1B|FRMD6|KCNN2|MYL11|MYH3|MYH6|MYL1|SCN4B|KCNJ5|EPDR1|KCNE1B|NUP155|ATP1A1|MYL6|NEDD4L|CAV3|MYL6B|CACNA2D1|CAMK2D|CCDC88C|VIL1|SHTN1|ANK2|SGCD|GPD1L|GJC1|MYH2|MYH8|PDPN|KCNJ2|MYH4|MYH7|KCNJ3|CACNB2|SNTA1|GJA1|CACNA1D|PKP2|CACNA1C|PARVA|SCN3B|SCN1A|EPB41L5|PIK3CA|KCNE2|TNNT2|LIMCH1|KCNE3|KCNE4|GSN|ACTC1|KCNE5|KC…	68	GO:0070252	-1.57429		0.00333187
4	cardiac muscle cell contraction	0.0331617		SLC9A1|CACNA2D1|CAMK2D|SCN5A|KCNH2|KCND3|RYR2|ABCC9|KCNQ1|ANK2|SGCD|GPD1L|CACNA1G|GJC1|SCN2B|KCNE1|KCNA5|SCN1B|KCNJ2|KCNN2|KCNJ3|CACNB2|SNTA1|SCN4B|GJA1|KCNJ5|CACNA1D|PKP2|KCNE1B|CACNA1C|NUP155|ATP1A1|SCN3B|SCN1A|PIK3CA|KCNE2|NEDD4L|CAV3|KCNE3|KCNE4|GSN|KCNE5|KCNJ8|FGF12	44	GO:0086003	-1.58146		0.00550515
4	membrane repolarization	0.0301482		KCNH6|YWHAE|KCNH7|ATP1B3|KCNH2|KCND3|KCNQ1|SCN2B|KCNE1|KCNA5|KCNJ2|KCNN2|KCNJ3|KCNJ5|KCNE1B|ATP1A1|SLC24A4|KCNE2|ATP1A2|KCNIP2|KCNE3|ATP1B1|KCNE4|ATP1B2|KCNE5|KCNJ8	26	GO:0086009	-1.60622		0.00478189
4	potassium ion transmembrane transport	0.00387605		FXYD2|SLC9A1|KCNK6|KCNK7|KCNK2|KCNK4|ATP1B3|KCNJ14|KCNH1|ABCB8|KCNAB2|KCNJ5|KCNA1|KCNJ6|KCNA2|KCNJ9|KCNMA1|KCNJ15|ATP1A3|ATP1A2|ATP1B1|ATP1B2|KEL|TMEM38B|ATP1A4|KCNIP4|KCNH3|KCNF1|KCNH4|KCNH5|KCNH6|KCNH7|KCNK18|KCNB1|KCNB2|KCNH8|KCNAB1|KCNAB3|KCNS1|KCNS2|KCNS3|KCNA10|KCNG1|KCNA3|KCNG2|KCNG3|KCNG4|SLC12A2|KCNC1|KCNC2|KCNC3|KCNC4|KCNA4|TMEM175|KCNA6|KCNA7|KCNV1|WNK4|KCNV2|KCNJ2|KCNJ10|KCNJ12|KCNJ16…	162	GO:0071805	-1.59556		0.00039181
4	regulation of membrane potential	1.25734e-05	0.000517422	TRDN|SCN4A|APP|NDUFC2|SCN7A|RANGRF|KCNK2|KCNK4|SCN11A|NDUFS1|ABAT|ATP1B3|ADORA1|MTNR1B|USP53|CTNNA3|PRDX3|IFI6|KCNJ5|BOK|KCNJ9|ADORA2A|FZD9|PRELID1|ATP1B1|GRIN2C|GRIN2D|GRIN3A|GRIK5|PPP2R3C|GRIK3|GRIK4|GRIK1|GRIK2|SLC26A5|DVL1|GABRG3|PTK2B|GABRG2|GRIN3B|GABRB3|GABRB2|GABRB1|GPD1L|GABRR3|GABRR2|GABRR1|WDR1|HTR3E|HTR3C|HTR3D|HTR3A|HTR3B|CALM3|AKT1|PIAS3|GLRA1|GLRA2|FGF13|GLRA3|GABRQ|GABRA1|CD36|KCN…	427	GO:0042391	-1.66922	-1.53564	5.97256e-07	3.17223e-05
4	atrial cardiac muscle cell action potential	0.0306248		KCNN2|KCNJ3|CACNB2|GJA1|KCNJ5|CACNA1C|NUP155|SCN5A|SCN3B|KCNQ1|ANK2|GJC1|KCNA5|KCNE5	14	GO:0086014	-1.78799		0.00487763
4	membrane depolarization during cardiac muscle cell action potential		0.0478818	CACNB2|CACNA2D1|SCN4B|CACNA1D|CACNA1C|HCN2|SCN5A|SCN3B|ANK2|TRPM4|CACNA1G|HCN4|ATP1A2|SCN2B|SLC8A1|SCN1B|KCNJ2	17	GO:0086012		-1.6726		0.00865713
5	positive regulation of telomerase RNA localization to Cajal body		0.000901838	RUVBL1|CCT3|NHP2|CCT8|CCT5|TCP1|SHQ1|RUVBL2|NOP10|CCT6A|NAF1|DKC1|CCT7|CCT4|CCT2	15	GO:1904874		1.95762		6.04783e-05
5	regulation of response to DNA damage stimulus	0.00371312	2.15027e-06	KAT2B|BCL7A|MSX1|ABRAXAS1|RNF8|CHEK1|ACTL6A|TP53BP1|TERF2|PBRM1|SMYD2|SMARCC1|XRCC1|HELQ|SMARCE1|ARID2|SMCHD1|HNRNPK|UBQLN4|RADX|DPF2|CCDC117|HELB|SMARCC2|PARPBP|ZCWPW1|SF3B5|PACMP|HMGA2|SF3B3|SPIRE2|SMARCD3|OGG1|TMEM161A|ATM|AUNIP|RNF169|HSF1|FBH1|RPL26|ANKLE1|TEX15|PPP4C|NKX3-1|ING2|USP51|YJU2|NACC2|MBTD1|UBR5|HIC1|FAM168A|CCAR2|FBXO4|TRRAP|MDM2|KHDC3L|TIGAR|PIAS4|MIF|DYRK3|BRD7|OOEP|RAD9A|MARC…	311	GO:2001020	1.56119	1.8641	0.000372899	6.46776e-08
5	nucleus organization	0.0446627	0.000138024	TOR1A|PRKCA|PAFAH1B1|USPL1|RNF8|CHEK1|AGFG1|PRM2|PRM1|SF1|SUN5|RRP8|SUMO1P1|PSME4|KAT5|LEMD3|NUP98|CELF3|BAZ2A|SYNE1|NOLC1|IRAG2|NEK6|EMG1|KDM3A|MFSD14A|SERBP1|SMARCA5|RRN3|SYCP1|PYGO1|H2BC1|PYGO2|DMPK|BANF1|CHMP3|RPS19|PDCD6IP|SIRT1|HABP4|NSFL1C|BIN1|LMNB2|USP36|UBE2I|SIRT2|GOLM1|ATXN7|TNP2|ZPR1|TNP1|LPIN1|DYRK3|SPAST|AHCTF1|PRKCB|PLEC|CHMP6|CHMP7|CHMP5|DCTN1|DMRTC2|RCC1|TMEM43|CHMP4C|CHMP4B|CHM…	144	GO:0006997	1.50668	1.86314	0.00804575	6.71516e-06
5	telomere organization	3.65982e-09	6.03721e-12	ACTL6A|TERF2|XRCC1|HUS1|ZSCAN4|DKC1|SP100|HAT1|INO80|ATM|EZH2|H4C9|DCLRE1A|ATRX|NHP2|SMARCAL1|ZNF827|TNKS1BP1|XRCC5|TERT|PIF1|SIRT2|CCNE2|APEX1|SIRT6|TELO2|SMC5|NSMCE2|FEN1|CTC1|LTO1|STN1|TEN1|ZNF365|RIF1|BLM|PINX1|TINF2|POT1|MAD2L2|TERF2IP|ACD|RAD51C|ATR|DOT1L|PCNA|TERF1|TEP1|RPA2|H3-3B|UCHL5|SHLD3|HSP90AA1|SHLD2|SHLD1|NFRKB|RECQL4|ACTR5|SLX1B|ACTR8|INO80C|INO80B|INO80E|INO80D|SLX4|RAD51|RPA1|ER…	105	GO:0032200	2.19721	2.30159	7.09828e-11	6.54925e-14
5	telomerase RNA localization to Cajal body	0.0444544		WRAP53	1	GO:0090671	1.69019		0.0079936
5	telomere maintenance	0.0014429		PINX1|TINF2|POT1|MAD2L2|TERF2IP|ACTL6A|ACD|RAD51C|TERF2|ATR|XRCC1|HUS1|ZSCAN4|PCNA|TERF1|RPA2|TEP1|DKC1|UCHL5|SHLD3|HSP90AA1|SHLD2|SHLD1|SP100|NFRKB|RECQL4|ACTR5|SLX1B|ACTR8|INO80C|INO80B|INO80E|INO80|INO80D|SLX4|RAD51|ATM|ERCC1|RPA1|TFPT|MCRS1|ERCC4|RAD50|XRCC3|DCLRE1A|RPA3|DNA2|HUS1B|RUVBL1|MRE11|DCLRE1B|XRCC6|PARP1|SMC6|NHP2|SMARCAL1|ZNF827|YY1|NBN|CCNE1|TNKS1BP1|XRCC5|TERT|RUVBL2|PIF1|CCNE2|E…	95	GO:0000723	1.74656		0.000120479
5	regulation of DNA replication	9.82571e-07	1.31112e-10	CHRAC1|TIPIN|ACTL6A|ZNF830|POLG2|LIG3|TNFAIP1|GMNC|ENDOG|TSPYL2|CCDC88A|SLFN11|KCTD13|DACH1|NUGGC|ENPP7|NPM2|WIZ|SMARCA5|OBI1|RAD17|INO80|DBF4B|UCN|METTL4|ACVRL1|GLI2|CIZ1|WRNIP1|RBBP6|FBH1|TICRR|FBXO5|MEAF6|CDC7|ZRANB3|RFC4|ATRX|PPP2R1A|BCAR3|PPP2CA|SMARCAL1|DBF4|BRPF3|ING5|EHMT2|E2F7|GLI1|LPIN1|BAZ1A|NUCKS1|PDS5A|WAPL|EREG|CDT1|ORC3|CHTF18|CHTF8|CTC1|STN1|MAS1|SENP2|BLM|GDF2|EGFR|MCIDAS|GMNN|OR…	134	GO:0006275	2.0557	2.30622	3.40767e-08	1.74558e-12
5	regulation of DNA metabolic process		3.71505e-19	BCL7A|DPPA3|KCNK2|CHEK1|ACTL6A|PBRM1|KPNA2|HNRNPAB|SMARCC1|ZSCAN4|LIG3|PRDM7|SMARCE1|ARID2|DKC1|TSPYL2|BAZ2A|UBQLN4|RADX|SLFN11|DACH1|DPF2|NUGGC|HELB|SMARCC2|PARPBP|YLPM1|HMGA2|OBI1|ATM|AUNIP|RNF169|HSF1|WRNIP1|GATA3|TICRR|PDGFA|ANKLE1|CDC7|TEX15|H1-10|PPP4C|IL27RA|ZRANB3|H1-8|FGFR4|PPP2CA|SMARCAD1|BRPF3|ING5|USP51|PTK2B|TGFB1|WT1|TOX|XRCC5|MBTD1|UBR5|E2F7|IL2|H1-2|PTPRC|TRRAP|FBXO4|AKT1|PIAS4|TI…	533	GO:0051052		2.20404		2.19826e-21
5	regulation of chromosome organization	1.08565e-07	3.20316e-19	KAT2B|RB1|SMC2|HASPIN|CDC20|BCL7A|HNRNPA1|PSMG2|HNRNPU|PTTG1|NCAPG2|NCAPD3|MCPH1|ACTL6A|TERF2|PBRM1|BECN1|HECW2|SMARCC1|MAD2L1BP|XRCC1|SMARCE1|ARID2|DKC1|HNRNPD|DPF2|RAD21|SMARCC2|YLPM1|SMARCD3|ATM|SETDB1|DYNC1LI1|NAA10|IK|CCT2|MAP3K4|GTF2H2|LCMT1|XRCC5|TAL1|FBXO4|BRD7|PRAP1|PARN|MORC2|SIRT6|BUB3|CDT1|SMG5|CDK5RAP2|SMARCB1|HDAC8|SRC|TASOR|PPHLN1|MAD2L2|MPHOSPH8|RESF1|ATF7IP2|RNF4|ATR|HMBOX1|TRAPP…	252	GO:0033044	2.03287	2.45562	2.83725e-09	1.84271e-21
6	ribosomal subunit export from nucleus		0.0367347	RAN|EIF6|NUP88|RRS1|ABCE1|SDAD1|NMD3|NPM1|LSG1|XPO1|LTV1|MDN1|NOP9|RPS15	14	GO:0000054		1.69862		0.00612055
6	RNA localization	0.0371613	8.5394e-10	PIH1D1|YBX1|HNRNPA1|HNRNPU|STAU1|DDX25|PHAX|AGFG1|SNUPN|EIF5AL1|MEX3D|ALKBH5|TOMM20|NCBP3|DDX39A|RFTN2|IGF2BP1|DKC1|NUP98|YTHDC1|ZNHIT3|LRPPRC|BICD1|BICD2|NUP58|ZC3H3|G3BP2|NOL6|TGFBR2|FUBP3|ATM|RBFOX1|POM121|HERV-K104|ZC3H11B|C12ORF50|ERVK-16|HNRNPA1L2|NPIPA1|HSF1|EIF4A3|DDX19B|NXF3|CCT2|NXF5|TST|KHSRP|QKI|PRPF6|FLOT1|SIDT2|TSC1|EIF5A2|ZFP36L1|DDX19A|POM121L12|NXT2|POM121L2|ZNHIT6|CASC3|GLE1|MAG…	181	GO:0006403	1.46073	2.15158	0.00637068	1.24919e-11
6	mRNA export from nucleus		0.00806467	CHTOP|MAGOHB|NCBP2|NXF2B|SMG6|DDX25|AGFG1|ALKBH5|NCBP3|DDX39A|YTHDC1|POLR2D|MCM3AP|NUP160|TPR|PCID2|RAE1|NUP88|NUP133|NUP155|ZC3H11B|C12ORF50|NUP93|DDX19B|EIF4A3|NXF3|NXF5|NUP107|HNRNPA2B1|IWS1|DDX19A|NXT2|NUP85|CASC3|GLE1|NUP214|MAGOH|THOC1|THOC3|THOC2|THOC5|THOC7|PABPN1|ALYREF|THOC6|SMG1|DDX39B|SARNP|ENY2|ZC3H11A|SMG7|NXT1|SRSF3|UPF2|UPF1|POLDIP3|RBM15B|FYTTD1|HHEX|RBM8A|SMG5|NXF1|NCBP1	63	GO:0006406		1.77162		0.000876191
6	RNA transport		2.11042e-05	YBX1|HNRNPA1|DDX25|PHAX|AGFG1|SNUPN|EIF5AL1|ALKBH5|TOMM20|NCBP3|DDX39A|RFTN2|IGF2BP1|NUP98|YTHDC1|LRPPRC|BICD2|NUP58|ZC3H3|G3BP2|NOL6|TGFBR2|RBFOX1|POM121|HERV-K104|ZC3H11B|C12ORF50|ERVK-16|HNRNPA1L2|NPIPA1|HSF1|EIF4A3|DDX19B|NXF3|NXF5|TST|KHSRP|QKI|FLOT1|SIDT2|TSC1|EIF5A2|ZFP36L1|DDX19A|POM121L12|NXT2|POM121L2|CASC3|GLE1|MAGOH|NPAP1|AAAS|THOC1|THOC3|AHCTF1|THOC2|THOC5|THOC7|ALYREF|THOC6|UPF3B|TO…	158	GO:0050658		1.95108		8.29043e-07
6	nucleic acid transport		2.11042e-05	YBX1|HNRNPA1|DDX25|PHAX|AGFG1|SNUPN|EIF5AL1|ALKBH5|TOMM20|NCBP3|DDX39A|RFTN2|IGF2BP1|NUP98|YTHDC1|LRPPRC|BICD2|NUP58|ZC3H3|G3BP2|NOL6|TGFBR2|RBFOX1|POM121|HERV-K104|ZC3H11B|C12ORF50|ERVK-16|HNRNPA1L2|NPIPA1|HSF1|EIF4A3|DDX19B|NXF3|NXF5|TST|KHSRP|QKI|FLOT1|SIDT2|TSC1|EIF5A2|ZFP36L1|DDX19A|POM121L12|NXT2|POM121L2|CASC3|GLE1|MAGOH|NPAP1|AAAS|THOC1|THOC3|AHCTF1|THOC2|THOC5|THOC7|ALYREF|THOC6|UPF3B|TO…	158	GO:0050657		1.95108		8.29043e-07
6	ribosome localization		0.0367347	RAN|EIF6|NUP88|RRS1|ABCE1|SDAD1|NMD3|NPM1|LSG1|XPO1|LTV1|MDN1|NOP9|RPS15	14	GO:0033750		1.69862		0.00612055
6	nuclear transport	0.034829		HNRNPA1|RANGRF|DDX25|RPL23|KPNA2|DDX39A|MALT1|XPO7|NUP98|YTHDC1|KPNA6|CAMK1|NUP58|KPNA3|TXNIP|PHB2|POM121|NOTCH1|ING1|ANKLE1|ABRA|CTDSPL2|TGFB1|UBE2I|SPRN|RITA1|ANP32C|DDX19A|HIKESHI|STYX|PRKACA|RPS15|AKT1|TRAF3IP2|CRY2|CDKN1A|NMD3|PKD1|STK3|XPO1|MMP12|RBM15B|RANGAP1|POLDIP3|IPO7|RGS14|SMG5|SMURF1|SYK|ABCE1|RGPD8|PPP3CA|PRICKLE1|IL33|STAT3|PIK3R1|MCM3AP|SIX2|NUP188|NUP160|POM121C|NUP42|PPM1A|TPR|…	246	GO:0051169	1.42596		0.00586713
6	nuclear export		4.10732e-05	CCHCR1|HNRNPA1|DDX25|RANBP3L|PHAX|AGFG1|DUSP16|ATXN1|ALKBH5|NCBP3|DDX39A|XPO7|MALT1|MDN1|NOP9|YTHDC1|STRADA|STRADB|NOL6|POM121|ZC3H11B|C12ORF50|EIF4A3|DDX19B|CHP1|NXF3|NXF5|ANKLE1|TSC1|CTDSPL2|TGFB1|UBE2I|RITA1|HSPA9|WASHC4|DDX19A|STYX|PRKACA|POM121L12|NXT2|RPS15|POM121L2|AHCYL1|CALR|CASC3|GLE1|MAGOH|RRS1|NPAP1|THOC1|THOC3|SDAD1|THOC2|THOC5|THOC7|ALYREF|NMD3|THOC6|EIF4ENIF1|POM121B|DDX39B|SARNP|D…	132	GO:0051168		1.882		1.68775e-06
6	nucleocytoplasmic transport	0.034829		HNRNPA1|RANGRF|DDX25|RPL23|KPNA2|DDX39A|MALT1|XPO7|NUP98|YTHDC1|KPNA6|CAMK1|NUP58|KPNA3|TXNIP|PHB2|POM121|NOTCH1|ING1|ANKLE1|ABRA|CTDSPL2|TGFB1|UBE2I|SPRN|RITA1|ANP32C|DDX19A|HIKESHI|STYX|PRKACA|RPS15|AKT1|TRAF3IP2|CRY2|CDKN1A|NMD3|PKD1|STK3|XPO1|MMP12|RBM15B|RANGAP1|POLDIP3|IPO7|RGS14|SMG5|SMURF1|SYK|ABCE1|RGPD8|PPP3CA|PRICKLE1|IL33|STAT3|PIK3R1|MCM3AP|SIX2|NUP188|NUP160|POM121C|NUP42|PPM1A|TPR|…	246	GO:0006913	1.42596		0.00586713
7	regulation of sodium ion transmembrane transport	0.000322418		TMEM168|FXYD2|UTRN|SLMAP|SLC9A1|RANGRF|NOS1|BPIFA1|COMMD1|SCN5A|HECW2|ATP1B3|KCNQ1|SCN2B|KLHL24|SCN1B|OSR1|CHP2|WNK1|WNK2|STOM|WNK3|DNM2|NETO1|SCN4B|ATP2B4|TESC|NEDD4L|DLG1|ATP1A2|CAV3|ATP1B1|CNKSR3|ATP1B2|NEDD4|CHP1|FXYD1|DRD4|ACTN4|CAMK2D|STK39|HECW1|GLRX|YWHAH|GRP|DRD3|ANK3|GPD1L|PTPN3|PCSK9|SLC9A3R1|WNK4|FGF13|SNTA1|DMD|SCN3B|FGF14|FGF12|FGF11|PRKCE	60	GO:1902305	-1.99742		2.20986e-05
7	regulation of sodium ion transport	0.000602198		NKAIN1|TMEM168|FXYD2|UTRN|NKAIN4|NKAIN3|SLMAP|SLC9A1|RANGRF|NOS1|BPIFA1|COMMD1|SCN5A|HECW2|ATP1B3|KCNQ1|NKX2-5|SCN2B|KLHL24|SERPINE2|SLC8A1|SCN1B|OSR1|CHP2|WNK1|WNK2|STOM|WNK3|DNM2|NETO1|SCN4B|NOS3|ATP1A1|ATP2B4|TESC|NEDD4L|DRD2|DLG1|DMPK|ATP1A2|CAV3|ATP1B1|CNKSR3|ATP1B2|NEDD4|CHP1|FXYD1|MLLT6|DRD4|ACTN4|CAMK2D|STK39|HECW1|GLRX|PER1|YWHAH|GRP|DRD3|ANK3|GPD1L|PTPN3|SPTBN4|PCSK9|ADRB2|SLC9A3R1|WNK4…	83	GO:0002028	-1.9232		4.52342e-05
7	regulation of transporter activity	0.0235147	0.00677186	OXSR1|TRDN|FXYD2|SHISA8|APP|CACNG7|GSTM2|RANGRF|CHRM3|MAPK8IP2|HECW2|ATP1B3|VAMP2|SNCA|MTNR1B|TACO1|PPP3CB|SCN1B|CHP2|PTAFR|OPRL1|SCN4B|NDUFA4|CACNG5|PHB2|PIM1|APOA2|ATP1A2|GEM|PM20D1|RRAD|ATP1B2|ATP1B1|STRIT1|SLC5A11|STIMATE|SLC5A3|CACNG8|CACNG2|CACNG3|CACNG4|HAP1|STK39|STAC2|PTK2B|CTTNBP2NL|GPD1L|SRI|GALR2|PTPN3|PCSK9|PRKACA|CTSS|IFNG|WNK4|TMSB4X|PRRT1|EPHB2|CALM3|FGF13|ACTN2|CCR2|ABCB1|AHNAK|N…	287	GO:0032409	-1.39483	-1.46371	0.00344371	0.000690098
7	regulation of metal ion transport		0.0370897	TRDN|CACNG6|RANGRF|COMMD1|FBXO11|ATP1B3|HECW2|ADORA1|MTNR1B|CD19|GRM6|F2R|CHP2|OPRL1|ADORA2A|ISCU|RRAD|TMC1|STRIT1|TMC2|ATP1B1|STIMATE|HAP1|LYN|STK39|STAC2|PTK2B|GNB2|GRIN3B|GPD1L|PCSK9|PRKACA|IFNG|CALM3|AKT1|INPP5K|FGF13|ACTN2|HAMP|SCN3B|IL13|KCNN4|IL16|CD4|STAC|RHOA|GSTO1|CAV1|HOMER3|BPIFA1|PPP3CA|BEST1|CCL5|PPP3CC|CAMK2B|FYN|CAMK2A|LGALS3|KCNIP3|OSR1|WNK1|SPINK1|WNK2|ANO6|PACSIN3|PDGFRB|WNK3|S…	396	GO:0010959		-1.31769		0.00619991
7	regulation of release of sequestered calcium ion into cytosol by sarcoplasmic reticulum	0.0128428		TRDN|GSTM2|CAMK2D|RYR2|ANK2|SRI|METTL21C|CALM2|CASQ2|SLC8A1|DHRS7C|PRKACA|PLN|CASQ1|CALM3|PDE4D|TMEM38A|CACNA1C|DMD|AKAP6|FKBP1B|ATP1A2|CLIC2|CALM1|TMEM38B|GSTO1|CHD7|HRC	28	GO:0010880	-1.78309		0.00167818
7	positive regulation of sodium ion transport		0.0103128	FXYD2|DRD4|SLC9A1|ACTN4|NOS1|GLRX|SCN5A|ATP1B3|NKX2-5|ANK3|GPD1L|SCN1B|WNK4|AKT1|CHP2|WNK1|WNK2|WNK3|PRSS8|AHCYL1|DNM2|SCN4B|PKP2|DMD|SCN3B|CNTN1|TESC|ATP1B1|CNKSR3|ATP1B2|CHP1|FXYD1|MLLT6|FGF12	34	GO:0010765		-1.78161		0.00118569
7	regulation of transmembrane transport	0.00590952	0.00801464	TRDN|SCN4A|CACNG6|APP|CACNG7|SCN7A|RANGRF|CHRM3|KCNK4|SCN11A|COMMD1|FBXO11|ATP1B3|HECW2|KCNJ14|SLC38A1|MTNR1B|CD19|TACO1|CLTCL1|GRM6|F2R|CHP2|PTAFR|OPRL1|KCNJ5|KCNJ6|NDUFA4|KCNJ9|CACNA2D4|CACNA1E|CACNG5|TRIB3|PHB2|ISCU|PIM1|RRAD|TMC1|STRIT1|TMC2|ATP1B1|GRIN2C|GRIN2D|STIMATE|HAP1|LYN|SLC26A5|STK39|CLIC5|STAC2|PTK2B|GNB2|CAPN10|TERT|GPD1L|OSBPL8|PCSK9|PRKACA|CTSS|IFNG|TMSB4X|EPHB2|CALM3|RTN2|AKT1|I…	582	GO:0034762	-1.34789	-1.37216	0.000643015	0.00086812
7	regulation of sodium ion transmembrane transporter activity		0.0239551	TMEM168|FXYD2|UTRN|SLMAP|SLC9A1|RANGRF|HECW2|KCNQ1|SCN2B|KLHL24|SCN1B|OSR1|CHP2|WNK1|WNK2|STOM|WNK3|DNM2|NETO1|SCN4B|TESC|NEDD4L|ATP1A2|CAV3|ATP1B1|CNKSR3|NEDD4|CHP1|FXYD1|DRD4|ACTN4|CAMK2D|STK39|HECW1|GLRX|YWHAH|GRP|DRD3|ANK3|GPD1L|PTPN3|PCSK9|SLC9A3R1|WNK4|FGF13|DMD|SCN3B|FGF14|FGF12|FGF11|PRKCE	51	GO:2000649		-1.65573		0.00351609
7	regulation of potassium ion transport	0.0271328		OXSR1|FXYD2|ATP1B3|ADORA1|VAMP2|MTNR1B|FLNA|KLHL24|TREM2|KCNAB2|DNM2|KCNA1|RGS4|GCK|AKAP6|DRD1|DLG1|DRD2|PRNP|CAV3|ATP1B1|ATP1B2|KEL|NEDD4|KCNIP4|FHL1|STK39|ATF4|KCNAB1|KCNAB3|BIN1|KCNS1|PTK2B|KCNS2|GNB2|KCNG1|ANK2|ANK3|KCNC1|KCNC2|GALR2|CASQ2|WNK4|KCNJ2|ACTN2|OPRK1|KCNN4|VIP|KIF5B|KCNE2|KCNMB1|KCNIP2|CAB39|CAV1|KCNIP1|NOS1|KCNH2|AMIGO1|ABCC9|KCNQ1|ALG10B|KCNIP3|KCNE1|KCNA5|KCNN2|WNK1|WNK2|ANO6|W…	104	GO:0043266	-1.55045		0.00420104
8	regulation of chromosome separation	3.698e-08		RB1|SMC2|CDK5RAP2|CDC20|HASPIN|PSMG2|PTTG1|NCAPG2|NCAPD3|MAD2L2|TTK|CSNK2A2|MAD2L1BP|ZNF207|CSNK2A1|DUSP1|NUMA1|MAD1L1|CCNB1|TPR|RAD21|PCID2|NCAPG|CENPF|GEN1|NCAPH2|SMC4|ATM|BUB1|DYNC1LI1|PTTG3P|CDC27|XRCC3|KNTC1|NUF2|IK|FBXO5|ANAPC15|SPC24|ANAPC11|TRIP13|SPC25|PLK1|ANAPC7|CDC16|APC|BUB1B|NDC80|KLHL22|TEX14|SPDL1|CUL3|NCAPH|LCMT1|ZW10|MOS|NCAPD2|CHFR|CDCA8|USP44|DLGAP5|PRAP1|CDC23|AURKB|ANAPC5|MA…	77	GO:1905818	2.32744		8.87422e-10
8	regulation of nuclear division	4.3356e-06		L3MBTL1|RB1|MKI67|HASPIN|CDC20|PSMG2|MSX1|CHEK1|TTK|AURKA|CDC42|MAD2L1BP|CUL7|ZNF207|PRDM7|MSX2|DUSP1|TOM1L1|BMP7|PRMT5|BMP4|RAD21|UBE2B|NPM2|TOM1L2|CENPF|ATM|CDCA2|DYNC1LI1|CDC27|NUSAP1|KNTC1|NEK2|IK|TGFA|FBXO5|NANOS2|ANAPC15|ANAPC11|HORMAD1|ANAPC7|PHIP|CDC16|APC|FGF8|LRP5|PKMYT1|WNT4|SPDL1|LCMT1|KIF20B|SIRT2|LIF|DMRT1|HOXA13|PRAP1|NPR2|BTC|WNT5A|CALR|OOEP|TNF|AURKAIP1|SH2B1|EREG|BUB3|ZWINT|RCC1…	146	GO:0051783	2.01669		1.83144e-07
8	regulation of chromosome segregation	8.37659e-11	2.01127e-11	KAT2B|MAGEA5P|RB1|MKI67|SMC2|BCL7A|HASPIN|CDC20|PSMG2|HNRNPU|PTTG1|NCAPG2|NCAPD3|ACTL6A|IHO1|TTK|PBRM1|BECN1|CSNK2A2|HECW2|SMARCC1|MAD2L1BP|ZNF207|SMARCE1|ARID2|KAT5|DUSP1|NEK6|DPF2|RAD21|CENPE|CENPF|SMARCC2|NCAPH2|SMARCD1|ARID1A|SMARCD3|ATM|SMC4|CDCA2|DYNC1LI1|PTTG3P|CDC27|KNTC1|IK|SMARCD2|FBXO5|ANAPC15|ANAPC11|HORMAD1|CDC26|ANAPC7|CDC16|APC|ANAPC4|SPDL1|LCMT1|SIRT2|CHFR|BRD7|PRAP1|RMI2|PUM1|ACT…	133	GO:0051983	2.45436	2.42971	1.32175e-12	2.44632e-13
8	signal transduction in response to DNA damage		5.91824e-05	BCL3|RPA4|MDC1|ABRAXAS1|TIPIN|CHEK1|GML|TP53BP1|MAPK12|ZNF830|MDM4|HUS1|KAT5|PRPF19|DTX3L|SP100|SDE2|BRSK1|TAOK2|FANCD2|NOP53|FOXO4|RAD17|TFAP4|RHNO1|ATM|CLOCK|CDC5L|FOXM1|INTS7|TICRR|CLSPN|XPC|TOPBP1|RPL26|CDC14B|ATRX|HINFP|TIPRL|PLK3|GADD45A|PLK2|NDRG1|E2F7|RPS6KA6|MDM2|MIF|PRAP1|RAD9A|CCND1|CDKN1A|CRY1|TRIAP1|PAXIP1|PIDD1|WAC|RFWD3|BLM|IER3|BRIP1|HIPK2|TREX1|MAD2L2|BRCA1|CEP63|CASP9|ATR|DOT1L|…	137	GO:0042770		1.80687		2.55834e-06
8	negative regulation of mitotic nuclear division		3.19122e-07	SPC25|PLK1|APC|HASPIN|CDC20|PSMG2|BUB1B|MAD2L2|KLHL22|NDC80|CHEK1|TTK|TEX14|SPDL1|ZW10|ZNF207|MTBP|MAD1L1|TOM1L1|BMP7|BMP4|TPR|RAD21|TOM1L2|CENPF|AURKAIP1|BUB3|ZWINT|ATM|BUB1|NME6|ZWILCH|KNTC1|NUF2|IK|FBXO5|SPC24|MAD2L1|TRIP13	39	GO:0045839		2.2481		7.86789e-09
8	regulation of mitotic cell cycle	2.20033e-09	9.68252e-15	L3MBTL1|RB1|MKI67|APP|HASPIN|CDC20|BCL7A|PSMG2|PIM3|CHEK1|ACTL6A|ZFP36L2|GML|PBRM1|HECW2|E4F1|SMARCC1|ANAPC13|HUS1|CCND3|CCND2|SMARCE1|ARID2|CDK2AP2|SLFN11|DPF2|RAD21|SMARCC2|USP2|FANCD2|TFDP3|TRIM35|TFAP4|PHB2|ATM|AIF1|DYNC1LI1|HSF1|TGFA|TICRR|XPC|RPL26|CDC14B|CDC7|NKX3-1|FGF8|LRP5|PPP2CA|PLK3|FZD3|OVOL1|TERT|PLK2|TAL1|E2F7|AKT1|MDM2|HOXA13|PRAP1|BRD7|BTC|RAD9A|BTG2|CDKN1A|BTG1|TMEM14B|TRIAP1|RG…	491	GO:0007346	1.89066	2.07194	4.05058e-11	7.95736e-17
8	regulation of cell cycle phase transition		1.09232e-15	SIX3|RB1|APP|HASPIN|CDC20|BCL7A|PSMG2|CHEK1|ACTL6A|ZFP36L2|GML|PBRM1|HECW2|SMARCC1|HUS1|CCND3|CCND2|SMARCE1|ARID2|ATF5|CDK2AP2|FBXW7|SLFN11|DPF2|RAD21|SMARCC2|FANCD2|TFDP3|TFAP4|PHB2|RHNO1|ATM|AIF1|DYNC1LI1|TICRR|XPC|RPL26|CDC14B|CDC7|NKX3-1|PPP2CA|PLK3|OVOL1|TERT|PLK2|E2F7|FBXO4|AKT1|MDM2|PRAP1|DYRK3|BRD7|RAD9A|CDKN1A|TMEM14B|TRIAP1|RGCC|CHMP4C|PIDD1|BLM|PRMT2|BRIP1|CDK5RAP2|MEN1|TREX1|RAD51C|CE…	425	GO:1901987		2.16853		8.79746e-18
8	regulation of mitotic cell cycle phase transition	1.19408e-08		RB1|APP|HASPIN|CDC20|BCL7A|PSMG2|ABRAXAS1|CHEK1|ACTL6A|ZFP36L2|GML|PBRM1|HECW2|ZNF830|SMARCC1|MAD2L1BP|HUS1|CCND3|AMBRA1|CCND2|SMARCE1|ARID2|DDR2|CTDSP1|CTDSP2|CDK2AP2|SLFN11|PABIR1|DPF2|RAD21|NPM2|SDE2|SMARCC2|FAM107A|SMARCD3|TFDP3|TFAP4|PHB2|FBXO7|ATM|DBF4B|AIF1|DYNC1LI1|IK|TICRR|CLSPN|XPC|RPL26|CDC14B|TMOD3|GPR132|CDC7|PPP2CA|PLK3|NACC2|LCMT1|TERT|PLK2|ZFP36L1|E2F7|AKT1|MDM2|BRD7|PRAP1|CDKN1A|…	327	GO:1901990	1.98224		2.53182e-10
8	regulation of mitotic nuclear division	6.56885e-06		L3MBTL1|RB1|MKI67|HASPIN|CDC20|PSMG2|CHEK1|TTK|AURKA|CDC42|MAD2L1BP|CUL7|ZNF207|DUSP1|TOM1L1|BMP7|PRMT5|BMP4|RAD21|TOM1L2|CENPF|ATM|CDCA2|DYNC1LI1|CDC27|NUSAP1|KNTC1|NEK2|IK|TGFA|FBXO5|ANAPC15|ANAPC11|ANAPC7|PHIP|CDC16|APC|FGF8|LRP5|PKMYT1|SPDL1|LCMT1|KIF20B|DMRT1|HOXA13|PRAP1|BTC|TNF|AURKAIP1|SH2B1|EREG|BUB3|ZWINT|RCC1|RGCC|IGF2|CDT1|NSMCE2|ZWILCH|SPHK1|CDK5RAP2|MAD2L2|IL1A|DAPK3|FBXW5|MTBP|MAD1…	118	GO:0007088	2.07632		2.90437e-07
9	nucleosome assembly	1.23257e-24	4.86733e-19	H2BC13|H2BC14|H2BC15|H2BC11|CHRAC1|SPTY2D1|TSPYL2|MACROH2A2|HAT1|H1-6|UBN1|SUPT16H|H1-9P|SMARCA5|SART3|H4C9|H2BC1|H1-4|H1-10|ATRX|BRD2|H1-8|H2BC18|SOX9|RBBP4|H3-4|H1-2|H2AB3|BAZ1A|TSPYL5|SHPRH|ANP32B|H2BC21|H1-0|TSPY4|H2BW1|TSPY2|TSPY3|TSPY1|TSPY8|SMYD3|TSPY9|HMGB2|KAT6A|H4C7|H1-1|H1-3|H1-5|CABIN1|NASP|H3-3B|SETSIP|H2BC3|NAP1L2|SSRP1|H3C15|RSF1|KAT6B|POLE3|H2AX|CHAF1A|CHAF1B|TSPYL1|ASF1A|ASF1B|NP…	98	GO:0006334	2.81725	2.5976	4.86222e-27	2.96008e-21
9	kinetochore organization	0.000474224	6.45095e-06	DLGAP5|SMC2|POGZ|CENPE|CENPC|CENPF|NDC80|CENPT|CENPA|MIS12|CENPH|SMC4|CENPK|CENPN|CDT1|KNTC1|CENPW|NUF2|CENPX	19	GO:0051383	2.04896	2.16703	3.4764e-05	2.17364e-07
9	epigenetic regulation of gene expression	0.0166828		L3MBTL1|KAT2B|ARID4A|RB1|HNRNPU|CHEK1|FAM47E|RRP8|LHX2|ASIP|GLMN|SMCHD1|CDYL|SPTY2D1|PRDM14|PCGF3|BAZ2A|YTHDC1|PCGF5|RBM15|HDAC6|UBR2|DPY30|MACROH2A2|HAT1|ZFP57|HMGA2|SMARCD1|EHMT1|ARID1A|H1-9P|SMARCA5|HMGB1|NOC2L|EZH2|GSK3A|SPI1|TEX15|ATRX|H1-8|SIRT1|CTBP1|ASH2L|LMNB2|WBP2|DNMT3A|SIRT2|HDAC4|TNP1|BRD7|PADI2|MORC2|FAM172A|WDR5|EXOSC10|ZDBF2|BMI1|SIRT6|CDKN1C|IGF2|HDAC1|RBM15B|ARID4B|CREBZF|MTA1|L…	130	GO:0040029	1.58383		0.00230332
9	chromatin remodeling	3.88031e-16	2.04308e-17	L3MBTL1|PIH1D1|KAT2B|RB1|BCL7A|CHRAC1|SETD7|CHEK1|ACTL6A|PBRM1|FAM47E|SMARCC1|SATB2|RRP8|ASIP|SMARCE1|ARID2|TP63|SMCHD1|TSPYL2|BAZ2A|UBR2|DPY30|DPF2|LOXL2|NPM2|MACROH2A2|SMARCC2|HMGA2|UBN1|SMARCD3|SART3|NOC2L|H4C9|BRD3|SETDB1|H1-4|ERCC6L|CFDP1|GATA3|CHD7|SPI1|BRD9|TEX15|H1-10|ZRANB3|BRD2|H1-8|SMARCAD1|ASH2L|DNMT3A|UBR5|KDM4C|SOX9|RBBP4|H1-2|HDAC4|RYBP|H2AC25|BRD7|PADI2|CHD9|BAZ1A|MORC2|WDR5|TSPYL…	354	GO:0006338	2.34252	2.35623	3.96276e-18	1.51115e-19
9	protein-DNA complex disassembly	0.0370043		TNP1|SMARCB1|SET|SMARCC2|SMARCD1|RPL23|SUPT16H|ARID1A|SMARCC1|SMARCD3|MYC|SMARCE1|ARID2|H2BC1|SSRP1|NFE2|GRWD1|SMARCD2|H2AC25|HMGA1|SMARCA4	21	GO:0032986	1.7089		0.0063316
9	DNA-templated transcription initiation	0.000312804		TAF11L8|PIH1D1|TAF11L7|TAF11L6|POLR1E|POLR1F|LINC02218|PPARGC1A|BAZ2A|MED8|SMARCA5|MED4|MED7|RRN3|TFB1M|MED9|NAT14|POLRMT|TFAM|TAF1|MED19|MED18|TAF11L12|ELOB|GTF2H2|TAF11L13|ELOC|MED11|TAF11L14|MED29|TAF11L11|CDK7|MED28|MED22|GTF2B|MED21|MED16|GTF2F1|GTF3C4|MED17|NFKBIZ|MED14|TAF7L|MED10|TAF1L|BDP1|TAF5|TAF3|MED27|MED26|MED25|MED20|GTF2A1|UBTF|SNAPC5|ELOA|UBTFL1|TAF4B|UBTFL6|TAF11L2|SMARCB1|NCOA6…	119	GO:0006352	1.82176		2.13369e-05
9	protein-DNA complex assembly	1.18552e-28	2.21562e-22	PIH1D1|CHRAC1|TSPYL2|BAZ2A|MACROH2A2|UBN1|MED8|MED4|SART3|MED7|RRN3|H4C9|H1-4|H1-10|MED9|BRD2|H1-8|TAF1|MED19|MED18|MED11|MED29|MED28|MED22|CENPN|MED21|SOX9|RBBP4|H1-2|NFKBIZ|BDP1|BAZ1A|TSPYL5|GTF2A1|SIRT6|CDT1|ANP32B|UBTFL1|UBTFL6|SMARCB1|KAT6A|RAD51C|H1-1|H1-3|H1-5|NASP|CABIN1|H3-3B|HNF1B|SETSIP|H2BC3|NAP1L2|HJURP|SSRP1|MED24|RSF1|OIP5|TCF4|CENPW|CENPX|MIS18A|KAT6B|POLE3|CENPA|CHAF1B|ASF1A|NPM1…	210	GO:0065004	2.75192	2.59765	3.11775e-31	7.28343e-25
9	nucleosome organization	8.11786e-21	2.02269e-18	H2BC13|H2BC14|H2BC15|H2BC11|CHRAC1|SMARCC1|SMARCE1|ARID2|SPTY2D1|TSPYL2|MACROH2A2|SMARCC2|HAT1|H1-6|SMARCD1|UBN1|SUPT16H|ARID1A|H1-9P|SMARCA5|SMARCD3|SART3|H4C9|H2BC1|H1-4|LIN54|SMARCD2|H1-10|ATRX|BRD2|H1-8|H2BC18|SOX9|RBBP4|H3-4|H1-2|H2AC25|TNP1|H2AB3|BAZ1A|TSPYL5|SHPRH|ANP32B|H2BC21|H1-0|TSPY4|SMARCB1|H2BW1|TSPY2|TSPY3|TSPY1|TSPY8|SMYD3|TSPY9|HMGB2|KAT6A|SETD2|H4C7|H1-1|H1-3|H1-5|CABIN1|NASP|H3…	118	GO:0034728	2.66647	2.54465	4.13632e-23	1.36309e-20
9	protein-DNA complex subunit organization	1.67705e-26	8.83974e-23	PIH1D1|CHRAC1|RPL23|SMARCC1|SMARCE1|ARID2|TSPYL2|BAZ2A|MACROH2A2|SMARCC2|UBN1|MED8|SMARCD3|MED4|SART3|MED7|RRN3|H4C9|H1-4|H1-10|MED9|BRD2|H1-8|TAF1|MED19|MED18|MED11|MED29|MED28|MED22|CENPN|MED21|SOX9|RBBP4|H1-2|NFKBIZ|H2AC25|BDP1|BAZ1A|TSPYL5|GTF2A1|SIRT6|CDT1|ANP32B|UBTFL1|UBTFL6|SMARCB1|KAT6A|RAD51C|H1-1|H1-3|H1-5|NASP|CABIN1|H3-3B|HNF1B|SETSIP|MCM3AP|H2BC3|NAP1L2|HJURP|SSRP1|MED24|RSF1|OIP5|T…	231	GO:0071824	2.66929	2.56315	5.51299e-29	2.47001e-25
10	ATP metabolic process	8.97433e-05	0.0306368	TPI1|ATP5PO|PGAM4|NDUFC2|NDUFC1|ENO3|NDUFS8|NDUFS6|NDUFS4|NDUFS1|ATP6V1B2|ATP5MC1|ATP6V0C|SDHB|ATP6V1A|HSPA1B|ATP5PD|DMAC2L|NDUFB8|MT-ATP8|NDUFB6|SDHD|NDUFB5|SDHA|NDUFB4|MT-ND6|NDUFB3|MT-ND4|CTNS|NDUFB2|NDUFA13|MT-ND5|NDUFB1|NDUFA11|NDUFA12|NDUFA10|MT-ND2|ATP5F1B|MT-ND3|ATP5F1C|ENO2|MT-ND1|NDUFA9|NDUFS5|NDUFA7|NDUFB9|NDUFB10|NDUFA6|NDUFB11|NDUFA8|NDUFA3|NDUFA2|LDHC|ATP5F1D|ATP5F1E|PKLR|GCK|NADK|A…	159	GO:0046034	1.76022	1.41703	5.266e-06	0.00482918
10	GTP metabolic process		0.0400215	RAN|GTPBP1|NME3|EFL1|NME4|GNAI3|RHOQ|IMPDH1|GIMAP7|AK4P3|NME9|ENTPD7|NME1|MFN1|RAB23|NME2P1|LRRK2|NME5|NME2|NME6|NME7|IMPDH2|AK3|AK4|RHOA|OPA1	26	GO:0046039		1.68512		0.00683887
10	oxidative phosphorylation	2.05714e-06	9.66167e-05	UQCRFS1|ATP5PO|COX8C|NDUFC2|UQCRHL|COX6A1|NDUFC1|NDUFS8|NDUFS6|NDUFS4|NDUFS1|COX5B|SDHB|FXN|ATP5PD|SNCA|NDUFB8|COQ9|MT-ATP8|NDUFB6|SDHD|NDUFB5|SDHA|UQCRC1|NDUFAF1|NDUFB4|MT-ND6|NDUFB3|MT-ND4|COX6A2|NDUFB2|NDUFA13|MT-ND5|NDUFB1|NDUFA11|NDUFA12|NDUFA10|COX5A|MT-ND2|ATP5F1B|MT-ND3|C2ORF69|ATP5F1C|SLC25A51|MT-ND1|NDUFA9|NDUFS5|AFG1L|NDUFA7|NDUFB9|NDUFB10|NDUFA6|NDUFB11|CYC1|NDUFA4|NDUFA8|NDUFA3|NDUFA…	120	GO:0006119	2.09124	1.8899	7.94588e-08	4.41477e-06
10	mitochondrial respiratory chain complex I assembly		0.00140974	NDUFC2|NDUFC1|NDUFS8|NDUFS4|TAFAZZIN|NDUFS1|NDUFB8|NDUFAF6|NDUFB6|NDUFAF7|NDUFB5|NDUFAF5|NDUFAF3|NDUFB4|NDUFAF1|MT-ND6|NDUFB3|MT-ND4|NDUFB2|NDUFA13|NDUFB1|MT-ND5|NDUFA11|NDUFA12|NDUFA10|MT-ND2|TMEM186|MT-ND1|NDUFA9|ACAD9|NDUFS5|TMEM126B|NDUFB9|NDUFB10|NDUFA6|NDUFB11|FOXRED1|NDUFA8|NDUFAF8|COA1|NDUFA3|NDUFS7|NDUFA2|NUBPL|TIMM21|BCS1L|TMEM126A|OXA1L|NDUFAF4|ECSIT|NDUFS3|NDUFB7|NDUFA1|NDUFS2|NDUFA5|…	59	GO:0032981		1.9007		0.000103112
10	NADH dehydrogenase complex assembly		0.00140974	NDUFC2|NDUFC1|NDUFS8|NDUFS4|TAFAZZIN|NDUFS1|NDUFB8|NDUFAF6|NDUFB6|NDUFAF7|NDUFB5|NDUFAF5|NDUFAF3|NDUFB4|NDUFAF1|MT-ND6|NDUFB3|MT-ND4|NDUFB2|NDUFA13|NDUFB1|MT-ND5|NDUFA11|NDUFA12|NDUFA10|MT-ND2|TMEM186|MT-ND1|NDUFA9|ACAD9|NDUFS5|TMEM126B|NDUFB9|NDUFB10|NDUFA6|NDUFB11|FOXRED1|NDUFA8|NDUFAF8|COA1|NDUFA3|NDUFS7|NDUFA2|NUBPL|TIMM21|BCS1L|TMEM126A|OXA1L|NDUFAF4|ECSIT|NDUFS3|NDUFB7|NDUFA1|NDUFS2|NDUFA5|…	59	GO:0010257		1.9007		0.000103112
10	purine nucleoside triphosphate metabolic process	0.0427952		TPI1|ATP5PO|PGAM4|NDUFC2|NDUFC1|ENO3|NDUFS8|NDUFS6|NDUFS4|NDUFS1|ATP6V1B2|ATP5MC1|ATP6V0C|SDHB|ATP6V1A|HSPA1B|ATP5PD|DMAC2L|NDUFB8|MT-ATP8|NDUFB6|RHOQ|SDHD|NDUFB5|SDHA|NUDT15|NDUFB4|MT-ND6|NDUFB3|MT-ND4|CTNS|NDUFB2|NDUFA13|MT-ND5|NDUFB1|NDUFA11|NDUFA12|NDUFA10|MT-ND2|ATP5F1B|MT-ND3|ATP5F1C|ENO2|MT-ND1|NDUFA9|NDUFS5|NDUFA7|NDUFB9|NDUFB10|NDUFA6|NME1|NDUFB11|NDUFA8|SAMHD1|NDUFA3|NDUFA2|LDHC|ATP5F1D…	189	GO:0009144	1.57826		0.00756161
10	proton motive force-driven ATP synthesis	0.0346425	0.0408852	ATP5PF|ATP5PO|NDUFV3|NDUFC2|NDUFC1|NDUFS8|NDUFS6|NDUFS4|ATP5MGL|NDUFS1|ATP5MC1|ATP6V0C|SDHB|ATP6V1A|ATP5PD|NDUFB8|MT-ATP8|NDUFB6|SDHD|NDUFB5|SDHA|NDUFB4|MT-ND6|NDUFB3|MT-ND4|NDUFB2|NDUFA13|NDUFB1|MT-ND5|NDUFA11|NDUFA12|NDUFA10|MT-ND2|ATP5F1B|MT-ND3|ATP5F1C|MT-ND1|NDUFA9|NDUFS5|NDUFA7|NDUFB9|ATP5F1EP2|NDUFB10|NDUFA6|NDUFB11|NDUFA8|NDUFA3|NDUFS7|NDUFA2|ATP5F1D|ATP5F1E|MT-ND4L|ATP5MJ|VPS9D1|NDUFS3|A…	73	GO:0015986	1.71387	1.69372	0.00579653	0.00703597
10	aerobic respiration	8.66837e-06	0.000448875	UQCRFS1|ATP5PO|COX8C|NDUFC2|UQCRHL|COX6A1|NDUFC1|NDUFS8|NDUFS6|NDUFS4|NDUFS1|COX5B|SDHB|FXN|ATP5PD|SNCA|NDUFB8|COQ9|MT-ATP8|NDUFB6|SDHD|NDUFB5|SDHA|UQCRC1|NDUFAF1|NDUFB4|MT-ND6|NDUFB3|MT-ND4|COX6A2|NDUFB2|NDUFA13|MT-ND5|NDUFB1|SUCLG2|MRPS36|SUCLG1|NDUFA11|NDUFA12|NDUFA10|COX5A|MT-ND2|MTFR1L|ATP5F1B|MT-ND3|C2ORF69|ATP5F1C|SLC25A51|MT-ND1|MTFR1|MTFR2|NDUFA9|NDUFS5|AFG1L|NDUFA7|NDUFB9|NDUFB10|PDHA2|…	161	GO:0009060	1.94921	1.74715	3.98939e-07	2.67583e-05
11	rRNA processing	0.000877617		PIH1D1|RPL5|RRP8|HELQ|SNU13|SLX9|WDR55|DKC1|NOLC1|SDE2|HELB|UTP23|PIH1D2|MTREX|CHD7|RPL26|WBP11|RPS19|RPL35A|RPS25|RPS28|RPS27|TSR2|RPS21|NOL10|RPS24|METTL16|REXO4|RPL10A|RPL7|NSA2|RPS15|RPL7A|DROSHA|RPS17|YBEY|RPS16|ZNHIT6|RPL35|EXOSC7|EXOSC6|RPS7|EXOSC9|EXOSC3|RPS8|EXOSC2|DIS3|POP5|RPL27|RPP30|PIN4|MAK16|RPP38|NVL|RPP25|RPF1|DDX51|DDX27|RPP40|TRMT112|ISG20|SBDS|NOL8|GTPBP4|EXOSC8|EIF6|NOP56|TRM…	220	GO:0006364	1.69153		6.99612e-05
11	ribosome assembly	0.00208965	0.0103422	VCX|FASTKD2|RPL5|EFL1|NGRN|MRPS2|MRPS7|SBDS|BOP1|MRTO4|RPS27L|PWP2|EIF2A|ABT1|RRP7BP|MTERF3|RPSA|MDN1|TRAF7|EIF6|RRP7A|DHX37|NOP53|DHX30|DHX29|RPLP0P6|NLE1|DDX3X|RPS14|RPL10|RPS19|RPF2|RPL6|RPL23A|RPS28|RPS27|XRCC5|NPM1|MTERF4|PRKDC|RPS5|MRM2|DDX28|BRIX1|NIP7|NOP2|RPS15|PPAN|RPSAP58|RRS1|RPL38|MRPL20|RPL10L|ERAL1|MPV17L2|MRPL22|RPL11|MRPS11|RPLP0|C1QBP	60	GO:0042255	1.90115	1.72975	0.000188563	0.00119238
11	rRNA metabolic process	0.000109923	3.67508e-11	ANG|PIH1D1|RPL5|SLFN12|RRP8|HELQ|SNU13|SLX9|WDR55|DKC1|NOLC1|DIS3L|SDE2|HELB|UTP23|TRIR|PIH1D2|MTREX|PELO|CHD7|RPL26|WBP11|RPS19|RPL35A|RPS25|RPS28|RPS27|TSR2|RPS21|NOL10|RPS24|METTL16|GTF3C2|REXO4|GTF3C4|GTF3C6|RPL10A|RPL7|NSA2|RPS15|RPL7A|DROSHA|RPS17|YBEY|RPS16|ZNHIT6|RPL35|EXOSC7|EXOSC6|RPS7|EXOSC9|EXOSC3|RPS8|EXOSC2|DIS3|POP5|RPL27|RPP30|PIN4|MAK16|RPP38|NVL|SIRT7|RPP25|RPF1|DDX51|DDX27|RPP4…	251	GO:0016072	1.73015	2.11675	6.52237e-06	4.53043e-13
11	ribonucleoprotein complex subunit organization	0.000109635	1.08474e-07	PIH1D1|BUD13|RPL5|SNRPD1|CRNKL1|PRPF3|SF1|DHX8|AGO1|DICER1|SNU13|HTATSF1|EIF2S3|EIF5|CELF3|AGO2|PRPF19|YTHDC1|SFSWAP|GCFC2|PRPF18|SF3B4|SF3B5|EIF3E|SF3B2|CELF5|SF3B3|SF3B6|CELF6|SART3|SRSF12|SF3A3|SF3A2|XAB2|CPSF6|RBMX2|PIH1D2|CPSF7|PRPF6|RPL10|RPS19|SNRNP200|PRPF8|RPL23A|YJU2|VCP|RPS28|RPS27|XRCC5|STRAP|ZFAND1|RPS15|DYRK3|TGS1|ZNHIT6|RPL38|RPL10L|RAMAC|SCAF11|DNAJC17|WDR77|DDX1|EIF3D|EIF3A|ZRSR2…	207	GO:0071826	1.78826	2.01849	6.48728e-06	2.46046e-09
11	ribonucleoprotein complex assembly	9.43292e-05	5.79803e-08	PIH1D1|BUD13|RPL5|SNRPD1|CRNKL1|PRPF3|SF1|AGO1|DICER1|SNU13|HTATSF1|EIF2S3|EIF5|CELF3|AGO2|PRPF19|YTHDC1|SFSWAP|GCFC2|PRPF18|SF3B4|SF3B5|EIF3E|SF3B2|CELF5|SF3B3|SF3B6|CELF6|SART3|SRSF12|SF3A3|SF3A2|XAB2|CPSF6|RBMX2|PIH1D2|CPSF7|PRPF6|RPL10|RPS19|SNRNP200|PRPF8|RPL23A|YJU2|RPS28|RPS27|XRCC5|STRAP|RPS15|TGS1|ZNHIT6|RPL38|RPL10L|RAMAC|SCAF11|WDR77|DDX1|EIF3D|EIF3A|ZRSR2|RPS27L|RPSA|HSP90AA1|EIF6|USP…	199	GO:0022618	1.81929	2.04788	5.5661e-06	1.23889e-09
11	ribonucleoprotein complex biogenesis	3.47432e-07	7.2741e-20	PIH1D1|RPL5|SNRPD1|RRP8|ZNF593|SLX9|WDR55|DKC1|MTERF3|YTHDC1|NOLC1|SFSWAP|HELB|EIF3E|CELF5|UTP23|CELF6|RRN3|CPSF6|PIH1D2|RPL26|RPL10|RPS19|RPS9|RPL35A|RPL23A|RPS25|RPS28|RPS27|XRCC5|TSR2|RPS21|RPS24|NOL10|RPL10A|RPL7|NSA2|RPS15|RPL7A|DROSHA|RPS17|YBEY|RPS16|ZNHIT6|RPL35|RPL38|RPS7|RPS8|RAMAC|RPL27|XPO1|PIN4|MAK16|NVL|NOM1|RPF1|DDX51|DDX27|ABCE1|EIF3D|EIF3A|ZRSR2|SBDS|RPS27L|EIF2A|NOL8|GTPBP4|HSP9…	449	GO:0022613	1.78343	2.23858	1.01648e-08	3.22815e-22
11	ncRNA processing		6.37179e-10	PIH1D1|RPL5|TOE1|RRP8|SLX9|USB1|WDR55|DKC1|NOLC1|BCDIN3D|HELB|ZC3H7A|ZC3H7B|EXD1|UTP23|PIH1D2|TRMO|CT45A7|CT45A8|CT45A9|RPL26|CT45A3|CT45A5|CT45A6|TEX15|CT45A1|RPS19|CT45A2|RPL35A|RPS25|RPS28|RPS27|AARS1|TSR2|TERT|RPS21|RPS24|NOL10|RPL10A|RPL7|NSA2|RPS15|RPL7A|DROSHA|RPS17|YBEY|RPS16|ZNHIT6|RPL35|RPS7|SMAD3|RPS8|DDX5|OSGEPL1|RPL27|GON7|PIN4|C9ORF64|MAK16|THUMPD2|THUMPD3|NVL|SAGE1|RPF1|DDX51|DDX27…	430	GO:0034470		1.9203		8.79735e-12
11	RNA splicing, via transesterification reactions	0.00043327		BUD13|PPIL3|HNRNPA1|HNRNPU|GPATCH1|SNRPD1|HNRNPR|SRRM2|AQR|CRNKL1|PRPF3|SF1|DHX8|CWF19L2|SNU13|PRPF4B|HTATSF1|RNPC3|DDX39A|DHX35|RBM10|PRPF38A|HNRNPK|CELF3|PRPF19|YTHDC1|PQBP1|ESS2|SFSWAP|UBL5|PRPF40A|GCFC2|PRPF18|SDE2|CACTIN|SF3B4|SF3B5|SF3B2|DBR1|CELF5|SF3B3|SF3B6|CELF6|SART3|SRSF12|SF3A3|SF3A2|RBM41|XAB2|RBM44|CDC5L|CWC25|CWC27|EFTUD2|RBMX2|CWC22|MTREX|SNRNP35|IK|SNRPN|TRA2A|WBP11|PRPF4|PRPF6|…	244	GO:0000375	1.6449		3.12632e-05
12	mononuclear cell proliferation		5.88634e-07	GAPT|MSN|CLEC4G|CCND3|ARMC5|ITCH|CD19|PPP3CB|CARD11|MALT1|CD151|EMP2|MEF2C|LMBR1L|EBI3|AZI2|SLAMF1|DLG1|WNT3A|PRDX2|CD40|PDE5A|IL10|LILRB1|SLC11A1|WNT4|IL2RA|BTN3A1|CD79A|SCGB1A1|NCSTN|CRTAM|IL2|NFKBIZ|PTPRC|HPRT1|IL9|RASSF5|TBK1|CD3E|IL20RB|ADA|CR2|IFNB1|P2RX7|FKBP1B|IL12B|ELF4|ACE|IL23A|IFNA7|IFNA6|CD38|IFNA2|IFNA8|IFNA13|BCL2L1|IFNA16|CORO1A|IFNA17|IFNA10|IFNA21|RC3H2|IFNA5|FYN|RASGRP1|SH2D2A|…	125	GO:0032943		1.9003		1.51899e-08
12	lymphocyte proliferation	4.93161e-18	3.62379e-07	GAPT|MSN|CLEC4G|CCND3|ARMC5|ITCH|CD19|PPP3CB|CARD11|MALT1|CD151|EMP2|MEF2C|LMBR1L|EBI3|SLAMF1|DLG1|WNT3A|PRDX2|CD40|PDE5A|IL10|LILRB1|SLC11A1|WNT4|IL2RA|BTN3A1|CD79A|SCGB1A1|NCSTN|CRTAM|IL2|NFKBIZ|PTPRC|HPRT1|IL9|RASSF5|CD3E|IL20RB|ADA|CR2|IFNB1|P2RX7|FKBP1B|IL12B|ELF4|IL23A|IFNA7|IFNA6|CD38|IFNA2|IFNA8|IFNA13|IFNA16|CORO1A|IFNA17|IFNA10|IFNA21|RC3H2|IFNA5|FYN|RASGRP1|SH2D2A|FLT3|BCL6|RAG2|IL7R|D…	121	GO:0046651	2.39434	1.90981	3.89082e-20	9.11308e-09
12	positive regulation of cytokine production	3.92013e-21	6.29954e-09	TOMM70|APP|CD81|TRAF6|TMEM106A|GBP5|FERMT1|RBM47|F2R|TRIM6|HLA-DPA1|KPNA6|HIF1A|PTAFR|HLA-DPB1|FCN1|DDIT3|TNFRSF14|EIF2AK3|OAS1|AIF1|APOA2|WNT3A|LACC1|GATA3|TXK|IL27RA|IRAK1|S100A13|ORM2|IL12A|HMOX1|CLEC9A|SLC11A1|HLA-E|TGFB1|CYRIB|ELANE|FOXP1|CRTAM|ALOX15B|IL2|IFNL1|IFNG|PTPRC|IL9|EPHB2|ITK|C1QTNF4|CD3E|IL20RB|KLRK1|ADAM8|CD36|IL17D|CXCL17|AZU1|PYCARD|SMAD3|CCR2|HSPA1A|LY96|CYP1B1|FCER1G|IL13|AR…	473	GO:0001819	2.2983	1.83051	1.933e-23	1.15968e-10
12	positive regulation of kinase activity		0.0486672	ANG|PIH1D1|SLC27A1|CD81|RIPK3|ATG14|TRAF6|ADORA1|CCND3|CCND2|DAZAP2|CD19|FBXW7|DAG1|EPHB6|EPHA10|FZD4|HMGA2|TNFRSF11A|PHB2|EPHA2|TCL1B|ADAM9|WNT3A|TGFA|PDGFA|ZFP91|PIK3R5|PPP2R3C|ROR1|IRAK1|ROR2|S100A12|FGFR4|LYN|FGFR2|PPP2CA|SLC11A1|CARD14|CAMKK2|MT3|PTK2B|CARTPT|TGFB1|XRCC5|ELANE|OSBPL8|IFNG|PTPRC|EPHB2|CALM3|AKT1|INSRR|TIGAR|BTC|ADAM8|AZU1|CDKN1A|TNFAIP8L3|JAK2|RGCC|CD4|ADRA2B|PPIA|RHOA|HRAS|L…	439	GO:0033674		1.27414		0.00885513
12	response to type II interferon	7.7535e-16	1.2026e-06	HCK|RAB43|GBP3|SYNCRIP|IFITM1|ADAMTS13|CDC42|SNCA|FLNB|GBP6|GBP5|GBP7|ASS1|SLC22A5|STX8|HLA-DPA1|SP100|MEFV|CIITA|SLC30A8|GBP1|NUB1|BST2|AIF1|CD47|IL23R|GBP2|CD40|VPS26B|STXBP2|CX3CL1|CALCOCO2|TYK2|IL12RB1|SLC11A1|SIRPA|TLR3|CCL18|CCL7|STXBP3|FASLG|CCL4L2|IFNG|CCL17|CCL24|CCL22|IFITM3|KYNU|WNT5A|ACTR3|TNF|ACTR2|RPL13A|JAK2|KIF5B|MYO1C|IL12B|GSN|CCL13|CCL11|CCL19|NOS2|RAB7B|WAS|TDGF1|DAPK3|CCL5|UB…	127	GO:0034341	2.49615	2.0306	8.28366e-18	3.38008e-08
12	wound healing		0.0231762	DGKI|DGKH|SCARB1|CD59|FGG|PEAR1|C6ORF89|DGKA|DDR1|VEGFA|COL3A1|CEACAM1|TYRO3|FGB|PROC|LACRT|MSX2|RAB27A|SERPINE2|CD151|GATA4|F2R|DAG1|FGF2|HIF1A|FBLN1|NOTCH2|NOTCH4|PROCR|SLC4A1|COMP|DGKG|ADORA2A|C4BPB|FGFR1OP2|EVPL|SFTA3|WNT3A|SERPING1|CD40|TGFA|LOX|PDGFA|CX3CL1|CHMP3|PLET1|HMOX1|SDC4|FGFR2|FIBP|SLC11A1|MYL12A|TMEFF2|SYTL4|GP9|TGFB1|NLRP6|SMPD1|ACTN1|SERPINA1|FERMT3|PLEK|F13A1|PDPN|ANXA5|CNN2|HN…	336	GO:0042060		-1.33758		0.00337891
12	MHC class II biosynthetic process	0.0112003		SLC11A1|TLR4	2	GO:0045342	1.79039		0.00142121
12	leukocyte proliferation	7.14613e-19		GAPT|MSN|CLEC4G|CCND3|ARMC5|ITCH|CD19|PPP3CB|CARD11|MALT1|CD151|EMP2|TREM2|MEF2C|LMBR1L|EBI3|AZI2|GBA1|KIT|SLAMF1|RAC2|DLG1|WNT3A|PRDX2|CD40|TNFSF11|CX3CL1|PDE5A|IL10|LILRB1|SLC11A1|WNT4|IL2RA|BTN3A1|CD79A|SCGB1A1|NCSTN|CRTAM|IL2|NFKBIZ|PTPRC|HPRT1|IL9|RASSF5|TBK1|CD3E|IL20RB|ADA|CLU|CR2|IFNB1|P2RX7|CSF1|FKBP1B|IL12B|ELF4|ACE|JUNB|IL23A|BAP1|BTK|IFNA7|IFNA6|CD38|IFNA2|IFNA8|IFNA13|BCL2L1|IFNA16|C…	143	GO:0070661	2.3788		4.81577e-21
13	regulation of tube size	0.000205419	0.00129241	WNT9B|DBH|AGTR2|ACE2|FAAH|FGG|ROCK1|CHRM3|HTR7|ADORA1|FGB|MTNR1B|SCPEP1|HRH2|OXTR|ADRA1D|BBS2|CPS1|GJA5|MKKS|PLOD3|NPPB|F2R|AVP|EDN2|APOE|HRH1|COMP|ADORA2A|KCNMA1|ADRB1|SOD2|ADRB3|DRD1|UCN|ATP1A2|KEL|TBXA2R|ADM|TACR1|BDKRB2|PIK3C2A|GRIP2|TBXAS1|SMTNL2|P2RY2|NTS|TNF|AGT|PER2|ADRA1B|ADRA2B|BMPR2|SCNN1B|PPARD|SLC6A4|KCNMB1|KCNMB2|ACE|SOD3|KCNMB4|RHOA|CAV1|HTR1D|HTR1B|SOD1|P2RX1|CD38|KNG1|NOS1|ITGB1B…	143	GO:0035150	-1.85658	-1.72895	1.32692e-05	9.21933e-05
13	muscle contraction	6.24214e-06		TRDN|SCN4A|TTN|SCN7A|PPP1R13L|CHRM3|HTR7|SCN11A|TBX3|NKX2-5|SNTB1|OXTR|BBS2|SCN1B|MKKS|SSTR2|MYLK|SCN4B|KCNJ5|COMP|NMUR1|MYL4|ATP1A2|ATP1B1|TMOD3|TACR1|STAC2|GRIP2|TRPV1|GPD1L|GALR2|KCNJ2|GLRA1|ADA|KCNJ12|PKP2|SCN3B|PIK3CA|STAC|SCNN1B|KCNIP2|GSN|P2RX3|SMAD5|P2RX2|UTRN|HOMER1|ACTA1|TAFAZZIN|ATP8A2|SCN5A|KCNH2|KCND3|TPM2|TPM1|ABCC9|KCNQ1|HCN4|KCNE1|KCNA5|CACNA1H|SLC8A1|CHRNB2|CHRNB4|KCNN2|HSP90AA1|…	229	GO:0006936	-1.74665		2.74966e-07
13	blood vessel diameter maintenance		0.00291572	DBH|AGTR2|ACE2|FAAH|FGG|ROCK1|CHRM3|HTR7|ADORA1|FGB|MTNR1B|SCPEP1|HRH2|OXTR|ADRA1D|BBS2|CPS1|GJA5|MKKS|PLOD3|NPPB|F2R|AVP|EDN2|APOE|HRH1|COMP|ADORA2A|KCNMA1|ADRB1|SOD2|ADRB3|DRD1|UCN|ATP1A2|KEL|TBXA2R|ADM|TACR1|BDKRB2|PIK3C2A|GRIP2|TBXAS1|SMTNL2|P2RY2|NTS|TNF|AGT|PER2|ADRA1B|ADRA2B|BMPR2|SCNN1B|PPARD|SLC6A4|KCNMB1|KCNMB2|ACE|SOD3|KCNMB4|RHOA|CAV1|HTR1D|HTR1B|SOD1|P2RX1|CD38|KNG1|NOS1|ITGB1BP1|ECE…	142	GO:0097746		-1.69502		0.000245852
13	endocrine process		0.0490379	RASL10B|FOXD1|NIBAN2|REN|AGTR2|ACE2|CMA1|ECE1|CYP11B2|ENPEP|GHRL|TBX3|KCNQ1|OXTR|CRHR1|AVPR1A|GNRHR|SUCNR1|EDN2|ATP6AP2|NOS3|CORIN|FZD4|PCSK5|EDN1|CGA|EDNRB|CYBA|AVPR2|INHBA|RPS6KA2|AGTR1|GATA3|NOX1|NDST2|DRD5|TMF1|KRAS|TACR1|HSD11B2|AVPR1B|CTSZ|CTSG|EDN3|WNK4|CPA3|TRPV6|SERPINF2|AGT|SELENOM|AQP1|ACE|RHOA	53	GO:0050886		-1.53345		0.00897093
13	vasoconstriction	0.000183203		HTR1D|HTR1B|HTR2B|DBH|HTR2A|CD38|DRD5|HTR7|BDKRB2|GRIP2|PIK3C2A|EDNRA|BBS2|EDN3|SLC8A1|MKKS|ADRA1A|CRP|AVP|EDN2|RAP1GDS1|AGT|COMP|ACTA2|EDN1|EDNRB|SCNN1B|SLC6A4|SMTNL1|ACE|RHOA|KEL|CAV1	33	GO:0042310	-1.96373		1.1533e-05
13	regulation of vascular permeability	0.00560045		PDE2A|PTPRJ|CDH5|C2CD4A|C2CD4B|SLIT2|PDE3A|SRC|TACR1|BDKRB2|SH3GL2|BCR|VEGFA|RAMP2|TACR2|TGFB1|CEACAM1|CTNNBIP1|TJP2|CLDN5|FGFBP3|PLVAP|PTP4A3|MYLK3|GPR4|OCLN|ARHGAP35|BMP6|NPPB|AKAP12|NPR1|YES1|TEK|APOE|AZU1|HRH1|DDAH1|ADORA2A|PLEC|CXCR2|TJP3|ABCC8|ANGPT1|TJP1|UCN|FERMT2|ADM|TRPV4	48	GO:0043114	-1.87122		0.000602941
13	regulation of blood pressure		0.00351596	RASL10B|ACSM3|NAV2|EMILIN2|TRHDE|REN|AGTR2|KCNK6|ACE2|CMA1|VEGFC|ENPEP|ABAT|ADORA1|ADH5|LVRN|SCPEP1|LNPEP|OXTR|ADRA1D|BBS4|CORO2B|GJA5|EMP2|CNR1|MKKS|NPPB|BRS3|F2R|AVP|EDN2|ATP6AP2|PTAFR|OPRL1|DLL1|EMILIN1|PCSK5|ADRB1|SOD2|ADRB3|UCN|DRD2|ATP1A2|ACVRL1|TBXA2R|ADM5|GSK3A|AGTRAP|ADM|GLP1R|PTPRO|NOX1|BDKRB1|LRP5|HMOX1|CYP4A11|TACR3|STK39|TACR1|KLK3|OR51E2|HSD11B2|CARTPT|GRIP2|TRPV1|PTGS1|TNNI3|KLK2|C…	189	GO:0008217		-1.6026		0.0003086
13	blood circulation	3.29724e-05	5.39591e-05	TRDN|RASL10B|EMILIN2|TTN|PPP1R13L|RANGRF|CHRM3|ABAT|ADORA1|SCPEP1|MTNR1B|HRH2|BBS4|ADRA1D|BBS2|MKKS|F2R|PTAFR|OPRL1|APOE|KCNJ5|ADORA2A|SERPING1|ATP1B1|GLP1R|PTPRO|LRP5|HMOX1|STK39|KLK3|GRIP2|CARTPT|TGFB1|GPD1L|PLVAP|NCALD|OLR1|AR|AZU1|SMAD3|SCN3B|ADRA2B|PIK3CA|F5|GSN|RHOA|CAV1|SMAD5|NOS2|ERAP2|ERAP1|SRC|TAFAZZIN|PRCP|FOXC1|MECP2|ASIC2|WNK1|TEK|TNNI1|PDGFB|NOS3|NPR3|NUP155|TJP3|EDNRB|ITGA1|AVPR2|R…	403	GO:0008015	-1.56516	-1.57628	1.71799e-06	2.30594e-06
14	nuclear division	2.78045e-18	2.40557e-26	RB1|TTN|SMC2|HASPIN|CDC20|PTTG1|NCAPG2|ABRAXAS1|NCAPD3|BECN1|AKAP8|FOXJ2|KLHDC3|UBR2|PDS5B|RAD21|CNTD1|ZCWPW1|FANCD2|ANKRD31|SPIRE2|ATM|GOLGA2|ANKLE1|SPO11|TEX15|MSH4|MND1|CHMP3|MLH3|FGF8|WNT4|TUBG2|ING2|UBE2I|MZT1|CCNE2|LIF|HOXA13|SLC25A31|WASHC5|TESMIN|ASPM|SPAST|RPL10L|FMN2|CHMP6|CHMP7|CHMP5|DMRTC2|CDT1|CHMP4C|CHMP4B|CHMP4A|CHMP2B|RHOA|CHMP2A|MLH1|SIRT7|BRIP1|FANCM|USP16|HDAC8|OFD1|RMI1|FANCA|…	325	GO:0000280	2.26108	2.40588	1.96514e-20	1.97696e-29
14	establishment of chromosome localization		9.40213e-10	MAPRE1|PINX1|SUN1|SEH1L|VPS4A|MEIOC|BECN1|DCTN2|PIBF1|KIF18A|TRAPPC12|TERB1|TERF1|TERB2|NDE1|MAD1L1|CHMP1B|KIF22|CCNB1|UBE2B|CENPE|NUP62|CENPC|CENPF|KIFC1|KIF2B|CDCA5|VPS4B|SEPTIN1|ATM|NUDC|GEM|RMDN1|CHAMP1|CENPQ|NUF2|FAM83D|RAB11A|EML4|SPO11|MAP1S|CHMP3|PDCD6IP|NDC80|CEP55|NDEL1|KASH5|ANKRD53|SPDL1|CUL3|CHMP1A|ZW10|BOD1|KIF2C|CDCA8|KPNB1|CDC23|CHMP4BP1|RRS1|EML3|KIF14|CHMP6|CHMP7|MIS12|CHMP5|INC…	75	GO:0051303		2.32242		1.42175e-11
14	nuclear chromosome segregation	5.61291e-18	1.03755e-26	RB1|TTN|SMC2|HASPIN|CDC20|PTTG1|NCAPG2|ABRAXAS1|NCAPD3|BECN1|AKAP8|KNL1|PDS5B|RAD21|ZCWPW1|FANCD2|ANKRD31|ATM|GEM|GOLGA2|ANKLE1|SPO11|TEX15|MSH4|MND1|CHMP3|MLH3|TUBG2|MZT1|CCNE2|WASHC5|ASPM|FMN2|CHMP6|CHMP7|BUB3|CHMP5|CDT1|CHMP4C|CHMP4B|CHMP4A|CHMP2B|RHOA|CHMP2A|MLH1|SIRT7|BRIP1|FANCM|HDAC8|OFD1|RMI1|BAG6|RAD51C|CENPS|DCTN2|PRICKLE1|CEP192|TRAPPC12|KIF18A|KIF4B|KIF4A|TERF1|KIF25|KIF22|NUP62|KIFC2…	255	GO:0098813	2.39233	2.581	4.61284e-20	6.82148e-30
14	sister chromatid segregation	4.41889e-19	2.37293e-25	MAPRE1|RB1|TTN|SMC2|HASPIN|CDC20|NCAPG2|ABRAXAS1|NCAPD3|KATNB1|BECN1|AKAP8|ZNF207|FLNA|CLASP1|NIPBL|PDS5B|RAD21|CENPE|CENPC|PRC1|NCAPH2|KNSTRN|INO80|SMC4|CENPK|TENT4A|NUSAP1|GOLGA2|KNTC1|NEK2|RAB11A|NAA50|MEIKIN|HORMAD1|BCCIP|CHMP3|PPP2R1A|PDCD6IP|TUBG2|SPDL1|LSM14A|MZT1|GTF2B|NSL1|MAP10|DSN1|RRS1|AAAS|KIF14|MAU2|CHMP6|PDS5A|MISP|CHMP7|MIS12|WAPL|CHMP5|ZWINT|CDT1|CHMP4C|CHMP4B|CHMP4A|SPICE1|CHTF8…	165	GO:0000819	2.52812	2.65978	2.83262e-21	2.34017e-28
14	meiotic cell cycle		5.36635e-11	SMC2|ZFP42|PTTG1|NCAPD3|HUS1|FOXJ2|KLHDC3|REC114|UBR2|RAD21|STK35|CNTD1|ZCWPW1|FANCD2|ANKRD31|EXD1|SPIRE2|ATM|GOLGA2|ANKLE1|SPO11|TEX15|MSH4|MND1|MLH3|H1-8|TUBGCP2|PKMYT1|PPP2CA|TUBGCP3|TUBGCP4|WNT4|TUBG2|ING2|OVOL1|CCNE2|LIF|PDIK1L|ZNF318|PRR19|SLC25A31|WASHC5|TESMIN|ASPM|RPL10L|FMN2|BUB3|DMRTC2|OSGIN2|MLH1|SIRT7|BRIP1|FANCM|RMI1|FANCA|MEIOSIN|BAG6|RAD51C|CENPS|SLC26A8|KIF18A|TERF1|RBBP8|BTBD18|…	249	GO:0051321		2.1502		6.70353e-13
14	chromosome localization	1.96289e-06	9.29028e-10	MAPRE1|PINX1|SUN1|SEH1L|KATNB1|VPS4A|MEIOC|BECN1|DCTN2|PIBF1|KIF18A|TRAPPC12|TERB1|TERF1|TERB2|IFFO1|NDE1|MAD1L1|CHMP1B|KIF22|CCNB1|UBE2B|CENPE|NUP62|CENPC|CENPF|KIFC1|KIF2B|CDCA5|VPS4B|SEPTIN1|ATM|LMNA|NUDC|GEM|RMDN1|CHAMP1|CENPQ|NUF2|FAM83D|RAB11A|EML4|SPO11|MAP1S|CHMP3|PDCD6IP|NDC80|CEP55|NDEL1|KASH5|ANKRD53|SPDL1|CUL3|CHMP1A|ZW10|BOD1|KIF2C|CDCA8|KPNB1|DLGAP5|CDC23|CHMP4BP1|ACTR3|RRS1|EML3|AC…	82	GO:0050000	2.2002	2.3183	7.54156e-08	1.38957e-11
14	chromosome segregation	1.23543e-21	6.01281e-31	RB1|TTN|SMC2|HASPIN|CDC20|PTTG1|NCAPG2|ABRAXAS1|NCAPD3|SLC25A5|BANF2|BECN1|AKAP8|KNL1|PDS5B|RAD21|ZCWPW1|FANCD2|ANKRD31|ATM|CDCA2|GEM|GOLGA2|ANKLE1|SPO11|TEX15|MSH4|MND1|CHMP3|MLH3|GOLGA8O|TUBGCP2|GOLGA8H|TUBGCP3|SMARCAD1|TUBGCP4|TUBG2|UBE2I|MZT1|CENPN|CCNE2|WASHC5|ASPM|CEP85|FMN2|CHMP6|CHMP7|BUB3|CHMP5|CDT1|CHMP4C|CHMP4B|CHMP4A|CIAO1|RGS14|CHMP2B|MMS19|RHOA|CHMP2A|MLH1|CIAO2B|SIRT7|BRIP1|FANCM|C…	361	GO:0007059	2.40901	2.60137	5.81016e-24	9.88299e-35
15	alcohol biosynthetic process		0.00183489	FDFT1|SPHK1|DBH|ABCA2|FDPS|CYP27A1|IMPA1|ITPKA|CYP51A1|CES1|CYP11B2|IPPK|INSIG1|DHCR7|SRD5A3|ARV1|HSD17B7|IDI2|DHDDS|LSS|ISYNA1|IPMK|DHFR|ASAH2B|PCK1|ACER1|CFTR|CACNA1H|SPTLC1|SPTLC2|NUS1|IDI1|ACER3|SPR|FGF2|PTAFR|SPHK2|APOA1|GBA1|NPC1L1|DHCR24|ITPKB|CYP3A4|ITPKC|CYP27B1|PCK2|SPTLC3|PCBD2|PPIP5K1|IP6K1|HMGCS1|ASAH2|CYP2R1|IMPA2|MOXD2P|NSDHL|SC5D|MSMO1|PRKAA1|SPTSSB|MOXD1|HMGCS2|SPTSSA|LBR|ACER2|A…	95	GO:0046165		-1.70406		0.000140844
15	phenol-containing compound metabolic process	0.0159467	0.0218014	SULT1A3|SULT1A2|TRPC1|SLC16A2|DBH|TG|COMT|OCA2|SLC45A2|CYP2E1|CTSK|DIO1|GCNT4|FOXE1|DCT|MC1R|SNCA|ASIP|SLC6A3|CTNS|TGFB2|SULT1B1|FAH|MAOA|NPR1|SULT1A1|PAH|ATP7A|SULT1A4|MED1|IYD|GRIN2A|RNF180|CGA|DUOX2|DUOX1|TPO|SRD5A1|HDC|DIO2|MTPN|DIO3|DRD1|DRD2|GATA3|TH|HTR1A|INSM1|MFSD12|SNCB|DRD4|HAND2|CTSB|MOXD2P|TPH2|EPAS1|MOXD1|DRD3|SLC1A1|EDNRA|PNMT|CPQ|GPR37|CRYM|SNCAIP|HPRT1|BTBD9|SULT2A1|TYR|DDC|AOC2|…	88	GO:0018958	-1.57281	-1.59936	0.00217812	0.00310322
15	steroid biosynthetic process	0.0236774	6.59616e-05	CYP21A2|FDFT1|OSBPL9|OSBPL7|OSBPL6|FDPS|SRD5A2|CYP27A1|CYP46A1|OSBPL3|OSBPL2|CYP19A1|CYP51A1|STAR|AKR1B15|STARD3|HSD17B1|CES1|INSIG1|DHCR7|HSD17B3|ARV1|HSD17B7|TSPO|ACOT8|CH25H|CYB5R1|FDXR|SLC27A5|CYP39A1|SCP2|CFTR|ERG28|AMACR|IDI1|ABCD3|APOA1|CYP7B1|NPC1L1|AKR1D1|HSD17B6|DHCR24|CYP7A1|CYP1A1|HSD3B7|HSD3B1|FDX1|CYP8B1|HMGCS1|CYP2R1|PRKAA1|HMGCS2|HSD17B11|RDH8|HSD17B10|APOA5|CYP3A7|HSD17B8|HINT2|A…	115	GO:0006694	-1.46832	-1.83323	0.00348312	2.90561e-06
15	thyroid hormone metabolic process		0.0217833	SLC16A2|TG|MED1|CTSB|CTSK|GCNT4|DIO1|FOXE1|IYD|SLC16A10|CGA|DUOX2|DUOX1|TPO|DIO2|DIO3|SLC5A5|CPQ|CRYM|SULT1B1|SULT2A1	21	GO:0042403		-1.73281		0.00309707
15	steroid metabolic process	7.0074e-06	4.42152e-12	SCAP|FDFT1|CYP21A2|SPP1|SCARB1|OSBPL9|EBPL|OSBPL7|FDPS|OSBPL6|APP|SRD5A2|OSBPL3|OSBPL2|CYP51A1|STAR|AKR1B15|STARD3|SERPINA6|DHCR7|ARV1|TSPO|CYB5R1|FDXR|DISP3|HSD17B4|CYP39A1|SCP2|SNX17|SULT1A1|GBA1|APOE|PLEKHA1|LIPA|FDX1|APOA2|ADM|LRP5|FGF23|MT3|PIP4P1|APOBR|HMGCS2|SMPD1|DHRS9|APOF|RDH8|CYP3A5|APOA5|CYP3A7|PCSK9|LCAT|RDH16|OSBPL5|CYP3A43|DHRS4|SULT2A1|PIAS4|MBTPS1|HSD17B8|MBTPS2|SLC22A24|CYP1B1|E…	257	GO:0008202	-1.74784	-2.10068	3.1492e-07	4.72385e-14
15	organic hydroxy compound metabolic process	0.000229718	1.2703e-11	TPI1|ALPL|SCARB1|EBPL|APP|OCA2|SLC45A2|DGAT1|FDXR|SNX17|CYP27C1|DHRS13|SULT1A1|HIF1A|PTAFR|APOE|LDHC|LDHB|LIPA|HDC|GPD2|FDX1|APOA2|RETSAT|GATA3|SLC5A3|LRP5|MTMR7|FGF23|MT3|PIP4P1|SMPD1|ALOX15B|PCSK9|OSBPL5|SULT2A1|PIAS4|TIGAR|INPP5K|TPH1|CYP1B1|GDPD1|GDPD3|APOA4|NR0B2|PNPLA2|TYRP1|PLB1|SPHK1|NPC2|PRKG2|ALDH1A2|CEBPA|MECP2|UGT1A4|UGT1A3|CBR4|APOC1|NR1H4|DHRS3|FAXDC2|EDNRB|SCARF1|MFSD12|TP53|SULT2B…	474	GO:1901615	-1.5048	-1.90592	1.52163e-05	1.46155e-13
16	regulation of hemostasis	0.0384441	0.00347388	EMILIN2|KNG1|SERPINC1|ADTRP|FGG|PLG|FGA|ABAT|CEACAM1|FAP|FGB|PROC|SH2B3|DMTN|VTN|ST3GAL4|SERPINE2|SERPINE1|NFE2L2|F2R|F2|USF1|KLKB1|ANO6|ANXA2|PDGFB|APOE|NOS3|EMILIN1|COMP|ALOX12|EDN1|TFPI|F12|TSPAN8|VKORC1|PRDX2|SERPING1|TBXA2R|PDGFA|ADAMTS18|FOXA2|HRG|PRKCD|KRT1|C1QTNF1|PRKG1|F2RL1|EPHB2|HPSE|SERPINF2|PLAUR|ENPP4|CD36|PLAT|TPH1|UBASH3B|SERPINB2|GP1BA|F11|F3|CD9|F7|PDGFRA|PLAU|THBD|THBS1|PROS1|A…	72	GO:1900046	-1.62356	-1.77884	0.00660956	0.000304336
16	regulation of wound healing	0.0234141		EMILIN2|FGG|ADTRP|ABAT|CEACAM1|FAP|FGB|PROC|VTN|DMTN|CLEC7A|ST3GAL4|EPPK1|DDR2|SERPINE2|FERMT1|CLASP1|ARFGEF1|SERPINE1|MYOZ1|F2R|USF1|FGF2|ANXA2|MYLK|APOE|EMILIN1|RREB1|CD109|PHLDB2|TFPI|F12|PRDX2|SERPING1|TBXA2R|PDGFA|KRT1|C1QTNF1|WNT4|VIL1|ALOX5|SLC12A2|APCS|CLDN4|OCLN|MTOR|EPHB2|SRSF6|MMRN1|CLDN3|PLAT|CD36|TNF|CASK|SMAD3|UBASH3B|INSL3|SERPINB2|GP1BA|F3|CD9|F7|PLAU|THBD|APOH|HRAS|CD34|CXCR4|CAV…	129	GO:0061041	-1.54917		0.00341359
16	regulation of vascular wound healing		0.038468	ALOX5|FOXC2|XBP1|SLC12A2|SMOC2|TNF|SERPINE1|CXCR4|TAFA5|TNFAIP3	10	GO:0061043		1.70207		0.00650618
16	regulation of response to wounding		0.00827523	SPP1|EMILIN2|FGG|CNTF|ADTRP|PTPRS|ABAT|KIAA0319|CEACAM1|FAP|FGB|PROC|VTN|DMTN|CLEC7A|FLNA|ST3GAL4|EPPK1|DDR2|SERPINE2|FERMT1|CLASP1|ARFGEF1|SERPINE1|MYOZ1|F2R|USF1|TNR|ATP7A|FGF2|ANXA2|MYLK|APOE|EMILIN1|RREB1|BRAF|CD109|PHLDB2|TFPI|F12|SIGLEC10|PRDX2|SERPING1|TBXA2R|PDGFA|KREMEN1|KLK8|IL10|GIT1|KRT1|C1QTNF1|WNT4|VIL1|ALOX5|SLC12A2|APCS|CLDN4|OCLN|MTOR|EPHB2|SRSF6|MMRN1|CLDN3|PLAT|CD36|TNF|CASK|PT…	159	GO:1903034		-1.55201		0.000907228
16	regulation of blood coagulation	0.0256932	0.00409486	EMILIN2|KNG1|SERPINC1|ADTRP|FGG|PLG|FGA|ABAT|CEACAM1|FAP|FGB|PROC|SH2B3|DMTN|VTN|ST3GAL4|SERPINE2|SERPINE1|NFE2L2|F2R|F2|USF1|KLKB1|ANO6|ANXA2|PDGFB|APOE|NOS3|EMILIN1|ALOX12|EDN1|TFPI|F12|TSPAN8|VKORC1|PRDX2|SERPING1|TBXA2R|PDGFA|ADAMTS18|FOXA2|HRG|PRKCD|KRT1|C1QTNF1|PRKG1|F2RL1|EPHB2|HPSE|SERPINF2|PLAUR|ENPP4|CD36|PLAT|UBASH3B|SERPINB2|GP1BA|F11|F3|CD9|F7|PDGFRA|PLAU|THBD|THBS1|PROS1|APOH|CD34|C…	70	GO:0030193	-1.62032	-1.79769	0.00388945	0.000378256
16	regulation of coagulation	0.0242588	0.00789255	EMILIN2|KNG1|SERPINC1|ADTRP|FGG|PLG|FGA|ABAT|CEACAM1|FAP|FGB|PROC|SH2B3|DMTN|VTN|ST3GAL4|SERPINE2|SERPINE1|NFE2L2|F2R|F2|USF1|KLKB1|ANO6|ANXA2|PDGFB|PROCR|APOE|NOS3|EMILIN1|ALOX12|EDN1|TFPI|F12|TSPAN8|VKORC1|PRDX2|SERPING1|TBXA2R|PDGFA|ADAMTS18|FOXA2|HS3ST5|HRG|PRKCD|KRT1|C1QTNF1|PRKG1|F2RL1|EPHB2|HPSE|ANXA5|SERPINF2|PLAUR|ENPP4|CD36|PLAT|UBASH3B|SERPINB2|GP1BA|F11|F3|CD9|PSEN1|F7|PDGFRA|PLAU|THB…	74	GO:0050818	-1.66245	-1.75151	0.00362446	0.000852302
17	terpenoid metabolic process	5.51007e-05		FDFT1|PECR|FDPS|RBP4|AKR1B15|CYP2E1|ADH6|DGAT1|RBP1|ADH5|SCPEP1|ALDH3A2|CYP27C1|DHRS13|DHRS4L1|LIPE|ADH7|RDH11|HSD17B6|CYP1A1|RETSAT|LRP2|CYP2C18|ALDH8A1|BCO2|CRABP2|HMGCS1|CYP26C1|RBP2|HMGCS2|RARRES2|ADH1C|DHRS9|PNPLA4|RDH8|CYP3A5|CYP3A7|RDH16|BCO1|DHRS4|NAPEPLD|AWAT2|ABCA4|RLBP1|CYP2W1|CYP1B1|DHRS4L2|CYP2C8|PPARD|ADH1B|PNPLA2|PLB1|AKR1B1|AKR1B10|LSS|GGPS1|ALDH1A2|UGT1A3|UGT1A8|DHRS3|LRP1|UGT1A7…	98	GO:0006721	-1.99378		3.03398e-06
17	peptide hormone processing		0.00237463	REN|SLC30A5|PCSK4|ACE2|CMA1|ADAM10|ECE1|ECE2|ENPEP|DISP1|ERO1A|MEP1A|PCSK7|CTSZ|CTSG|SLC30A6|SCG5|CPA3|P4HB|PCSK1N|CTSL|ATP6AP2|BACE2|PCSK2|PCSK1|CORIN|CPE|PCSK5|PCSK6|SLC30A8|YIPF5|FURIN|MBOAT4|ACE|BCHE|PLA2G7|DPP4	37	GO:0016486		-1.88582		0.000192032
17	olefinic compound metabolic process	8.51132e-05	1.41754e-08	GSTM2|SRD5A2|CYP46A1|RBP4|FAAH|CYP19A1|AKR1B15|CYP2E1|STARD3|HSD17B1|FAAH2|HSD17B3|ADH6|DGAT1|ACOT8|ALOXE3|ABHD6|PLA2G4B|PLA2G4C|SCP2|CYP2J2|DAGLA|CYP27C1|DHRS13|DHRS4L1|ALOX15|DAGLB|LIPE|ADH7|ABCD1|RDH11|HSD17B6|CYP1A1|RETSAT|CYP2D7|CYP4A22|CYP2C18|ALDH8A1|CYP4Z1|BCO2|ELOVL3|ELOVL5|CYP4A11|HSD11B2|PTGIS|MGLL|PTGS1|ALOX5|ADH1C|TBXAS1|EPHX1|DHRS9|PNPLA4|RDH8|CYP3A5|CYP3A7|ALOX15B|AWAT1|RDH16|PLA2G…	146	GO:0120254	-1.87199	-2.11077	4.98033e-06	2.74934e-10
17	hormone metabolic process	5.23225e-07	5.37217e-11	CYP21A2|SPP1|SRD5A2|AKR1B15|STARD3|DHCR7|DGAT1|TSPO|NR5A1|SCPEP1|HSD17B4|CYP27C1|BBS1|DHRS13|SULT1A1|PLEKHA1|SLC30A8|IYD|FDX1|RETSAT|CYP2C18|PLA2G7|ADM|DPP4|ERO1A|WNT4|MEP1A|ASMT|AANAT|DHRS9|CTSZ|PNPLA4|RDH8|CYP3A5|CYP3A7|RDH16|BCO1|DHRS4|SULT2A1|CTSL|HSD17B8|CYP2W1|CYP1B1|ESR1|SCNN1B|FURIN|UGT2B10|ACE|BCHE|PNPLA2|PLB1|ECE1|CTSK|ECE2|SRD5A3|PRLHR|ALDH1A2|PAPSS2|UGT2B28|UGT2B7|UGT1A3|CACNA1H|UGT2B…	205	GO:0042445	-1.98229	-2.16735	1.6082e-08	6.7991e-13
17	retinol metabolic process	0.000626542	0.000599239	AKR1B1|AKR1B10|RBP4|AKR1B15|ADH6|DGAT1|ALDH1A2|CYP27C1|DHRS13|LIPE|ADH7|RDH11|DHRS3|HSD17B6|AKR1C3|CYP3A4|CYP1A1|CEL|RETSAT|PNLIP|CYP2C18|SDR16C5|RDH10|RDH14|RDH13|ADH4|CYP1A2|ALDH1A3|SDR9C7|ALDH1A1|ADH1C|LRAT|DHRS9|PNPLA4|RDH8|CYP3A5|CYP3A7|RPE65|RDH12|RDH16|BCO1|DHRS4|AWAT2|RDH5|CYP1B1|CYP2C8|ADH1A|DHRS7|CYP2D6|ADH1B|PNPLA2|PLB1|DGAT2	53	GO:0042572	-1.9499	-1.91753	4.73716e-05	3.72898e-05
17	retinoic acid metabolic process	0.00657561	0.00910488	RDH10|CRABP2|CYP26C1|CYP26A1|CYP2S1|ADH6|ALDH1A3|ALDH1A2|RBP1|SCPEP1|ADH1C|DHRS9|CYP3A5|CYP3A7|CYP27C1|UGT1A3|UGT1A8|ADH7|CYP2W1|UGT1A7|UGT1A1|CYP3A4|CYP1A1|CYP2C8|UGT1A9|CYP26B1|ADH1A|ADH1B|CYP2C18|ALDH8A1|BCO2	31	GO:0042573	-1.91181	-1.79359	0.000724139	0.00101764
18	spindle localization		0.00133274	MAPRE1|PAFAH1B1|CDK5RAP2|CFL1|MCPH1|NLRP5|HTT|NDE1|KAT5|CLASP1|NUMA1|DYNC1H1|CLASP2|KIF25|ENKD1|SPRY2|SPAG5|GPSM1|SPIRE2|GPSM2|PAX6|LLGL2|TLE6|FBXW11|MAP4|DYNLT1|NUSAP1|PLK1|SPIRE1|UBXN2B|ITGB1|NDC80|NSFL1C|CENPA|NDEL1|KASH5|ZBED3|SPDL1|FGF10|ANKFN1|LLGL1|ZW10|MOS|WASL|SPRY1|SAPCD2|KPNB1|INSC|ASPM|GJA1|ACTR3|OOEP|ACTR2|MISP|FMN2|DCTN1|ESPL1|MYH9|PKHD1|MAD2L1	60	GO:0051653		1.92815		9.52893e-05
18	spindle organization	2.10743e-09		MAPRE1|STARD9|CDC20|ABRAXAS1|TTK|TACC2|AURKA|GOLGA2P5|ZNF207|FLNA|PCNT|CLASP1|DYNC1H1|CEP120|NEK7|NEK6|INTS13|CENPE|PRC1|EFHC1|CENPJ|KNSTRN|INO80|CENPH|AUNIP|DLG1|MAP4|GOLGA2|NEK2|FBXO5|RAB11A|GOLGA8R|BCCIP|KIZ|ATRX|MAP1S|EFHC2|MAPRE2|PPP2R1A|CSNK1D|EML1|DCTN6|TUBGCP2|GOLGA8O|GOLGA8H|TUBGCP3|TUBGCP4|KASH5|TUBG2|VCP|EZR|LSM14A|UVRAG|PLK2|MZT1|GTF2B|CCNB2|LIMK2|MAPRE3|MAP10|WASHC5|ASPM|WDR62|SPAST|…	178	GO:0007051	2.16289		3.77563e-11
18	microtubule cytoskeleton organization involved in mitosis		1.21546e-13	MAPRE1|PAFAH1B1|CDC20|ABRAXAS1|MCPH1|TTK|TACC2|HTT|AURKA|ZNF207|FLNA|PCNT|KAT5|CLASP1|DYNC1H1|NEK6|INTS13|CENPE|PRC1|EFHC1|CENPH|MAP4|NUSAP1|GOLGA2|NEK2|RAB11A|BCCIP|MAP1S|EFHC2|EML1|DCTN6|NSFL1C|NDEL1|TUBG2|VCP|FGF10|SPDL1|ANKFN1|LSM14A|PLK2|MZT1|SPRY1|MAP10|WDR62|GJA1|SPAST|AAAS|TBCE|MISP|DCTN1|CEP126|RCC1|SPICE1|RHOA|PKHD1|CDK5RAP2|OFD1|SUN2|WRAP73|SETD2|DCTN2|SBDS|PRICKLE1|CEP192|PIBF1|TNKS|K…	130	GO:1902850		2.39329		1.06055e-15
18	non-membrane-bounded organelle assembly	3.79685e-06	1.11378e-10	TTN|ZAR1|CDC20|RPL5|ABRAXAS1|CCP110|BIN2|DAZAP2|NKX2-5|MTERF3|BMP10|PLK4|PLS1|GOLGA2|CAPN3|TMOD3|BSCL2|RPL10|RPS19|GOLGA8O|TUBGCP2|GOLGA8H|TUBGCP3|TUBGCP4|CSDE1|RPL23A|RPS28|C2CD3|RPS27|XRCC5|MZT1|CENPN|RPS23|WDR1|DBNL|C9ORF72|GRB7|RPS15|WASHC5|ASPM|RPL38|RPL10L|ANKRD1|ACTN2|PLEC|RHOA|MLH1|CDK5RAP2|OFD1|CEP135|HAUS4|HAUS3|ACTA1|HAUS6|HAUS5|HAUS2|HAUS1|CEP63|SBDS|HAUS8|TPM1|HAUS7|PRICKLE1|HDAC3|CE…	335	GO:0140694	1.76989	1.98995	1.5477e-07	1.46453e-12
18	establishment of mitotic spindle orientation		0.00227285	MAPRE1|PLK1|PAFAH1B1|CDK5RAP2|UBXN2B|ITGB1|NDC80|NSFL1C|MCPH1|CENPA|HTT|NDEL1|SPDL1|FGF10|ANKFN1|ZW10|NDE1|KAT5|NUMA1|SPRY1|SAPCD2|INSC|ENKD1|GJA1|SPRY2|MISP|GPSM1|GPSM2|DCTN1|PAX6|FBXW11|DYNLT1|PKHD1|MAD2L1	34	GO:0000132		1.95151		0.000182306
19	lipid storage		0.00748322	RNF213|FFAR2|SOAT1|AUP1|DGAT1|SQLE|ACVR1C|B4GALNT1|PLA2G4C|PLIN5|HEXA|ANGPTL3|PISD|IL1B|STAT5B|APOA1|PLIN3|APOE|SMIM22|GBA1|CD36|TNF|PLIN2|CRY2|CIDEA|LDAF1|CRY1|ZFYVE1|STARD4|LDAH|FITM1|FITM2|HEXB|GM2A|CDS1|PNPLA2|DGAT2|ENPP1|NRIP1|CAV1|CDS2|BSCL2	42	GO:0019915		-1.71547		0.00079826
19	lipid transport	7.49076e-06	5.88538e-09	FABP3|XKR8|SCARB1|XKR7|OSBPL9|FABP7|XKR9|SLC27A1|OSBPL7|ABCA2|XKR4|OSBPL6|XKR6|SLC10A1|CHKA|XKR5|RBP5|OSBPL3|OSBPL2|STAR|FABP5|STARD3|SLC66A2|ARV1|TSPO|GRAMD1B|STARD3NL|SLC25A11|APOO|CEACAM1|AQP9|PITPNM1|PITPNM3|PITPNM2|ATG9B|SCP2|ATG9A|TSPO2|SLC25A20|SIGMAR1|GRAMD1C|GRAMD1A|APOE|SLC4A1|FZD4|MSR1|APOA2|PRELID1|OSBP2|RBP2|LRP6|STARD10|ERFE|OSBPL10|APOBR|VAPA|MFSD2B|APOF|APOA5|MTTP|OSBPL8|LCAT|OSBP…	345	GO:0006869	-1.70911	-1.88842	3.39817e-07	1.06409e-10
19	lipid localization	7.09584e-05	3.90398e-09	FABP3|XKR8|SCARB1|XKR7|OSBPL9|FABP7|XKR9|SLC27A1|OSBPL7|ABCA2|XKR4|OSBPL6|XKR6|SLC10A1|CHKA|XKR5|RBP5|OSBPL3|OSBPL2|STAR|FABP5|STARD3|SLC66A2|ARV1|DGAT1|TSPO|GRAMD1B|STARD3NL|SLC25A11|APOO|CEACAM1|AQP9|PITPNM1|PITPNM3|PITPNM2|ATG9B|SCP2|ATG9A|TSPO2|SLC25A20|SIGMAR1|GRAMD1C|GRAMD1A|GBA1|APOE|SLC4A1|FZD4|MSR1|APOA2|PRELID1|ENPP1|BSCL2|OSBP2|FFAR2|RBP2|LRP6|STARD10|ERFE|OSBPL10|APOBR|VAPA|MFSD2B|APO…	382	GO:0010876	-1.57995	-1.84807	4.03544e-06	6.80181e-11
19	plasma lipoprotein particle clearance		0.00111316	ADIPOQ|VLDLR|SCARB1|LDLR|APOA1|HMOX1|LDLRAP1|APOE|CD36|SOAT1|LIPA|MSR1|EHD1|SOAT2|APOB|NCEH1|APOA2|APOC3|APOC2|CES3|APOM|DGAT2|APOC1|LIPC	24	GO:0034381		-1.94204		7.7394e-05
19	bile acid and bile salt transport	0.0241296		SLCO2B1|ABCC4|ATP8B1|SLC10A1|SLCO1C1|SLC10A7|PRKAA1|FGF19|CEACAM1|AQP9|SLC27A5|ABCC3|ABCC2|SLC10A3|SLCO1A2|ABCD3|SLC10A2|CYP7A1|ABCC11|SLC10A4|AKR1C1|SLC10A5|SLC10A6|NR0B2|SLCO1B1|SLCO1B3|SLC51A|ABCB11|SLC51B|AKR1C4|SLCO1B7	31	GO:0015721	-1.75639		0.0035893
20	natural killer cell mediated immunity	2.33625e-08	0.0150281	RAET1E|PRDX1|SLAMF7|FCGR3A|LYST|RAET1G|CLEC2A|CORO1A|RNF19B|ARL8B|GZMB|ULBP2|VAMP2|PLEKHM2|RAB27A|IL18|ULBP1|ULBP3|KLRD1|PTPN6|KLRC2|STAT5B|KLRK1|CEBPG|TUBB4B|MICA|SH2D1A|KIF5B|VAMP7|LAG3|TUBB|CD2|NKG7|UNC13D|KLRF2|KIR3DL1	36	GO:0002228	2.35791	1.64027	5.29227e-10	0.00187175
20	cell killing	1.39032e-11	0.000120778	DEFB118|PRDX1|H2BC11|RNF19B|HMGN2|GNLY|VAMP2|MUC7|PPP3CB|PLEKHM2|RAB27A|EMP2|TREM1|KRT6A|LCE3C|LCE3A|LTF|LCE3B|STXBP2|RAET1E|C9|RPS19|S100A12|FCGR3A|RAET1G|ARL8B|TAP2|ULBP2|NLRP6|ELANE|DCD|CRTAM|DEFB4B|ULBP1|HPRT1|ULBP3|HTN1|HTN3|RPL30|PRF1|KLRK1|ROMO1|CTSH|CEBPG|AZU1|CTSC|HAMP|P2RX7|RNASE7|SH2D1A|PGLYRP4|PGLYRP3|KIF5B|SCNN1B|LAG3|CST11|CCL13|PGLYRP1|DEFA6|C3|DEFA4|KIR3DL1|DEFA5|DEFA3|TUSC2|DEFB1…	104	GO:0001906	2.30061	1.8467	2.01099e-13	5.71729e-06
20	leukocyte mediated cytotoxicity	1.49855e-10	0.000785887	PRDX1|CORO1A|RNF19B|GZMB|VAMP2|FCGR1A|PPP3CB|PLEKHM2|RAB27A|IL18|IL7R|EMP2|IGHG1|TREM1|F2|MYD88|PTPN6|TUBB4B|B2M|MICA|GZMM|CADM1|HLA-A|CD2|NKG7|KLRF2|STXBP2|TRA|TRB|RAET1E|SLAMF7|FCGR3A|LYST|RAET1G|CLEC2A|ARL8B|TAP2|ULBP2|NLRP6|ELANE|CTSG|CRTAM|ULBP1|HPRT1|ULBP3|STAT5B|PRF1|KLRK1|CTSH|CEBPG|AZU1|CTSC|P2RX7|SH2D1A|KIF5B|SCNN1B|VAMP7|LAG3|TUBB|UNC13D|KIR3DL1|TUSC2	62	GO:0001909	2.34173	1.74792	2.43847e-12	5.14108e-05
20	killing of cells of another organism	0.0325098		DEFB118|RPS19|S100A12|H2BC11|GAPDH|DEFB103B|HMGN2|GNLY|DEFA1B|CHGA|MUC7|DCD|DEFB4B|HTN1|HTN3|SEMG1|LYZ|KRT6A|RPL30|DEFB128|ROMO1|HAMP|LCE3C|LCE3A|LTF|LCE3B|RNASE7|PGLYRP4|PGLYRP3|DEFB136|DEFB132|CST11|CCL13|PGLYRP1|DEFA6|DEFA4|DEFA5|DEFA3|H2BC12	39	GO:0031640	1.71304		0.00532186
20	immune response to tumor cell	0.0471609		TRA|TRB|PRF1|HLA-A|ADAM15|NKG7|MICA	7	GO:0002418	1.68118		0.00862756
21	regulation of protein modification by small protein conjugation or removal		0.00563749	CDC20|PHF23|RPL5|SAE1|ARRDC4|COMMD1|MYCBP2|ARRDC3|RPL23|TSPO|TRAF6|HSPA1B|FBXO2|FSCB|MALT1|FBXW7|ENTREP1|ARRB2|HIF1A|WBP1L|KLHL40|FAM107A|PACMP|RNF180|TRIB3|SART3|NMI|SPRTN|GPS1|CAPN3|OTUD4|CDC14B|UBE2D1|COPS4|COPS2|HSPBP1|PIAS1|TAF1|VCP|COPS9|UBE2I|SPOPL|UBR5|RPS20|NOD2|ADGRB1|WASHC1|HDAC4|FBXO4|RASSF5|BIRC8|RPS15|AKT1|BAG5|BAG2|PIAS4|PIAS3|RWDD3|MARCHF7|RPL37|PER2|RPS7|PRR7|HSPA1A|CRY1|TSPYL5|S…	251	GO:1903320		1.55989		0.000544846
21	negative regulation of ubiquitin-protein transferase activity	0.00179591	0.030693	USP44|BAG5|BAG2|LIMK1|CDC20|BUB1B|RPL5|RPL37|MAD2L2|RPS7|RPL23|SMAD7|BUB3|RPS20|PSEN1|ABL1|RPL11|FBXO5|PARK7|MAD2L1|RPS15|DTX3L	22	GO:0051444	1.91668	1.74782	0.000156512	0.00484812
21	regulation of ubiquitin protein ligase activity	0.0346425	0.0215369	PLK1|CDC20B|CDC20|UBE2S|RPL5|MASTL|MAD2L2|RPL23|RPS20|DNM1L|FZR1|ENTREP1|RPS15|USP44|BAG2|RPL37|CDKN1B|RPS7|PTEN|BTRC|SKP1|RPL11|PEX12|FBXO5|UBE2C|CDC14B|MAD2L1	27	GO:1904666	1.71369	1.75239	0.00579653	0.00304787
21	negative regulation of transferase activity	0.00409672		KAT2B|RB1|CDC20|RPL5|HNRNPU|QARS1|NCAPG2|RPL23|XRCC1|CEACAM1|PRKRIP1|SNCA|IBTK|DDR2|BMP7|BMP4|PRDX3|HYAL2|GBA1|APOE|ADORA2A|TRIB3|TFAP4|FBXO7|PAQR3|STK38|SFRP1|PTPRO|ZFYVE28|LRP5|SFN|LYN|LRP6|THY1|DVL1|HEXIM1|WARS1|GADD45A|SMPD1|RPS20|DUSP7|RASIP1|SOCS5|WASHC1|BMP2|IFNG|PTPRC|SMCR8|WNK4|EPHB2|PPM1E|RPS15|PPM1F|AKT1|BAG5|BAG2|INPP5K|PLGLA|PIP4K2A|TRIB2|RPL37|PYCARD|INCA1|RPS7|CDKN1A|PLEC|CEP85|CHM…	270	GO:0051348	1.5598		0.000415463
21	regulation of protein neddylation	0.010616		DCUN1D4|COPS2|DCUN1D2|HIF1A|RPL5|EPAS1|DCUN1D1|COPS9|COPS7B|COPS7A|GPS1|COPS5|RPL11|COPS3|COPS6|COPS8|DCUN1D5|DCUN1D3|COPS4	19	GO:2000434	-1.81248		0.00132613
22	pathway-restricted SMAD protein phosphorylation	0.00312895	0.00221254	USP15|GDF6|TGFBR1|AMHR2|TGFBR2|GDF7|TGFBR3|SMAD7|TGFB1|TGFB2|BMP10|ACVR1|BMP2|AMH|GDF2	15	GO:0060389	-1.88027	-1.82836	0.000305489	0.000176793
22	transmembrane receptor protein serine/threonine kinase signaling pathway		0.00042003	MSX1|PSG9|COL3A1|BMPER|LNPEP|MSX2|FMOD|BMP10|BMP7|NRROS|ONECUT1|BMP5|BMP4|ARRB2|LTBP4|NOTCH2|LTBP3|TGFBRAP1|AMHR2|COMP|SMAD9|GLG1|SLC39A5|ADAM9|SFRP1|SPI1|ITGB8|NLK|TWSG1|JUN|TGFB1|NPNT|CLDN5|INHBB|BMP2|FKBP8|HNF4A|GDF15|ACVR2A|SMAD3|DDX5|SMAD7|BMPR2|FURIN|PDCD4|LTBP2|FNTA|SKIL|LEFTY2|ACVR1|AMH|SMAD1|TGFB3|FUT8|GDF2|SMURF2|SMURF1|SMAD5|TMEM100|NOG|SMAD6|USP15|TGFBR1|HIPK2|TF|PTK2|SRC|FOS|TMPRSS6|…	205	GO:0007178		-1.57714		2.43155e-05
22	response to BMP		0.000815685	GDF1|BMP8B|GDF3|GDF6|GDF5|MSX1|GDF7|GDF9|ADAMTS12|PHOX2B|BMPR1B|NODAL|BMP15|LEFTY1|BMPER|MSX2|TGFB2|HFE|BMP6|BMP10|BMP7|BMP5|BMP4|ETV2|FST|NOTCH2|COMP|SMAD9|ADAMTS7|SCX|SLC39A5|HIVEP1|SPART|ZNF8|ACVRL1|SFRP1|USP9Y|GATA3|MEGF8|FAM83G|TWSG1|TGFB1|HES5|SOX9|BMP2|FKBP8|DLX3|GDF15|WNT5A|ACVR2B|ACVR2A|DDX5|BMPR2|PDCD4|DSG4|LEFTY2|ACVR1|SMAD1|TGFB3|GDF2|SMURF1|SMAD5|TMEM100|NOG|SMAD6|USP15|TMPRSS6|EGR1|…	100	GO:0071772		-1.72149		5.38963e-05
22	cellular response to BMP stimulus		0.000815685	GDF1|BMP8B|GDF3|GDF6|GDF5|MSX1|GDF7|GDF9|ADAMTS12|PHOX2B|BMPR1B|NODAL|BMP15|LEFTY1|BMPER|MSX2|TGFB2|HFE|BMP6|BMP10|BMP7|BMP5|BMP4|ETV2|FST|NOTCH2|COMP|SMAD9|ADAMTS7|SCX|SLC39A5|HIVEP1|SPART|ZNF8|ACVRL1|SFRP1|USP9Y|GATA3|MEGF8|FAM83G|TWSG1|TGFB1|HES5|SOX9|BMP2|FKBP8|DLX3|GDF15|WNT5A|ACVR2B|ACVR2A|DDX5|BMPR2|PDCD4|DSG4|LEFTY2|ACVR1|SMAD1|TGFB3|GDF2|SMURF1|SMAD5|TMEM100|NOG|SMAD6|USP15|TMPRSS6|EGR1|…	100	GO:0071773		-1.72149		5.38963e-05
22	response to transforming growth factor beta	0.000251081		APPL2|GDF5|GDF9|ROCK1|ZFP36L2|PSG9|NODAL|MSTN|LEFTY1|COL3A1|GDF10|SOX5|DDR2|TGFB2|FMOD|NRROS|ONECUT1|MEF2C|ARRB2|HYAL2|LTBP4|APOA1|LTBP3|TGFBRAP1|AMHR2|TGFBR2|SMAD9|GCNT2|GLG1|TGFBR3L|SCX|WFIKKN2|LRRC32|ADAM9|ACVRL1|SFRP1|COL4A2|USP9Y|PDGFA|SPI1|ONECUT2|PAK2|ITGB8|WWOX|MXRA5|SIRT1|NLK|TWSG1|FGFR2|PENK|JUN|WNT4|TGFB1|HPGD|NPNT|PXN|ZFP36L1|CLDN5|CX3CR1|DAB2|SOX9|NFKBIZ|WNT2|CLEC3B|GDF15|MAP3K7|WNT5…	165	GO:0071559	-1.66673		1.67965e-05
23	lymphocyte activation involved in immune response		1.21407e-05	BCL3|PHF14|CD244|RORA|RNF8|GAPT|CLEC4D|CLEC4E|VAMP2|CD19|RAB27A|ST3GAL1|ATP7A|NOTCH2|DLL1|DOCK10|HMGB1|GATA3|SPI1|SWAP70|LILRB1|FCGR3A|TSC1|SLC11A1|SEMA4A|PTK2B|RORC|CCR6|FOXP1|GPR183|NFKBIZ|MTOR|ITM2A|ADA|ENTPD7|EXOSC6|EXOSC3|IFNB1|FCER1G|IL21|IL18R1|IL12B|PSEN1|MDK|CDH17|MLH1|RNF168|ZFPM1|IFNA7|MEN1|IFNA6|IL6R|IFNA2|ITFG2|IFNA8|EOMES|IFNA13|FCGR2B|IFNA16|CORO1A|IFNA17|CD1C|SPN|IFNA10|IFNA21|RC3…	133	GO:0002285		1.89861		4.35023e-07
23	cell activation involved in immune response	4.84016e-11		APP|PHF14|CD244|RNF8|SCN11A|GAPT|VAMP2|CD19|RAB27A|ST3GAL1|RAB44|NOTCH2|DLL1|LAT|SLAMF1|DOCK10|NMI|GATA3|SPI1|STXBP2|SH2D1B|S100A13|SWAP70|FCGR3A|MRGPRX2|LYN|SLC11A1|SEMA4A|PTK2B|RORC|CCR6|CX3CR1|FOXP1|IL2|GPR183|NFKBIZ|DNASE1|DNASE1L3|IFNG|ITM2A|ADA|PYCARD|EXOSC6|EXOSC3|IFNB1|FCER1G|IL21|IL18R1|SCNN1B|MDK|MLH1|ANXA3|SYK|ZFPM1|MEN1|TREX1|FCGR2B|VAMP8|CD1C|LAT2|RC3H2|SLAMF6|LCP1|RASGRP1|NKX2-3|RAB…	201	GO:0002263	2.12062		7.55777e-13
23	mononuclear cell differentiation	3.15009e-17		PHF14|PATZ1|RIPK3|ZFP36L2|SLC25A5|VEGFA|TRAF6|TYRO3|CD19|PPP3CB|CARD11|MALT1|ST3GAL1|NKAP|ONECUT1|BMP4|LMBR1L|AZI2|NOTCH2|DLL1|GBA1|BLNK|SLAMF1|LY6D|ITPKB|FZD5|HECTD1|DOCK10|FBXO7|ATM|SLC39A7|FZD9|GATA3|CHD7|SPI1|TCF7|ITGB8|IL10|LYN|TPD52|JAG2|CD79B|SEMA4A|WNT4|JUN|PTK2B|TOX|CD8A|RORC|SP3|SYVN1|CCR9|CCR6|CD79A|ZFP36L1|FOXP1|IL2|GPR183|NFKBIZ|HDAC4|PTPRC|IKZF1|IL9|ITM2A|BATF3|ITK|CTSL|CD3G|ZBTB7B|…	325	GO:1903131	2.22256		2.84771e-19
23	B cell activation	2.13506e-32	1.63855e-27	AKAP17A|BCL3|PHF14|RNF8|GAPT|SLC25A5|CD19|CARD11|CD22|MALT1|ST3GAL1|PIK3CD|IKZF3|ONECUT1|MEF2C|NOTCH2|DLL1|NHEJ1|BLNK|TXLNA|KIT|DOCK10|PHB2|ATM|SLC39A7|BST2|EZH2|WNT3A|FZD9|CD40|ITGA4|SPI1|SKAP2|IL10|SWAP70|TPD52|TBC1D10C|CD79B|PTK2B|SP3|SYVN1|CCR6|CD79A|CXCR5|GPR183|NFKBIZ|HDAC4|PTPRC|IL9|AQP8|EPHB2|ITM2A|ADA|TRAF3IP2|CEBPG|EXOSC6|PRKCB|EXOSC3|CR2|ZBTB7A|IFNB1|IL11|IL21|ZAP70|CDH17|HDAC9|MLH1|IC…	186	GO:0042113	2.67033	2.54968	3.15837e-35	8.07965e-31
23	lymphocyte differentiation		9.79563e-05	PHF14|PATZ1|RIPK3|ZFP36L2|SLC25A5|TYRO3|CD19|PPP3CB|CARD11|MALT1|ST3GAL1|NKAP|ONECUT1|LMBR1L|NOTCH2|DLL1|GBA1|BLNK|SLAMF1|LY6D|ITPKB|FZD5|HECTD1|DOCK10|FBXO7|ATM|SLC39A7|FZD9|GATA3|CHD7|SPI1|TCF7|IL10|TPD52|JAG2|CD79B|SEMA4A|WNT4|PTK2B|TOX|CD8A|RORC|SP3|SYVN1|CCR9|CCR6|CD79A|ZFP36L1|FOXP1|IL2|GPR183|NFKBIZ|HDAC4|PTPRC|IKZF1|IL9|ITM2A|ITK|CTSL|CD3G|ZBTB7B|CD3E|CD3D|ADA|TRAF3IP2|CR2|PRR7|IFNB1|FCER…	279	GO:0030098		1.62718		4.49208e-06
24	positive regulation of lipid metabolic process	0.00895796		SCAP|FABP3|FGR|SCARB1|SLC27A1|CD81|STAR|CCN1|CES1|MLYCD|ATG14|CDC42|CPT1A|ABHD6|PIK3R4|ADORA1|POR|AMBRA1|ABCG4|DISP3|CD19|PPARGC1A|KAT5|PLIN5|BMP6|DAGLB|MID1IP1|ENPP7|AVP|FGF2|ABCD1|APOA1|APOE|VAV2|EEF1A2|KIT|CYP7A1|RGN|AKT2|HSD17B13|APOA2|TWIST1|CHP1|ADM|ELOVL5|LYN|AGAP2|WNT4|PRKAA1|PTK2B|TGFB1|CCDC3|NOD2|FGF21|APOA5|DAB2|MTOR|FLT1|IFNG|LPGAT1|AKT1|MFSD2A|SORBS1|FABP1|NR1D1|VAV3|TNF|TNFAIP8L3|AP…	148	GO:0045834	-1.57596		0.001066
24	positive regulation of triglyceride biosynthetic process		0.0220857	SCARB1|NR1H2|SLC27A1|MFSD2A|LDLR|CTDNEP1|RGN|CNEP1R1|SREBF1|GPLD1|KAT5|PLIN5|NR1H3|DGAT2	14	GO:0010867		-1.74551		0.0031752
24	regulation of triglyceride catabolic process		0.0145556	APOA1|AADAC|APOA4|APOC3|GPLD1|APOC2|FGF21|ABHD5|APOA5|PLIN5|SORL1|PNPLA2|DAGLB|PIK3CG	14	GO:0010896		-1.77308		0.00178715
24	regulation of lipid metabolic process		5.28334e-06	SCAP|FABP3|SCARB1|SLC27A1|ABCA2|CD81|STAR|FABP5|CHRM5|DHCR7|ARV1|ATG14|TSPO|NR5A1|SF1|CEACAM1|PIK3R4|ADORA1|SNCA|AMBRA1|POR|DISP3|CD19|MTMR3|BBS4|ACER1|FBXW7|BMP5|ENPP7|AVP|FGF2|APOE|CLCN2|TRIB3|PHB2|APOA2|ADM|PDGFA|BSCL2|MTMR9|FGFR4|LYN|ERFE|AGAP2|WNT4|PTK2B|TGFB1|RORC|CCDC3|RARRES2|NOD2|PDK3|FGF21|APOA5|DAB2|SOX9|WASHC1|ANGPTL8|FMC1|MBOAT7|BMP2|IFNG|LPGAT1|HNF4A|AKT1|MFSD2A|NCOA2|SORBS1|PLGLA|P…	332	GO:0019216		-1.76837		1.70696e-07
24	regulation of triglyceride metabolic process		0.00104535	SCARB1|SLC27A1|LDLR|AADAC|ATG14|CTDNEP1|CNEP1R1|PANK2|THRSP|TBL1XR1|APOC3|APOC2|FGF21|KAT5|PLIN5|APOA5|SORL1|MBOAT7|NR1H3|FBXW7|DAGLB|PIK3CG|NR1H2|LPIN1|GNB3|MFSD2A|APOA1|APOE|APOBEC1|SERPINA12|RGN|APOA4|SREBF1|FITM2|GPLD1|ABHD5|PNPLA2|C3|DGAT2|SIK1	40	GO:0090207		-1.93688		7.09611e-05
25	axon development		4.62641e-05	FOXD1|APP|NRXN3|RPS6KA5|SCN11A|POU4F3|GRM7|CTNNA2|TTC8|DAG1|EFNA5|EPHB6|EPHA10|EFNA4|TRIM46|EPHA2|ULK2|ULK1|NOTCH1|WNT3A|CNP|FBXO45|GATA3|PTPRO|PAX2|FGFR2|DVL1|WNT3|JUN|FZD3|FEZF2|FEZF1|NPTN|C9ORF72|TSPAN2|EPHB2|PLXNB2|POU4F1|POU4F2|SPAST|RND2|JAK2|SLITRK2|APOA4|SLITRK1|SLITRK4|CSPG5|DCLK1|NEFL|PTK2|ATP8A2|BSG|FOXB1|ISL2|COBL|SSNA1|ATL1|ADCY1|FYN|BCL11B|RELN|TBC1D24|CHRNB2|HSP90AA1|WNT7A|PLXNA4|B…	401	GO:0061564		-1.60691		1.94668e-06
25	developmental growth involved in morphogenesis		0.045749	CYFIP2|SLIT3|APP|SRF|SLIT2|MAP1B|SH3GL2|DDR1|AURKA|LHX1|VCL|PLXNA3|LHX2|HOXD13|PPP3CB|POU4F3|WASF1|STK11|SALL1|ST8SIA2|SEMA5A|BMP4|SEMA5B|TNN|HDAC6|TNR|EFNA5|RYK|WNT7B|EDN2|MESP1|PLXNA1|TGFBR2|SEMA3A|NRN1L|ULK2|ULK1|SPART|NOTCH1|NRN1|WNT3A|CYFIP1|CDK5|TBX2|SFRP1|ITGA4|MAGI2|ALCAM|ADPRHL1|FGFR2|SEMA7A|NRP2|DVL1|NDEL1|CDH4|EMX1|FGF10|FLRT3|FLRT1|SOX9|TSC22D4|C9ORF72|SPRY1|NPR2|WNT5A|S1PR1|POU4F2|CS…	129	GO:0060560		-1.39336		0.008084
25	developmental cell growth		0.00854584	CYFIP2|SLIT3|APP|SRF|SLIT2|MAP1B|GDF9|SH3GL2|DDR1|AURKA|VCL|PLXNA3|MEX3C|LHX2|PPP3CB|POU4F3|WASF1|STK11|GATA4|ST8SIA2|SEMA5A|SEMA5B|TNN|HDAC6|TNR|EFNA5|RYK|EDN2|PLXNA1|TGFBR2|SEMA3A|NRN1L|ULK2|ULK1|SPART|NRN1|CYFIP1|CDK5|ITGA4|ALCAM|SEMA7A|NRP2|DVL1|NDEL1|CDH4|EMX1|FLRT3|FLRT1|SOX9|TSC22D4|C9ORF72|NPR2|WNT5A|POU4F2|AGT|RND2|PDLIM5|RARG|DCLK1|PRMT2|COBL|SSNA1|NLGN3|EXT1|SPAG6|LLPH|FOXL2|PRICKLE1|I…	105	GO:0048588		-1.53519		0.000943919
25	axonogenesis	0.00144929		FOXD1|NIBAN2|SLIT3|APP|SLIT2|NRXN3|RPS6KA5|SCN11A|ATOH1|MYCBP2|VEGFA|PPP3CB|POU4F3|SCN1B|CTNNA2|BMP7|TTC8|TNN|B4GALT6|TNR|DAG1|EFNA5|EPHB6|EPHA10|NOTCH2|EFNA4|CNTN6|TRIM46|RAC2|NRXN1|APLP1|ULK2|EPHA2|ULK1|CCK|NOTCH1|WNT3A|CYFIP1|LGI1|CNP|FBXO45|GATA3|PTPRO|PAX2|CNTN5|ALCAM|LYPLA2|PLXNC1|SEMA6A|SEMA6D|SEMA7A|FGFR2|PLXNB3|NRP2|CNTNAP1|DVL1|SEMA3E|WNT3|SEMA4A|CNTN4|CDH4|FZD3|VSTM2L|TCTN1|FEZF1|CHL1|…	362	GO:0007409	-1.45928		0.000121489
25	cell growth		0.0355283	CYFIP2|SLIT3|APP|SRF|SLIT2|MAP1B|GDF9|SH3GL2|DDR1|AURKA|VCL|PLXNA3|MEX3C|LHX2|PPP3CB|POU4F3|WASF1|STK11|GATA4|ST8SIA2|SEMA5A|SEMA5B|TNN|HDAC6|TNR|EFNA5|RYK|EDN2|PLXNA1|TGFBR2|SEMA3A|NRN1L|ULK2|ULK1|SPART|NRN1|CYFIP1|CDK5|ITGA4|ALCAM|SEMA7A|NRP2|DVL1|NDEL1|CDH4|EMX1|FLRT3|FLRT1|SOX9|TSC22D4|C9ORF72|NPR2|WNT5A|POU4F2|AGT|RND2|EPB41L5|PDLIM5|RARG|DCLK1|PRMT2|COBL|SSNA1|NLGN3|EXT1|SPAG6|LLPH|FOXL2|PR…	107	GO:0016049		-1.3011		0.00582809
26	granulocyte migration		0.00204284	CD177|CSF3R|CXCL8|PIK3CD|TGFB2|EMP2|TREM1|EDN2|CKLF|C5AR1|HRH1|SAA1|UMODL1|CXCR2|PREX1|S100A9|CXCL9|IL17RC|CXCL13|CX3CL1|PPIB|SCG2|IL17RA|GP2|S100A12|PF4|JAM3|PF4V1|CCL18|WDR1|CCL7|CCL4L2|CXCR1|CCL17|CCL24|CCL22|JAML|VAV3|FCER1G|IRAK4|CD300H|CXADR|PPBP|PPIA|CXCL5|CCL13|CCL11|CCL19|SYK|PECAM1|DPEP1|BSG|CXCL10|CCL5|CXCL11|LGALS3|ANXA1|PIKFYVE|PLA2G1B|MCOLN2|ADGRE2|PRTN3|CXCL3|CXCL2|IL1B|PDE4B|PIP5K…	102	GO:0097530		1.69913		0.000159114
26	neutrophil chemotaxis	9.22507e-05		CCL19|SYK|DPEP1|BSG|CSF3R|CXCL10|CCL5|CXCL8|CXCL11|LGALS3|PIKFYVE|PLA2G1B|PIK3CD|TGFB2|TREM1|CXCL3|CXCL2|IL1B|EDN2|CKLF|C5AR1|PDE4B|PIP5K1C|ITGB2|SAA1|EDN1|CXCR2|ITGA9|ITGA1|NCKAP1L|PREX1|S100A9|CXCL9|GBF1|CXCL13|S100A8|CX3CL1|CCL4|PPIB|CCL2|S100A12|CCL1|CCL20|CXCL6|CXCL1|CCL14|PF4|CCL3L3|CCL8|CCL3|CCL15|PF4V1|CCL16|CCL23|CCL26|CCL18|CCL7|CCL21|CCL4L2|EDN3|LBP|CXCR1|CCL17|CCL24|PIK3CG|JAML|CCL22|…	81	GO:0030593	1.93533		5.4283e-06
26	leukocyte migration	1.90729e-05		DBH|ADD2|CSF3R|ADORA1|C5AR1|GBA1|HRH1|NINJ1|SLAMF1|TNFRSF11A|CXCR2|SELE|SELL|S100A9|CXCL9|GATA3|TNFSF11|CX3CL1|PTPRO|PPIB|SCG2|ROR2|RPS19|FFAR2|GP2|SFTPD|IL10|S100A12|LYN|SIRPA|FOLR2|ALOX5|CCR6|ELANE|PF4V1|CX3CR1|CXCR5|CCL18|CRTAM|WDR1|CCL7|GPR183|CCL4L2|CCL17|CNN2|CCL24|CCL22|S1PR1|CD99|ADAM8|ADA|CCR5|CXCL17|AZU1|ITGA6|AIMP1|CCR2|PLEC|RPL13A|FCER1G|IL16|ITGA3|MDK|PPBP|ZAP70|PPIA|CXCL5|CCL13|MADC…	245	GO:0050900	1.72014		9.3421e-07
26	granulocyte chemotaxis		0.00362248	CCL19|SYK|DPEP1|BSG|CSF3R|CXCL10|CCL5|CXCL8|CXCL11|LGALS3|ANXA1|PIKFYVE|PLA2G1B|PIK3CD|TGFB2|ADGRE2|TREM1|CXCL3|CXCL2|IL1B|EDN2|CKLF|C5AR1|PDE4B|PIP5K1C|HRH1|ITGB2|SAA1|EDN1|CXCR2|ITGA9|ITGA1|NCKAP1L|PREX1|S100A9|CXCL9|IL17RC|GBF1|CXCL13|S100A8|CX3CL1|CCL4|PPIB|CCL2|IL17RA|SCG2|S100A12|CCL1|CCL20|CXCL6|CXCL1|CCL14|PF4|CCL3L3|CCL8|CCL3|CCL15|PF4V1|CCL16|CCL23|CCL26|CCL18|CCL7|CCL21|CCL4L2|EDN3|LBP…	87	GO:0071621		1.68508		0.000320331
27	lymphocyte homeostasis	0.000188411		FADD|CAMLG|RIPK3|GAPT|CORO1A|CASP3|RC3H2|PKN1|TNFRSF13B|SH2B2|PPP3CB|IL7R|SLC40A1|MEF2C|GPR174|SLC46A2|HIF1A|BAK1|RC3H1|TNFSF13B|CHST3|ZC3H8|LAT|DOCK10|BAX|FAS|NCKAP1L|ABL1|SLC39A3|PRDX2|BCL2L11|DNAJA3|PPP2R3C|SPNS2|SIT1|SASH3|LYN|TNFSF14|SOS2|TNFAIP3|IL2RA|SPTA1|CCNB2|RPS6|TNFRSF17|AKT1|JAK3|STAT5B|IL20RB|ADA|TRAF3IP2|RAG1|P2RX7|BCL2|FOXP3|GPR15LG|DOCK11|TCIRG1|SKIL|GPAM|PMAIP1|SOS1|LGALS2	63	GO:0002260	1.99974		1.19538e-05
27	renal water homeostasis		0.0459545	PRKACB|HYAL2|CYP4F2|ATP6V1B1|AKR1B1|MYO5B|WFS1|CYP4A11|PRKACG|CYP11B2|UMOD|AQP6|AQP4|CYP4F12|AKAP11|AQP1|AQP3|AQP2|PRKACA|ADCY6|HAS2|MLLT6	22	GO:0003091		-1.67356		0.00819689
27	photoreceptor cell maintenance	0.0220419		MAK|USH1G|NXNL1|NXNL2|NPHP3|CROCC|PCDH15|CIB2|CLN8|SLC2A1|CNGB1|CDH23|IQCB1|USH1C|USH2A|BBS4|BBS2|BBS1|MKKS|RDH12|NPHP4|TUB|BBS10|RP1|BBS12|ABCA4|CRB2|CRB1|ERCC6|USP45|ESRRB|CLCN3|TULP1|SPATA7|RHO|CDHR1|CLRN1|ATP1B2|RP1L1|DRAM2|LCA5|PROM1|ADGRV1	43	GO:0045494	-1.72085		0.00318455
27	multicellular organismal homeostasis		0.0036406	XKR8|ARID4A|RB1|PPP1R13L|NKIRAS2|NCAPG2|RIPK3|NPHP3|SLC25A5|TRAF6|RRP8|ADORA1|MEX3C|RAB3D|BBS4|BBS2|BBS1|MKKS|ILDR1|CYTL1|TRIM10|F2R|BBS10|TUB|BBS12|HIF1A|TNFRSF11A|LIPA|DOCK10|OAS1|RRN3|NOTCH1|PRDX2|OCIAD1|GATA3|OCIAD2|SPI1|PPP2R3C|WHRN|RPS19|SIT1|MAK|HMOX1|USH1G|LYN|STK39|SLC11A1|CIB2|KRT1|EMX1|PTK2B|ADGRG1|SP3|LRRK1|CX3CR1|FLVCR1|BRD1|RPS24|SLC25A40|TAL1|PTBP3|FAM210B|L3MBTL3|PRKACA|RHEX|IKZF1…	555	GO:0048871		-1.41913		0.00032313
28	positive regulation of neuron death	0.000689247	0.0306646	FOS|FCGR2B|EGR1|CASP9|CDC34|CASP3|TRPM2|ADORA1|CAPN2|C1QA|SNCA|FYN|UBE2M|MAP3K5|ELK1|ATF2|DDR2|TGFB2|FBXW7|ST8SIA2|HDAC6|CASP2|BAD|GSK3B|PITX3|DDIT3|ITGB2|DDIT4|EFNB2|ATM|BAX|ITGA1|ABL1|PRNP|DKK1|MAP2K4|CDK5R1|BCL2L11|CDK5|GSK3A|TLR4|GRIK5|MAPT|PARP1|TP53|ATF4|NF1|PAK3|AIFM1|ASCL1|KMO|TFAP2A|SARM1|MYBL2|MAP3K11|EPHA7|ZNF746|CCL3|ITGAM|GRN|PCSK9|FASLG|IFNG|BACE1|POU4F1|WNT5A|FOXO3|EIF2S1|TNF|RAPSN…	89	GO:1901216	1.90191	1.59188	5.24956e-05	0.0048386
28	positive regulation of oxidative stress-induced cell death		0.0200315	HDAC6|MMP3|SOD1|TNF|REST|RIPK1|TRPM2|VNN1|TLR6|ABL1|PAWR|FOXP1|ENDOG|SFPQ|TLR4|PARK7|FBXW7|NOX1|MCL1	19	GO:1903209		1.78163		0.00271959
28	positive regulation of programmed cell death	0.000176901		TRADD|EMILIN2|RIPK3|TOMM22|MSX2|TP63|PDCD2|PHLDA3|FBXW7|MFN2|DDIT3|BOK|ADORA2A|TXNIP|NSMAF|TRIM35|ATF3|TFAP4|TNFRSF10C|ATM|NOTCH1|FZD9|S100A9|PRELID1|GRIK5|RPL26|TEX261|NKX3-1|IL12A|HMOX1|LYN|CDK19|FRZB|ING5|JUN|HIP1R|CAPN10|GADD45A|PANO1|ZBTB16|SMPD1|ITGAM|INHBB|FASLG|PCSK9|RYBP|BMP2|IFNG|PTPRC|HOXA13|PIAS4|TIGAR|POU4F1|POU4F2|ADAM8|FOXO3|CTSH|RAD9A|PYCARD|ANKRD1|CTSC|RPS7|CDKN1A|VDR|CYP1B1|BTG1…	503	GO:0043068	1.58372		1.1049e-05
28	positive regulation of apoptotic process		0.0459545	TRADD|EMILIN2|RIPK3|TOMM22|MSX2|TP63|PDCD2|PHLDA3|FBXW7|MFN2|DDIT3|BOK|ADORA2A|TXNIP|NSMAF|TRIM35|ATF3|TFAP4|TNFRSF10C|ATM|NOTCH1|FZD9|S100A9|PRELID1|GRIK5|RPL26|TEX261|NKX3-1|IL12A|HMOX1|LYN|CDK19|FRZB|ING5|JUN|HIP1R|CAPN10|GADD45A|PANO1|ZBTB16|SMPD1|ITGAM|INHBB|FASLG|PCSK9|RYBP|BMP2|IFNG|PTPRC|HOXA13|PIAS4|TIGAR|POU4F1|ADAM8|FOXO3|CTSH|RAD9A|PYCARD|ANKRD1|CTSC|RPS7|VDR|CYP1B1|BTG1|IFNB1|EIF5A|T…	488	GO:0043065		1.29343		0.00820293
29	elastic fiber assembly	0.000229161		MFAP4|ATP7A|MYH11|THSD4|LTBP3|TNXB|EMILIN1|LOX|EFEMP2|FBLN5|COL3A1	11	GO:0048251	-2.05124		1.51418e-05
29	extracellular matrix assembly		0.0240488	NTNG1|GPM6B|HAS3|LAMB3|ELN|RAMP2|TGFB1|COL3A1|PXDN|PRICKLE1|THSD4|TNXB|SOX9|HAS2|QSOX1|PLOD3|EFEMP2|IHH|NTN4|LAMB2|ATP7A|NTNG2|LAMB1|LTBP3|LAMB4|GAS6|EMILIN1|HAS1|FBLN5|HAPLN2|MFAP4|MYH11|SMPD3|LOX|COL1A2|FKBP10	36	GO:0085029		-1.67296		0.00353775
29	external encapsulating structure organization	0.000342357		RIC8A|APP|ADAMTS14|NPHP3|SERPINH1|ELN|CREB3L1|COL3A1|PXDN|MATN1|PTX3|MATN4|RECK|DDR2|COL16A1|TNXB|COL22A1|FERMT1|FMOD|LOXL3|LOXL4|COL12A1|PLOD3|EFEMP2|TNR|DAG1|LOXL1|LOXL2|FBLN1|HPSE2|LTBP3|COL28A1|CRTAP|COMP|COLGALT2|ADAMTS2|ADAMTS3|PRSS2|POSTN|COL6A6|COL6A5|LUM|MFAP4|APLP1|TNXA|WNT3A|COL4A2|LOX|COL4A1|COL8A2|SLC39A8|TNFRSF11B|DMP1|ERO1A|MMP13|TGFB1|WT1|NPNT|RXFP1|NID1|CCDC80|FLRT2|ELANE|ADAM15|…	281	GO:0045229	-1.59794		2.37747e-05
29	extracellular structure organization	0.000342357		RIC8A|APP|ADAMTS14|NPHP3|SERPINH1|ELN|CREB3L1|COL3A1|PXDN|MATN1|PTX3|MATN4|RECK|DDR2|COL16A1|TNXB|COL22A1|FERMT1|FMOD|LOXL3|LOXL4|COL12A1|PLOD3|EFEMP2|TNR|DAG1|LOXL1|LOXL2|FBLN1|HPSE2|LTBP3|COL28A1|CRTAP|COMP|COLGALT2|ADAMTS2|ADAMTS3|PRSS2|POSTN|COL6A6|COL6A5|LUM|MFAP4|APLP1|TNXA|WNT3A|COL4A2|LOX|COL4A1|COL8A2|SLC39A8|TNFRSF11B|DMP1|ERO1A|MMP13|TGFB1|WT1|NPNT|RXFP1|NID1|CCDC80|FLRT2|ELANE|ADAM15|…	279	GO:0043062	-1.59794		2.37747e-05
30	cell-substrate adhesion		0.019273	FGG|DDR1|COL3A1|TYRO3|FGB|FREM1|TNXB|ARHGAP6|DLC1|FERMT1|MSLN|TECTA|TNN|DAG1|FZD4|ADAM9|ATP1B2|OTOA|ITGB8|STRC|CD96|THY1|TMEFF2|PTK2B|SNED1|NPNT|ACTN1|NID1|ITGAM|FERMT3|ADAM15|ITGAE|COL17A1|SORBS1|LAMB4|ITGA6|ACTN2|PPFIA2|PARVA|ITGBL1|LAMC3|ITGB4|AXL|EPB41L5|ITGA3|PKD1|SGCE|ILK|MADCAM1|RHOA|CD34|PPFIA1|VWF|SMAD6|SRC|ITGB1BP1|FGA|ID1|THBS3|MKLN1|LAMA5|PIK3R1|SORBS3|LAMB2|ZYX|TEK|VWA2|LAMB1|MYO1G|T…	195	GO:0031589		-1.37394		0.00259444
30	cell adhesion mediated by integrin		0.0213304	PLPP3|ITGB8|EMILIN2|FBN1|ITGB1|ITGB5|ITGB3|ITGAX|EXT1|NPNT|VTN|ITGA2B|ITGAM|ITGAE|COL16A1|ITGAV|ITGB7|ITGA2|MMRN1|CCN3|ITGB6|EMILIN1|ITGA6|ITGB2|ITGAL|ITGBL1|ITGAD|ITGA10|ITGB4|ITGA11|ITGA8|ITGA7|ITGA5|ITGA3|ITGA9|ITGA1|ADAM9|ITGA4|FYB2|ADAM17	40	GO:0033627		-1.62697		0.00299061
30	cell-matrix adhesion	0.0108112		DEFB118|RHOD|SRF|FGG|ADAMTS12|LYVE1|THSD1|DDR1|VCL|ADAMTS13|COL3A1|FGB|FREM1|VTN|MUC4|FN1|TNXB|ARHGAP6|DLC1|CORO2B|FERMT1|MSLN|EMP2|TECTA|TNN|DAG1|EMILIN1|TAOK2|CTTN|ADAM9|CDK5|ITGA4|OTOA|ACTN3|ITGB8|ARHGEF7|TSC1|STRC|THY1|CD96|BCR|PEAK1|TIAM1|PTK2B|SNED1|COL13A1|JAM3|NPNT|ACTN1|NID1|ITGAM|FERMT3|ITGAE|ADAM15|COL17A1|WHAMM|BCAM|RAC1|SORBS1|RCC2|ITGA6|ACTN2|PPFIA2|ITGBL1|ITGB4|AJUBA|ITGA3|PKD1|SGC…	135	GO:0007160	-1.43577		0.00135584
30	cell-substrate junction organization	0.00308138		ACTN3|RAB8B|RHOD|ARHGEF7|SRC|BCR|PEAK1|THY1|THSD1|ITGB3|PTK2B|LAMC1|ACTN1|PRICKLE1|FN1|ARHGAP6|CORO2B|DLC1|COL17A1|WHAMM|ITGA2|SORBS1|RCC2|DST|ITGA6|ACTN2|STON1|TAOK2|PLEC|BCL2|ITGB4|CDH11|AJUBA|ITGA5|CTTN|LAMA3|FERMT2|TESK2|TRIP6|PTPRK|TLN1|PIP5K1A	42	GO:0150115	-1.71558		0.000299832
31	regulation of endopeptidase activity	2.30254e-05	0.00998578	PIH1D1|HIP1|SPOCK1|CYFIP2|DELE1|CAAP1|LAMTOR5|SERPINA6|SERPINH1|VEGFA|BLID|SNCA|POR|RECK|LAMP3|MALT1|TIMP4|TP63|DLC1|SERPINE2|PDCD2|NDUFA13|SERPINE1|BCL2L13|F2R|ARRB2|PRDX3|AVP|ST18|IFI6|MEFV|BOK|BCL2L12|ADORA2A|NLRP3|TFAP4|EIF2AK3|CAST|BIRC6|BEX3|WNT3A|SERPING1|CASC2|NRDC|GRAMD4|S100A9|PRELID1|HSF1|PAX2|NKX3-1|IFT57|FAM162A|SFN|CST3|LYN|MT3|HIP1R|VCP|NLRP6|ROBO1|SERPINA1|FASLG|SERPINA4|IL9|BIRC8…	328	GO:0052548	1.71137	1.44051	1.14673e-06	0.00113579
31	positive regulation of proteolysis	0.00196446	0.0214446	KEAP1|HIP1|PLGRKT|CYFIP2|OSBPL7|CDC20|SUMO2|RNF19B|ZYG11B|BLID|HSPA1B|SNCA|ATP5IF1|BBS7|MALT1|DISC1|ANKIB1|PSMC1|DLC1|PDCD2|NDUFA13|ECSCR|BCL2L13|FBXW7|F2R|RNFT2|RNFT1|PABIR1|ST18|GBA1|APOE|KLHL40|MEFV|BOK|NLRP3|RNF180|TRIB3|RNF19A|HECTD1|SART3|NUB1|TFAP4|ASTL|EIF2AK3|BEX3|WNT3A|ADAM9|CASC2|NRDC|GRAMD4|S100A9|PRELID1|HSF1|CAPN3|TMEM259|NKD2|HSPBP1|NKX3-1|DET1|IFT57|PIAS1|ZER1|FAM162A|FGFR4|LYN|S1…	359	GO:0045862	1.5322	1.36956	0.000174683	0.00302102
31	inflammasome complex assembly	0.0462252		NLRP1|ATAT1|NLRP6|AIM2|SIRT2|PYCARD|NLRP3	7	GO:0140632	1.64082		0.0084184
31	negative regulation of cysteine-type endopeptidase activity involved in apoptotic process	0.0130205		PIH1D1|TNFAIP8|ARL6IP1|CAAP1|SRC|LAMTOR5|RFFL|DPEP1|DNAJB6|VEGFA|FNIP1|CRYAB|MICAL1|MAP2K5|POR|SNCA|PRDX5|GPX1|CSNK2A1|LAMP3|MAGEA3|CD27|ARRB2|PRDX3|AVP|XIAP|IFI6|BIRC3|BCL2L12|ADORA2A|DHCR24|INTS1|KLF4|BIRC2|SERPINB9|PTGS2|NLE1|DDX3X|PAK2|IGBP1|PAX2|SFN|SFRP2|TNFSF14|NOL3|MT3|VIL1|RNF34|SH3RF1|USP47|NAIP|IL9|RPS6KA3|BIRC8|AKT1|RPS6KA1|PLAUR|FABP1|CARD16|RAG1|GAS6|TNF|SIAH2|HGF|TRIAP1|CD44|NR4A1|…	76	GO:0043154	1.69907		0.00170568
32	immunoglobulin production		8.94741e-30	POLQ|BTK|SWAP70|MAD2L2|RNF8|YY1|NBN|MSH2|PMS2P2|PMS2P1|BATF|MSH3|CCR6|EXO1|BCL6|MSH6|CYREN|PRKDC|XRCC4|SANBR|NFKBIZ|LIG4|POLL|ATAD5|CD40LG|MCM3AP|AICDA|SHLD3|SHLD2|SHLD1|POLB|HSPD1|PMS2P5|CTNNBL1|TRAF3IP2|EXOSC6|NHEJ1|SAMHD1|EXOSC3|TCF3|ERCC1|STAT6|FOXP3|PMS2|MLH1|UNG|RNF168	47	GO:0002377		2.72025		2.94129e-33
32	DNA recombination	2.0462e-10		RNF8|ACTL6A|XRCC1|HELQ|HUS1|LIG3|SUPV3L1|KLHDC3|REC114|UBR2|RAD21|CNTD1|SAMHD1|THAP9|FANCD2|ANKRD31|RHNO1|ATM|AUNIP|FBH1|POLN|PGBD5|ANKLE1|SPO11|APEX2|CDC7|MSH4|PPP4C|MND1|MLH3|SWAP70|XRCC5|MBTD1|MSH3|CCR6|NFKBIZ|EXOSC6|NUCKS1|EXOSC3|PAXIP1|HERVK_113|HDAC10|CHD4|RFWD3|MLH1|HDGFL2|BLM|WDR48|BRIP1|FANCM|RMI1|TREX1|FANCB|REV3L|PALB2|RAD51C|FAN1|CENPS|BCL11B|TEP1|CYREN|RBBP8|SANBR|SWSAP1|MCM3|ATAD5|C…	241	GO:0006310	2.10058		3.36325e-12
32	production of molecular mediator of immune response	5.08526e-38		POLQ|BTK|MAD2L2|RNF8|PMS2P2|PMS2P1|BCL6|CYREN|SANBR|ATAD5|CD40LG|AICDA|MCM3AP|SHLD3|SHLD2|POLB|HSPD1|SHLD1|PMS2P5|NHEJ1|SAMHD1|TCF3|ERCC1|STAT6|SWAP70|YY1|NBN|MSH2|BATF|MSH3|CCR6|ELANE|NOD2|EXO1|MSH6|XRCC4|LGALS4|PRKDC|NFKBIZ|LIG4|POLL|CTNNBL1|TRAF3IP2|EXOSC6|EXOSC3|FOXP3|PMS2|MLH1|RNF168|UNG	50	GO:0002440	2.78912		1.67168e-41
32	somatic diversification of immune receptors		8.97744e-05	POLQ|MAD2L2|RNF8|HMGB2|LIG3|PMS2P2|PMS2P1|BCL11B|BCL6|CYREN|RAG2|SANBR|ATAD5|CD40LG|AICDA|MCM3AP|SHLD3|SHLD2|POLB|HSPD1|SHLD1|PMS2P5|NHEJ1|SAMHD1|TCF3|HMGB1|ATM|ERCC1|STAT6|SWAP70|YY1|NBN|LIG1|MSH2|BATF|MSH3|CCR6|EXO1|MSH6|ADAR|DCLRE1C|XRCC4|PRKDC|NFKBIZ|LIG4|POLL|DCAF1|CTNNBL1|RAG1|EXOSC6|EXOSC3|LEF1|FOXP3|PMS2|MLH1|RNF168|UNG	57	GO:0002200		1.97372		4.07261e-06
33	sulfur compound metabolic process		0.00890152	GLRX2|CHST14|ACOT6|MSRA|GSTM2|ACOT4|HAGH|MMACHC|DGAT1|FXN|HSD17B4|ST3GAL4|CTNS|ST3GAL1|ST3GAL2|BOLA1|ST3GAL3|BOLA3|GLB1|SULT1A1|SLC1A2|ISCA1|XYLT1|SGSH|NAGLU|NUBPL|MTRR|ISCU|CHST5|CHST2|PDHX|CHSY1|ENPP1|ACOT9|ACOT7|GNMT|ACOT1|SLC19A2|ACOT7L|CHPF|LPO|HMGCS2|XYLT2|HS6ST2|BLMH|HGSNAT|NDST3|METTL16|THEM5|GLCE|SULT2A1|HACD1|TECR|TPST1|HACD2|ISCA2|DIP2A|HTD2|LYRM4|ACSL6|ACSL4|ELOVL7|GLRX5|ACSF3|STAT5A|…	346	GO:0006790		-1.43393		0.000990521
33	ribonucleoside bisphosphate metabolic process		0.0136495	ACSM3|ACOT6|ACOT4|TDO2|MLYCD|DGAT1|PIPOX|ACOT8|TPST2|ACSL1|ACSL5|HSD17B4|ACOT2|SUCLG2|SULT1B1|SUCLG1|GCDH|SULT1A1|ABCD1|PDHA2|PDHA1|FITM2|PDHX|MCEE|ENPP1|ACOT9|ACOT7|NUDT19|ACOT1|SULT1C3|ELOVL3|HMGCS1|ELOVL5|ACOT7L|DLST|PDHB|ELOVL4|HMGCS2|PAPSS1|THEM5|SULT2A1|ACSS1|FAR1|FAR2|AADAT|HACD1|TECR|TPST1|HACD2|DIP2A|HTD2|ACSL6|ACSL4|ELOVL7|ACSF3|SLC25A16|ACSBG1|ACACB|PPT2|ACSM1|ACSM5|ACSBG2|ACSM4|NUDT7|…	117	GO:0033875		-1.59688		0.00166073
33	nucleoside bisphosphate metabolic process		0.0136495	ACSM3|ACOT6|ACOT4|TDO2|MLYCD|DGAT1|PIPOX|ACOT8|TPST2|ACSL1|ACSL5|HSD17B4|ACOT2|SUCLG2|SULT1B1|SUCLG1|GCDH|SULT1A1|ABCD1|PDHA2|PDHA1|FITM2|PDHX|MCEE|ENPP1|ACOT9|ACOT7|NUDT19|ACOT1|SULT1C3|ELOVL3|HMGCS1|ELOVL5|ACOT7L|DLST|PDHB|ELOVL4|HMGCS2|PAPSS1|THEM5|SULT2A1|ACSS1|FAR1|FAR2|AADAT|HACD1|TECR|TPST1|HACD2|DIP2A|HTD2|ACSL6|ACSL4|ELOVL7|ACSF3|SLC25A16|ACSBG1|ACACB|PPT2|ACSM1|ACSM5|ACSBG2|ACSM4|NUDT7|…	117	GO:0033865		-1.59688		0.00166073
33	purine nucleoside bisphosphate metabolic process		0.0136495	ACSM3|ACOT6|ACOT4|TDO2|MLYCD|DGAT1|PIPOX|ACOT8|TPST2|ACSL1|ACSL5|HSD17B4|ACOT2|SUCLG2|SULT1B1|SUCLG1|GCDH|SULT1A1|ABCD1|PDHA2|PDHA1|FITM2|PDHX|MCEE|ENPP1|ACOT9|ACOT7|NUDT19|ACOT1|SULT1C3|ELOVL3|HMGCS1|ELOVL5|ACOT7L|DLST|PDHB|ELOVL4|HMGCS2|PAPSS1|THEM5|SULT2A1|ACSS1|FAR1|FAR2|AADAT|HACD1|TECR|TPST1|HACD2|DIP2A|HTD2|ACSL6|ACSL4|ELOVL7|ACSF3|SLC25A16|ACSBG1|ACACB|PPT2|ACSM1|ACSM5|ACSBG2|ACSM4|NUDT7|…	117	GO:0034032		-1.59688		0.00166073
34	vitamin metabolic process		0.00880953	ALPL|SLC46A1|LGMN|SLC25A32|SLC23A2|MTHFD2L|SLC19A1|SLC23A1|CYP27A1|TKTL1|MMAB|MMACHC|MMADHC|MMAA|UBIAD1|SLC52A2|ALDH1A2|SLC52A3|RBP1|SLC52A1|PANK2|GCLC|THTPA|TPK1|DHFR|TTPA|VKORC1L1|UGT1A4|UGT1A3|SLC2A3|NPC1L1|ACP3|AKR1A1|CBR1|CYP4F3|CYP3A4|RGN|VNN1|MTRR|GC|CYP27B1|CYP1A1|CYP24A1|VKORC1|LRP2|AMN|CYP4F11|PLTP|FOLR1|CYP4F2|CYP26C1|RBP2|CYP2R1|FGF23|NNMT|SHMT2|CYP26A1|GSTO2|SLC19A2|ALDH1L2|SLC2A1|MT…	96	GO:0006766		-1.67652		0.000978837
34	lipid catabolic process		7.98267e-10	SPP1|SCARB1|PNPLA5|PLIN1|SRD5A2|LPIN3|DECR2|ENPP2|BDH2|ADTRP|PLBD2|PLCD3|PHYH|FAAH2|ADORA1|NEU2|NEU4|NEU1|HSD17B4|CYP39A1|SCP2|SNX17|ACER1|NEU3|ACER3|LPIN2|GBA1|APOE|GALC|LIPA|PLCH1|PLCH2|APOA2|ABHD4|IAH1|PLA2G7|ECI1|BSCL2|ACOT7|LYPLA2|ECHDC2|FGF23|MCAT|MT3|SMPD1|GPIHBP1|PNPLA4|ABHD3|APOA5|BCO1|LIPG|SULT2A1|NAPEPLD|ACAD11|ACAD10|ABCD4|CRTC3|PAFAH1B2|CYP2W1|SMPDL3A|CYP1B1|GDPD1|GDPD3|PNPLA7|APOA4|…	290	GO:0016042		-1.96543		1.15463e-11
34	fat-soluble vitamin catabolic process		0.0116697	CYP4F12|CYP24A1|CYP4F2|CYP26C1|FGF23|CYP26A1|CYP26B1|CYP2W1|CYP4F11|CYP4F3|CYP3A4|CYP27B1	12	GO:0042363		-1.74272		0.00136377
34	organic hydroxy compound catabolic process		9.52864e-05	TPI1|SULT1A3|SCARB1|SULT1A2|DBH|COMT|GK5|INPP4B|AKR1B10|CYP27A1|IMPA1|CYP46A1|INPP5J|SRD5A3|INPP1|LDHD|SULT1C4|BPNT2|HAO1|CYP39A1|SNX17|BPNT1|SLC6A3|OCRL|SORD|TKFC|SULT1B1|FAH|SYNJ2|MAOA|SULT1A1|APOE|AKR1D1|HSD17B6|CYP4F3|PTEN|INPP5B|CYP7A1|AKR1C3|CYP3A4|MIOX|CYP27B1|DIO2|DIO3|CYP24A1|SULT1E1|GPD2|SCARF1|CYP4F11|NUDT3|NTSR1|LCT|CYP4F2|ADH4|FGF23|MTMR7|IMPA2|MOXD2P|CYP4A11|MT3|ALDH3B2|ALDH2|ALDH1B…	78	GO:1901616		-2.04131		4.33832e-06
35	embryonic organ morphogenesis	0.0131327		SIX3|HOXA11|SOX11|MSX1|DLX2|CTHRC1|NPHP3|PRRX1|ATOH1|IRX5|MFAP5|SATB2|TBX3|NKX2-5|HOXD10|BBS7|BBS5|POU4F3|BBS4|HOXB7|HOXB6|HOXB5|MKKS|GATA4|BMP7|EFEMP1|BMP4|HIF1A|MESP1|NOTCH2|DLL1|NAGLU|HOXD9|FZD5|EPHA2|SLC39A1|NOTCH1|PLS1|WNT3A|SLC39A3|TPRN|GATA3|CHD7|NOTO|GRXCR2|PAX2|TBX6|WHRN|IFT57|LHFPL5|FGF8|FBN2|TMIE|USH1G|STRC|GSC|FGFR2|FRZB|DVL1|FZD3|C2CD3|SP3|TEAD2|FLVCR1|SOX9|AHI1|EPHB2|STRA6|GLI1|LBX1…	293	GO:0048562	-1.41944		0.00172685
35	sensory organ development	0.000196707	0.0101149	SIX3|SOX11|PPP1R13L|CNTF|KCNK2|ACTL6A|TBX3|MTNR1B|BBS7|POU4F3|BBS4|LIN7A|CYTL1|GRM6|MFN2|TTC8|TUB|HIF1A|ATG4B|NEUROD4|FZD4|EPHA2|PJVK|NOTCH1|BNC2|PLS1|WNT3A|TPRN|PFDN5|TMC1|FSCN2|GATA3|PDGFA|SOX1|ZNF513|GRXCR1|PAX2|GRXCR2|ROR1|WHRN|LHFPL5|FGF8|MAF|TMIE|LRP5|USH1G|RHOJ|STRC|SLC26A5|FGFR2|JAG2|FRZB|DVL1|JUN|FZD3|WT1|SP3|GABRB2|PBX3|FASLG|PRDM1|BMP2|MEIS3P2|MEIS3P1|EPHB2|HOXA13|MFSD2A|POU4F2|RPL38|N…	568	GO:0007423	-1.50409	-1.35101	1.26094e-05	0.00115381
35	ear morphogenesis		0.0412504	MSX1|CTHRC1|GBX2|INSIG1|PRRX1|ATOH1|TBX3|ZIC1|FZD2|POU4F3|NEUROG1|NIPBL|ZIC3|WDR19|NAGLU|TTC39C|PLS1|WNT3A|TPRN|SIX4|SEC24B|TWIST1|TBX2|GATA3|CHD7|PAX2|GRXCR2|WHRN|LHFPL5|FGF8|TMIE|USH1G|STRC|FGFR2|GSC|FRZB|BCR|DVL1|FGF9|FZD3|FGF10|TFAP2A|CDH23|SLITRK6|HMX3|SOX9|EPHB2|OSR2|HMX2|HESX1|FZD6|WNT5A|GRHL3|RPL38|SLC44A4|DCANP1|TRIOBP|TIFAB|ZEB1|PTK7|PDZD7|SOBP|SCRIB|TCAP|CLRN2|CLRN1|LRIG3|OTX1|PRKRA|NO…	123	GO:0042471		-1.48249		0.00711915
35	mechanoreceptor differentiation		0.0105586	SOD1|PAFAH1B1|ATP8B1|TMEM132E|CTHRC1|TSKU|ATOH1|WDPCP|TRIP11|FZD2|KCNQ1|USH1C|MCOLN3|USH2A|POU4F3|TTC8|BMP4|MKS1|SLC4A7|FGF2|NTF4|DLL1|JAG1|NAGLU|GABRA5|CECR2|MYO7A|PJVK|NOTCH1|PLS1|TPRN|SEC24B|TMC1|GRXCR1|GRXCR2|WHRN|HES1|LHFPL5|USH1G|SDC4|STRC|JAG2|FGF20|NTRK1|NTRK2|CDH23|GABRB2|SLITRK6|HES5|SLC9A3R1|IFT88|SLC44A4|TRIOBP|RBPJ|GSDME|MYO6|TOMT|PDZD7|SCRIB|CLRN2|IFT20|CLRN1|IFT27|ADGRV1	64	GO:0042490		-1.73601		0.00122178
36	pattern recognition receptor signaling pathway	6.73865e-07		CLPB|FCN2|FCN3|CLEC4E|TRAF6|TIFA|ITCH|TLR10|TLR9|TRIL|UNC93B1|ALPK1|CD300LF|MEFV|MAPKAPK3|FCN1|IRAK2|NLRP3|PHB2|NMI|OAS1|LACC1|CD40|RAB11FIP2|IRAK1|FFAR2|LYN|MAPKAPK2|TLR1|TMEM126A|LSM14A|TLR3|NOD2|NFKBIZ|CTSS|RPS6KA3|MAP3K7|TLR7|TNF|PYCARD|MBL2|LY96|IRAK4|BCL10|TNIP1|TNIP3|IRF7|NLRC4|CD14|TRAF3|BTK|NOD1|CYLD|NFKBIA|TLR8|MAP2K6|INAVA|COLEC10|OTULIN|DHX58|IRF3|AP3B1|RNF135|RIGI|TLR5|REG3G|SCIMP|CA…	103	GO:0002221	2.04392		2.15982e-08
36	regulation of innate immune response	4.99938e-24	7.19175e-07	TOMM70|FCN2|FCN3|IKBKE|HLA-F|PTPRS|TRAF6|CEACAM1|TYRO3|HSPA1B|TIFA|IL18RAP|PVR|GBP5|RBM47|LAMP1|PQBP1|TRIM6|ARRB2|TRAFD1|CD300LF|APOE|MEFV|FCN1|MAPKAPK3|CACTIN|IRAK2|NINJ1|TRIM62|SAMHD1|NLRP3|PHB2|TRIM5|NMI|OAS1|SERPING1|LACC1|GRAMD4|CFH|CD40|OTUD4|TXK|SPI1|SH2D1B|RAET1E|RAB11FIP2|IRAK1|RPS19|FFAR2|IL12A|LYN|RAET1G|MAPKAPK2|CD96|HEXIM1|TLR1|TMEM126A|HLA-E|TGFB1|FPR2|TLR3|XRCC5|NLRP6|NOD2|CRTAM|NF…	368	GO:0045088	2.63598	1.93097	2.05432e-26	1.91496e-08
36	positive regulation of defense response	3.29822e-14	3.15882e-06	PGC|TOMM70|EMILIN2|FCN2|TRADD|FCN3|APP|IKBKE|CD81|HLA-F|CREB3L3|TRAF6|HSPA1B|SNCA|TIFA|IL18RAP|PVR|GPRC5B|GBP5|RBM47|LAMP1|SERPINE1|PQBP1|TRIM6|HYAL2|CD300LF|MEFV|FCN1|MAPKAPK3|IRAK2|NINJ1|TRIM62|NLRP3|TNFRSF11A|PHB2|TRIM5|NMI|CLOCK|OAS1|CD47|LACC1|S100A9|CD40|PLA2G7|TXK|SPI1|TNFSF11|CX3CL1|OPTN|SH2D1B|RAET1E|RAB11FIP2|IRAK1|RPS19|FFAR2|S100A12|IL12A|CDK19|LYN|RAET1G|MAPKAPK2|OSMR|KLK3|HEXIM1|PEN…	381	GO:0031349	2.25293	1.83822	3.84901e-16	9.70907e-08
36	regulation of response to biotic stimulus	3.10127e-27	9.55885e-09	PGC|TOMM70|EMILIN2|FCN2|FCN3|IKBKE|TRAF6|TIFA|GBP5|RBM47|LAMP1|TRIM6|TRAFD1|CD300LF|APOE|FCN1|MAPKAPK3|NINJ1|TRIM62|SAMHD1|TRIM38|TRIM5|PHB2|OAS1|SERPING1|PRDX2|LACC1|GRAMD4|CFH|TXK|SPI1|PPP2R3C|SH2D1B|RAET1E|RPS19|IRAK1|IL12A|LYN|APOBEC3F|APOBEC3G|KLK3|CD96|HEXIM1|TMEM126A|HLA-E|TGFB1|XRCC5|FOXP1|CRTAM|LY86|CTSS|KLRD1|WDFY1|TIGAR|TRAF3IP2|KLRK1|IKBKB|ADAM8|CD36|PYCARD|MBL2|LRSAM1|HSPA1A|LY96|TSP…	455	GO:0002831	2.55996	1.95163	8.66561e-30	1.79111e-10
37	regulation of DNA-directed DNA polymerase activity	0.0430814		RFC4|DSCC1|GINS1|POLG2|GINS3|GINS4|PCNA|RFC3|GINS2|RFC5|RFC2|CHTF18|CHTF8	13	GO:1900262	1.672		0.00767044
37	positive regulation of DNA-directed DNA polymerase activity	0.0430814		RFC4|DSCC1|GINS1|POLG2|GINS3|GINS4|PCNA|RFC3|GINS2|RFC5|RFC2|CHTF18|CHTF8	13	GO:1900264	1.672		0.00767044
37	DNA conformation change	2.53028e-07	2.89023e-12	POLQ|BRIP1|NAV2|FANCM|DDX11|DDX1|TREX1|MCM8|POT1|HMGB2|CHD8|HELQ|ASCC1|ASCC2|RECQL5|ASCC3|SUPV3L1|RFC5|TOP3A|ANXA1|MCM3|TOP1|HELB|RECQL4|TOP1MT|GINS1|TOP3B|IGHMBP2|DTD1|GINS3|GINS4|HMGB1|RAD51|ERCC3|RPA1|CHD1L|ERCC2|ABL1|RAD50|WRNIP1|FBH1|DDX11L8|DDX3X|DDX12P|DNA2|HMGA1|TOP2B|MTERF1|ZRANB3|RUVBL1|RFC4|TWNK|MRE11|XRCC6|HNRNPA2B1|DSCC1|SSBP1|MCMDC2|RECQL|HMGB3|MCM7|NBN|G3BP1|XRCC5|TOP2A|MCM9|RUVBL2…	89	GO:0071103	2.18989	2.40977	7.02856e-09	2.99284e-14
37	DNA replication	3.75495e-13	9.60293e-24	TIPIN|CHEK1|FAM111B|CDC34|POLG2|ZNF830|E4F1|LIG3|TRAIP|SLFN11|SDE2|HELB|SAMHD1|PCLAF|POLI|RBBP6|WRNIP1|FBH1|NFIC|TICRR|POLN|ZRANB3|PRIM2|WDHD1|CCNE2|RBBP4|CDK2AP1|DNAJC2|KHDC3L|REPIN1|CARM1|OOEP|NT5M|NUCKS1|BAZ1A|RBMS1|CDT1|ORC3|BOD1L1|RFWD3|BLM|POLQ|FANCM|RMI1|TREX1|REV1|CDK9|REV3L|CENPS|ATR|PCNA|NASP|RBBP8|MCM3|ATAD5|ORC1|RBBP7|RECQL4|GINS1|DUT|RRM2|KAT7|GINS3|TONSL|GINS4|DONSON|RPA1|CORT|SSRP1…	198	GO:0006260	2.22256	2.50942	4.75232e-15	2.36759e-26
38	positive regulation of response to external stimulus	1.79374e-11	0.00032473	PGC|TOMM70|TRADD|EMILIN2|FCN2|APP|FCN3|CNTF|IKBKE|CD81|CREB3L3|TRAF6|TIFA|GBP5|RBM47|LAMP1|TRIM6|USF1|CD300LF|FCN1|MAPKAPK3|NINJ1|TRIM62|TNFRSF11A|TRIM5|PHB2|OAS1|AIF1|CD47|LACC1|S100A9|TXK|SPI1|PLA2G7|SH2D1B|RAET1E|RPS19|IRAK1|S100A12|IL12A|LYN|CDK19|STK39|KLK3|RIPOR2|HEXIM1|TMEM126A|PTK2B|S100A7|HLA-E|TGFB1|XRCC5|RARRES2|CCR6|CX3CR1|CRTAM|LY86|IL2|CTSS|IFNG|TMSB4X|KLRD1|PPM1F|WDFY1|KLRK1|IKBKB|…	518	GO:0032103	2.01253	1.54936	2.68295e-13	1.82541e-05
38	regulation of dendritic cell chemotaxis		0.0490345	LGALS9|CCR6|IL12A|CALR|GAS6|TNFSF18|CCL21|C1QBP|SPI1|SLAMF1|CCR7|SLAMF8	12	GO:2000508		1.68678		0.00895419
38	positive regulation of granulocyte chemotaxis	0.0113839		CCL19|RIPOR2|S100A7|CXCL8|DNM1L|IL4|C3AR1|CD74|CCL21|LBP|MOSPD2|CCR7|CAMK1D|RAC1|DAPK2|C5AR1|XCL1|EDN1|THBS4|CXCR2|RAC2|MCU|S100A14|NCKAP1L|MDK|C1QBP|IL23A|TIRAP	28	GO:0071624	1.80663		0.00144637
39	myeloid leukocyte activation	0.000243103		APP|SCN11A|JMJD6|TRAF6|CXCL8|VAMP2|SNCA|IL18RAP|TMEM106A|RAB44|PIK3CD|TLR9|TREM2|CLNK|HYAL2|EDN2|C5AR1|NOTCH2|TGFBR2|TMEM229B|FER1L5|KIT|LAT|SLAMF1|CXCR2|HMGB1|NMI|AIF1|PREX1|ADAM9|PTGDR|SPI1|STXBP2|CX3CL1|LILRA2|ITGB8|S100A13|S100A12|FCGR3A|MILR1|CBL|MRGPRX2|LYN|STK39|SLC11A1|BCR|TLR1|JUN|TRPV1|LTBR|TLR3|NDRG1|CX3CR1|ITGAM|FOXP1|SPACA3|STXBP3|DNASE1|DNASE1L3|IFNG|WNK4|BATF3|CRTC3|TRAF3IP2|AZU1|T…	152	GO:0002274	1.77266		1.62229e-05
39	leukocyte activation involved in inflammatory response	0.0428082		APP|JUN|TRPV1|TLR3|C1QA|SNCA|CX3CR1|ITGAM|IL4|GRN|IFNGR1|TLR9|IL33|TREM2|IFNG|MYD88|C5AR1|TRAF3IP2|AZU1|TNF|CLU|ITGB2|TYROBP|AGER|IFNGR2|JAK2|IL13|AIF1|SCNN1B|TLR2|CX3CL1|MAPT	32	GO:0002269	1.6272		0.00758475
39	leukocyte degranulation	0.00269417		ANXA3|SYK|BTK|HCK|S100A13|MILR1|FCGR3A|CBL|MRGPRX2|LYN|VAMP8|SCN11A|BCR|CORO1A|LAT2|SNAP23|GRP|VAMP2|CHGA|CCL3|RASGRP1|SLC18A2|RABGEF1|NR4A3|RAB27A|RAB44|PIK3CD|STXBP3|CLNK|PIK3CG|LAT|KIT|CPLX2|VAMP7|GPR15LG|NKG7|ADORA2B|PLA2G3|PTGDR|UNC13D|KLRF2|STXBP2|PTGDS	43	GO:0043299	1.83965		0.000256398
40	cold-induced thermogenesis	0.00616073		IGF2BP2	1	GO:0106106	-1.59363		0.000674399
40	adaptive thermogenesis	0.00222059	0.0103128	SCT|APPL2|ZBTB7B|THADA|SCTR|HNRNPU|MC4R|UCP2|SLC25A5|ADRB1|OMA1|ADRB3|TRPV1|SLC25A4|PM20D1|SORL1|ADRB2|UCP3|UCP1|IGF2BP2|BMP8A|TRPV4	22	GO:1990845	-1.66466	-1.59458	0.000204394	0.00118135
40	regulation of amide metabolic process		0.0333766	ANG|YBX1|APP|ZAR1|ZNF706|RPL5|ZFP36L2|TACO1|ILF3|RTN3|NCL|CNOT10|NOLC1|CNOT11|PTAFR|APOE|EIF3E|EIF2AK3|MTRF1|EIF4E1B|SECISBP2|EEFSEC|MOV10|DCP1B|SEPSECS|RPL26|RPL10|HAP1|HABP4|RPS9|CSDE1|KBTBD8|PTK2B|TNKS1BP1|AARS1|SPON1|IFNG|RPS4X|RTN2|SP1|RTN1|AKT1|PLXNB2|TIGAR|FOXO3|RPL38|BTG2|CYP1B1|RPL13A|EIF5A|MKNK2|SLC7A11|RHOA|MTIF2|ELAVL4|LRRTM3|RBM4|SPHK1|PPP1CA|USP16|HRURF|ACO1|ABCE1|EIF3D|RC3H2|PPP1R1…	462	GO:0034248		1.31767		0.00537076
41	regulation of cell junction assembly	0.00234066		APP|MYCBP2|PTPRS|VEGFA|SNCA|DMTN|OXTR|COL16A1|ARHGAP6|DLC1|LRRTM2|ST8SIA2|EFNA5|FAM107A|FZD5|NRXN1|NTRK3|EPHA2|WNT3A|DKK1|SFRP1|PRKCH|LINGO4|SDC4|S100A10|THY1|ICAM5|SEMA4A|WNT4|PTK2B|HOPX|FLRT2|CLDN5|FLRT3|LZTS1|ADGRB1|CAMSAP3|PRKACA|NPHP4|EPHB2|PPM1F|SYNDIG1|SEMA4D|LHFPL4|RAP2A|CLDN3|IKBKB|BCAS3|LRRC24|SMAD3|CBLN2|IL1RAPL2|ADGRB3|LRRN3|NLGN1|IL1RAP|LRRN1|EPB41L5|SLITRK2|SLITRK1|SLITRK4|PDLIM5|AP…	211	GO:1901888	-1.6145		0.000218908
41	synapse organization	0.000708529		APP|ITPKA|PTPRS|ADD2|SNCA|ERC2|SPARCL1|UNC13B|LRRTM2|F2R|TNR|EFNA5|C5AR1|APOE|CDH6|CDH2|FZD5|DOCK10|CTBP2|NRXN1|PPFIBP1|NTRK3|CAST|WNT3A|CYFIP1|DKK1|FZD9|FBXO45|STK38|LGI2|COL4A1|CX3CL1|CACNG2|CNTN5|PFN2|DBN1|POTEKP|CNTNAP1|DVL1|SEMA3E|HIP1R|PCDH17|GABRG2|GABRB3|GABRB2|ACTN1|CX3CR1|FLRT3|ITGAM|NPTN|DBNL|PCLO|PRRT1|EPHB2|CPNE6|PCDHB9|LRRC4|PLXNB2|PDZRN3|LHFPL4|SEZ6L2|FGF13|POU4F1|IGSF21|LRRC4C|ELF…	319	GO:0050808	-1.51287		5.48516e-05
41	regulation of presynapse organization	0.0325098		ARF6|APP|EFNB3|LRFN5|MDGA1|GPC4|NLGN2|SNCA|VPS35|SLITRK6|CLSTN3|SLITRK3|SLITRK5|FARP1|IL1RAPL1|EIF4G1|CBLN1|NTNG2|WNT7A|CBLN2|IL1RAPL2|IL1RAP|SLITRK2|SLITRK1|NTRK3|SLITRK4|FZD1|LRRC4B|DKK1|WNT3A|LRFN3|LRFN4|LRRTM3|GPC6	34	GO:0099174	-1.73947		0.00532384
42	vascular process in circulatory system	1.04828e-07	0.000552479	DBH|SLC27A1|ABCA2|SLIT2|FGG|FABP5|CHRM3|HTR7|VEGFA|SLC38A1|CEACAM1|ADORA1|SLC5A6|FGB|SCPEP1|MTNR1B|SLC4A4|HRH2|OXTR|ADRA1D|BBS2|MKKS|PLOD3|NPPB|F2R|AVP|SLC1A2|APOE|HRH1|COMP|ADORA2A|CXCR2|ATP1A2|SLC5A1|ATP1B2|ATP1A4|KEL|ADM|SLC5A3|TACR1|SLC1A5|GRIP2|TGFB1|TBXAS1|CLDN5|TJP2|PLVAP|SLC7A2|OCLN|P2RY2|MFSD2A|CD36|SLC22A2|AZU1|PER2|DDAH1|ABCB1|PLEC|ATP2A3|ADRA1B|SLC8A2|SLC7A8|ADRA2B|BMPR2|SCNN1B|SLC6A4…	264	GO:0003018	-1.99423	-1.59454	2.72236e-09	3.40532e-05
42	vascular transport	0.0125337		SLCO2B1|SLC2A13|SLC16A2|ABCC4|SLC6A13|ABCA2|SLC27A1|ABCC5|SLC28A2|SLC19A1|SLC6A1|SLC29A2|SLCO1C1|SLC6A6|FABP5|SLC29A4|SLC27A4|SLC22A1|SLC24A3|SLC38A1|SLC5A6|ABCC9|SLC4A4|AVPR1A|SLC22A5|SLC2A3|SLCO3A1|ABCC1|SLC2A10|SLC1A2|SLC22A3|LRP1|AGER|SLC16A1|ATP2B4|ATP1A2|LRP2|SLC5A1|ATP1B2|ATP1A4|LEPR|SLC5A3|ABCG2|TFRC|SLC2A1|SLC1A5|AVPR1B|SLC29A1|ABCC3|SLC12A2|SLC1A1|ABCC2|SLC7A2|SLC6A17|SLC7A5|SLC1A4|SLC6…	86	GO:0010232	-1.62034		0.00162955
42	transport across blood-brain barrier	0.0125337		SLCO2B1|SLC2A13|SLC16A2|ABCC4|SLC6A13|ABCA2|SLC27A1|ABCC5|SLC28A2|SLC19A1|SLC6A1|SLC29A2|SLCO1C1|SLC6A6|FABP5|SLC29A4|SLC27A4|SLC22A1|SLC24A3|SLC38A1|SLC5A6|ABCC9|SLC4A4|AVPR1A|SLC22A5|SLC2A3|SLCO3A1|ABCC1|SLC2A10|SLC1A2|SLC22A3|LRP1|AGER|SLC16A1|ATP2B4|ATP1A2|LRP2|SLC5A1|ATP1B2|ATP1A4|LEPR|SLC5A3|ABCG2|TFRC|SLC2A1|SLC1A5|AVPR1B|SLC29A1|ABCC3|SLC12A2|SLC1A1|ABCC2|SLC7A2|SLC6A17|SLC7A5|SLC1A4|SLC6…	86	GO:0150104	-1.62034		0.00162955
43	negative regulation of cell motility		0.0200979	CARD10|ARID4A|EMILIN2|SLIT2|PATZ1|ADTRP|IFITM1|ADORA3|SIN3B|COL3A1|ADORA1|RECK|ARID2|DLC1|SERPINE1|BMP10|BMP5|BMP4|TNN|DACH1|DAG1|FGF2|HYAL2|SP100|FBLN1|APOE|JAG1|DPYSL3|BST2|AIF1|NOTCH1|ING1|ATP1B2|SFRP1|GATA3|RNF20|CX3CL1|DPP4|IL27RA|PFN2|HMOX1|SEMA6D|PLXNB3|THY1|RIPOR2|TMEFF2|WNT4|ING2|TGFB1|ADGRG1|GADD45A|ROBO1|CLDN5|CX3CR1|ADAM15|ADGRB1|ALOX15B|RBBP4|OSBPL8|CNN2|AKT1|MIF|RRAS|RAP2C|SAP30|PAD…	303	GO:2000146		-1.37197		0.00274569
43	negative regulation of locomotion	0.0413624	0.0061707	CARD10|ARID4A|EMILIN2|SLIT2|PATZ1|ADTRP|ARRDC3|IFITM1|ADORA3|SIN3B|COL3A1|ADORA1|RECK|ARID2|DLC1|SERPINE1|BMP10|BMP5|BMP4|TNN|DACH1|DAG1|FGF2|HYAL2|SP100|FBLN1|APOE|JAG1|ADORA2A|DPYSL3|BST2|AIF1|NOTCH1|ING1|WNT3A|ATP1B2|SFRP1|GATA3|RNF20|CX3CL1|DPP4|PTPRO|IL27RA|PFN2|SEMA6A|HMOX1|SEMA6D|SEMA7A|PLXNB3|THY1|RIPOR2|TMEFF2|SEMA3E|WNT3|SEMA4A|WNT4|ING2|TGFB1|ADGRG1|GADD45A|ROBO1|ELANE|CLDN5|CX3CR1|ADA…	340	GO:0040013	-1.33862	-1.45916	0.00726766	0.000614636
43	negative regulation of chemotaxis		0.0488165	SLIT2|CYP19A1|PLXNA3|MMP28|C5|ROBO2|SEMA4F|DUSP1|TNFAIP6|SEMA4C|SEMA5A|HDAC6|SEMA5B|RYK|CCN3|SEMA3A|AIF1|NOTCH1|GPR18|WNT3A|CXCL13|SLAMF8|DPP4|PTPRO|CCL2|PTPN2|SEMA3C|SEMA6A|SEMA6D|SEMA7A|HRG|SEMA3E|SEMA6B|SEMA4A|WNT3|SEMA6C|NBL1|SEMA3D|SEMA3G|STAP1|ROBO1|SEMA3F|C5AR2|ELANE|SEMA4B|NRP1|SEMA4G|RIN3|SLIT1|ST6GAL1|MIF|CORO1B|SEMA4D|PADI2|WNT5A|KLRK1|ANGPT2|DDT|GREM1|DUSP3|SEMA3B|THBS1	62	GO:0050922		-1.56265		0.00889835
44	flavonoid metabolic process	0.00982374	0.0030586	SULT1A3|SULT1A1|LCT|UGT1A10|UGT1A7|UGT1A1|SULT1C4|CYP1A1|POR|UGT1A9|UGT1A3|SULT1B1|UGT1A8	13	GO:0009812	-1.8601	-1.89285	0.00119164	0.00026343
44	response to xenobiotic stimulus		0.000106505	RB1|PDE4A|ALAD|SCN11A|ABAT|CMBL|POR|NUDT15|SULT1A1|ADORA2A|TXNIP|APOA2|NFATC2|HSF1|TGFA|GATA3|PDGFA|XPC|NKX3-1|S100A12|HMOX1|LYN|SLC26A5|JUN|GABRG3|EMX1|FZD3|PTK2B|LPO|RORC|XRCC5|TXN2|BLMH|SMPD1|EPHX1|CES3|CES2|SULT2A1|PPM1E|HNF4A|PPM1F|TIGAR|RAP2A|TRAF3IP2|ADA|CYP2W1|ANKRD1|ABCB1|CYP1B1|SHANK2|ITGA3|SLC1A3|RHOA|AS3MT|GSTO1|NOS2|ABCC5|SRC|FOS|ATR|ADCY1|PCNA|UGT2B7|CYP2A7|CYP2A6|CYP2A13|UGT1A3|E2F…	424	GO:0009410		-1.59322		4.98914e-06
44	xenobiotic metabolic process	4.03415e-06	3.50432e-13	SLCO2B1|GSTM2|CYP46A1|RORA|AIP|CYP2E1|CMBL|POR|ACSL1|AHR|SMOX|NUDT15|ALDH3A1|CYP2J2|SULT1B1|NAT1|SULT1A1|ABCC1|GSTM3|CYP1A1|PON3|NR1I2|CYP2D7|FMO4|FMO5|CYP2C18|UGT2B17|SULT1C3|S100A12|CYP2R1|GSTO2|LPO|RORC|EPHX1|CES3|CYP3A5|BPHL|CES2|CYP3A7|CRYZ|SULT2A1|HNF4A|ADA|CYP2W1|ABCB1|CYP1B1|N6AMT1|ACSM1|CYP2C8|CYP2G1P|NAT2|SLCO1B1|BCHE|AS3MT|SLCO1B3|GSTO1|GUK1|SULT1A3|SLC28A3|SULT1A2|FMO1|GSTM1|ABCC4|ABC…	123	GO:0006805	-2.13781	-2.44779	1.67758e-07	3.39833e-15
45	RIG-I signaling pathway	0.00203665		PHB1|PHB2|CLPB|LSM14A|OAS3|RNF135|TRIM25|RIGI	8	GO:0039529	1.95329		0.000183446
45	response to virus	1.23543e-21	2.13144e-08	TOMM70|GBP3|AP1S1|FCN3|LAMTOR5|IKBKE|CHRM2|RIPK3|MARCHF2|BECN1|IFITM1|ILF3|IFIT5|TRIM22|ATG16L1|TBKBP1|GBP7|TRIM8|PQBP1|SLFN11|TRIM6|IFNAR1|HYAL2|HIF1A|AZI2|IFI6|ZNF175|SAMHD1|DDIT4|NLRP3|HMGA2|GBP1|TRIM35|EIF2AK2|PHB2|TRIM5|NMI|TRIM31|TRIM34|BST2|OAS1|RTP4|CXCL9|CD40|GATA3|MOV10|ITGB8|CHMP3|RPS15A|IL12A|APOBEC3F|APOBEC3G|PENK|TLR3|NLRP6|SMPD1|IFNL2|IFNL1|IFNG|PTPRC|IFNL3|RNASE6|BATF3|RNASE2|CCL2…	354	GO:0009615	2.37366	1.86712	5.88879e-24	4.34415e-10
45	defense response to symbiont	1.29849e-20		GBP3|FCN3|IKBKE|RIPK3|MARCHF2|BECN1|IFITM1|ILF3|IFIT5|TRIM22|ATG16L1|TBKBP1|GBP7|TRIM8|PQBP1|SLFN11|HYAL2|AZI2|IFI6|ZNF175|SAMHD1|DDIT4|GBP1|TRIM35|EIF2AK2|PHB2|TRIM5|TRIM31|TRIM34|BST2|OAS1|RTP4|CXCL9|CD40|MOV10|CHMP3|APOBEC3F|APOBEC3G|TLR3|NLRP6|IFNL2|IFNL1|IFNG|PTPRC|IFNL3|RNASE6|RNASE2|DMBT1|TLR7|AZU1|PYCARD|OPRK1|MBL2|IFNB1|MLKL|IL21|PLSCR1|MAP3K14|IRF2|IRF7|DEFA3|DDX1|TREX1|BPIFA1|VAMP8|ISG…	252	GO:0140546	2.45941		6.82964e-23
46	endothelial cell migration	0.0446627		EPHB4|MIA3|SCARB1|TGFBR1|SRF|SLIT2|ADTRP|PRSS3|ID1|TDGF1|VEGFA|PRKX|LGALS12|FAP|GPX1|LGALS8|PLEKHG5|STAT1|EMP2|CCN3|FGF2|EDN2|LOXL2|APOA1|NOS3|CLEC14A|EFNB2|ADGRA2|STARD13|ABL1|LPXN|GIPC1|PLXND1|CXCL13|PRSS3P2|DPP4|RAB13|CDH5|SCG2|SNAI2|ITGB1|TNFSF12|MMRN2|PTK2B|ROBO1|PXN|CLN3|S100P|NRP1|PTP4A3|CCBE1|AMOT|KDR|AKT1|CORO1B|VSTM4|S100A2|GREM1|CYP1B1|EGR3|PAXIP1|NR4A1|PIK3CA|GPLD1|RHOA|SOX18|FSTL1|CD…	70	GO:0043542	-1.34453		0.00803989
46	ameboidal-type cell migration	0.034829		SCARB1|RIC8A|SLIT2|ADTRP|PDLIM1|PRSS3|VEGFA|LGALS12|FAP|FERMT1|FGF2|HIF1A|LOXL2|MESP1|CDH2|TNS1|ADGRA2|DPP4|SCG2|FGF8|LRP5|SEMA6A|SEMA6D|SEMA7A|LAMTOR2|NRP2|SEMA3E|SEMA4A|PTK2B|NRTN|ROBO1|CCBE1|LTB4R2|AKT1|SEMA4D|S100A2|PLEC|CYP1B1|ITGB4|EPB41L5|PAXIP1|LRG1|PIK3CA|AQP1|GPLD1|ILK|RHOA|SOX18|ACVR1|FUT8|CAP1|MIA3|IRS2|TGFBR1|P2RY12|ID1|FGF19|DAAM2|LGALS8|AMOTL2|STAT1|AMOTL1|LAMA5|SEMA4C|NOS3|ANXA6|E…	197	GO:0001667	-1.30617		0.00586327
46	tissue migration	0.0365045		SCARB1|SRF|SLIT2|ROCK1|ADTRP|PRSS3|VEGFA|PRKX|LGALS12|FOXF1|FAP|PKN2|PLEKHG5|FERMT1|EMP2|FGF2|EDN2|LOXL2|APOA1|GRHL2|KIT|APELA|EFNB2|ADGRA2|ARSB|KRT16|PLXND1|CXCL13|DPP4|RAB13|SCG2|FGF8|ACTG2|PTK2B|TESK1|ROBO1|PXN|CLN3|PTP4A3|CCBE1|LTB4R2|KDR|AKT1|FAT2|WNT5A|ANLN|S100A2|CYP1B1|EPB41L5|PAXIP1|LRG1|NR4A1|PIK3CA|PPARD|GPLD1|NANOS1|RHOA|SOX18|CDH13|PIK3R3|EPHB4|SNAI1|MIA3|IRS2|TGFBR1|ACTA1|CORO1A|ID1…	109	GO:0090130	-1.33392		0.00619808
47	sarcoplasmic reticulum calcium ion transport	0.022277	0.045221	TRDN|TMEM38A|CCR5|CACNG1|NOL3|ZMPSTE24|ATP2A1|RYR2|ANK2|CCL3|SLN|TMEM38B|ATP2A2|MRLN|RYR1	15	GO:0070296	-1.71993	-1.65997	0.00323317	0.00797537
47	release of sequestered calcium ion into cytosol by sarcoplasmic reticulum		0.0213667	TRDN|RYR2|TMEM38A|CCL3|CCR5|TMEM38B|NOL3|RYR1	8	GO:0014808		-1.74954		0.00300271
47	calcium ion transmembrane transport		0.0296478	TRDN|CACNG6|CACNG7|CALHM1|SCN11A|RASA3|IBTK|CUL5|F2R|FGF2|DDIT3|CACNA2D4|CACNA1E|CACNG5|WNT3A|TMC1|TMC2|GRIN2C|GRIN2D|ATP2A2|GRIN3A|CACNG8|CACNG2|CACNG3|CACNG4|ERO1A|TRPC3|TRPV1|GP9|GRIN3B|ATP2C1|FASLG|PTPRC|XCR1|ORAI1|CCR5|P2RX7|P2RX4|GP1BA|ATP2A3|ATP2A1|SLC8A2|PKD1|STIM2|ORAI2|SEC61A1|TRPV5|ATP2B3|ATP2B2|NCS1|SLC8A3|CACHD1|CCL19|PKD1L2|FKBP1A|PKD1L3|SLC24A3|BHLHA15|PKD2L1|NALCN|PKD2L2|GPM6A|CAC…	193	GO:0070588		-1.35607		0.00462943
48	sperm-egg recognition		0.00591217	ZPBP|LY6K|ADAM2|B4GALT1|ATP8B3|IZUMO1R|CCT3|FOLR3|ALDOA|TCP1|ZPBP2|SPACA4|UBAP2L|TEX101|CCT7|CCT4|CCT2|CRISP1|ZAN|FOLR1|PCSK4|C11ORF94|SPA17|PRSS55|ADAM18|ADAM5|FETUB|CCT8|SPESP1|CLGN|DCST1|CCT5|IZUMO1|POMZP3|DCST2|PRSS37|ACR|ADAM32|TMPRSS12|FOLR2|GLIPR1L2|ZP1|HSPA1L|ZP2|SPAM1|SPPL2C|ZP4|SPACA3|VDAC2|CD9	50	GO:0035036		1.84702		0.000579167
48	cell recognition	3.20776e-11	1.96599e-13	SCARB1|FCN2|FCN3|IGLL1|APP|IGHV3-43D|IGHV1-45|CD81|PEAR1|IGHV4OR15-8|IGHV2-26|IGHV1-58|LY6K|ST6GALNAC6|IGHV6-1|IGHV1-24|IGHV3-64D|IGLL5|CLEC4M|IGHV5-51|IGHV4-61|TNN|TUB|IGHV3OR16-10|IGHV4-31|IZUMO1R|IGHV3OR16-12|IGHV3-64|IGHV1-3|FCN1|IGHV3-66|CNTN6|IGHV4-38-2|IGHV1-8|IGHV3-72|IGHV3-73|IGHV3-74|IGHV3OR16-17|IGHV3OR16-13|SPACA4|IGHV3-43|IGHV3-49|IGHV5-10-1|IGHV4-28|NTM|TEX101|IGHV3-30-3|IGHV3-30-5|…	228	GO:0008037	2.24487	2.30796	4.85066e-13	1.87422e-15
48	immunological synapse formation	0.0234834		CCL19|PRF1|CD81|MSN|CORO1A|EPHB1|CD6|DLG1|DOCK8|CCL21|CCR7|NCK2|DOCK2	13	GO:0001771	1.74709		0.00343527
49	transition metal ion transport		0.024102	SLC46A1|ABCC5|TF|STEAP3|FTL|TMEM163|TFR2|STEAP2|TRPM2|SLC25A28|SLC48A1|CYBRD1|SCARA5|MCOLN1|CFAP276|FTH1|ATOX1|SLC40A1|HEPH|ASIC3|SLC22A17|SLC11A2|ATP7A|CUTC|NECTIN1|DNM2|ATP7B|TTYH1|CLTC|B2M|SLC30A8|LCN2|FTH1P19|SLC30A3|SLC30A2|ATP2C2|LTF|FTHL17|SLC39A10|SLC39A14|SLC39A5|SLC39A7|SLC39A2|SLC39A1|CBLIF|SLC30A1|ATP13A1|SLC39A11|SLC39A4|SLC39A3|SLC39A13|SLC39A12|STEAP4|SLC39A6|SLC39A8|SLC39A9|REP15|…	94	GO:0000041		-1.58505		0.00354954
49	cellular transition metal ion homeostasis		0.0285142	NCOA4|APP|MT2A|FTL|MT1HL1|MT1E|GLRX3|ATP6AP1|TFR2|STEAP2|CYB561|FXN|ATP6V1A|MT1DP|CYB561A3|ATP6V0A2|FRRS1|CYBRD1|HFE|BMP6|SLC40A1|COX19|SLC22A17|SLC11A2|PRND|ATP7A|HIF1A|SLC30A8|LCN2|SLC30A2|SLC39A10|SLC39A14|ISCU|TMEM199|SLC39A5|SLC39A7|SLC39A4|SLC30A1|PRNP|ATP6V1G1|SCO1|S100A9|SCO2|STEAP4|SLC39A8|SLC30A5|HMOX1|FTMT|ATP6V0D1|ERFE|SLC11A1|MT3|CP|FLVCR1|SRI|SLC31A2|SLC31A1|BOLA2B|HEPHL1|HAMP|CCDC1…	113	GO:0046916		-1.53708		0.0043868
49	transition metal ion homeostasis		0.00716498	NCOA4|APP|STEAP3|MT2A|BDH2|FTL|MT1HL1|MT1E|COMMD1|GLRX3|ATP6AP1|TFR2|STEAP2|CYB561|FXN|ATP6V1A|MT1DP|CYB561A3|ATP6V0A2|HMOX2|FRRS1|CYBRD1|FBXL5|BOLA1|HFE|BMP6|SLC40A1|COX19|BOLA3|HEPH|SLC22A17|SLC11A2|PRND|HYAL2|ATP7A|RHAG|HIF1A|SLC30A8|SOD2|LCN2|SLC30A2|LTF|SLC39A10|SLC39A14|ISCU|TMEM199|SLC39A5|SLC39A7|SLC39A4|SLC30A1|PRNP|ATP6V1G1|SCO1|S100A9|SCO2|STEAP4|SLC39A8|SLC30A5|HMOX1|FTMT|ATP6V0D1|ERF…	142	GO:0055076		-1.59643		0.000750179
50	cellular response to interleukin-1	0.00335313	0.0361647	GBP3|RPS6KA5|FGG|RORA|ADAMTS12|TRAF6|CXCL8|FGB|IL1R1|AKAP12|HYAL2|ST18|HIF1A|CACTIN|IRAK2|GBP1|ADAMTS7|HYAL3|CD47|HYAL1|GBP2|SFRP1|CD40|CX3CL1|NKX3-1|IRAK1|RBMX|SIRPA|PTGIS|KMO|CCL18|SOX9|INHBB|CCL7|CCL4L2|HAS2|CCL17|CCL24|CCL22|MAP3K7|IKBKB|NR1D1|PYCARD|ANKRD1|IRAK4|BMI1|ZC3H12A|PLCB1|CCL13|CCL11|CCL19|CEBPB|EGR1|NFKB1|CCL5|RPS6KA4|TOLLIP|IL1RL2|MYLK3|MAPK13|MAPK11|MYD88|IL1B|IRAK3|RC3H1|EDN1|RE…	99	GO:0071347	1.76236	1.51959	0.000333368	0.00598583
50	response to tumor necrosis factor	1.34375e-06		GBP3|TRADD|AFF3|ZFP36L2|TRAF6|TRAF5|HYAL2|ST18|GBA1|CACTIN|TNFRSF11A|GBP1|NUB1|TNFRSF14|RRAGA|SELE|ADAM9|GBP2|SFRP1|CD40|GATA3|TNFSF11|CX3CL1|NKX3-1|TNFRSF25|PRPF8|TNFRSF1B|CARD14|PTK2B|TRPV1|SMPD1|NPNT|ZFP36L1|PLVAP|CCL18|FOXP1|CCL7|CCL4L2|HAS2|CCL17|TMSB4X|TNFRSF13C|CCL24|TNFRSF17|AKT1|CCL22|TNFRSF18|PIAS3|INPP5K|IKBKB|FOXO3|TRAF3IP2|NR1D1|PYCARD|ANKRD1|HAMP|CYP1B1|EIF5A|JAK2|GSDME|ILK|CCL13|CC…	200	GO:0034612	1.93393		4.92533e-08
50	response to interleukin-1	0.00168895	0.0264668	GBP3|PRKCA|APP|RPS6KA5|FGG|RORA|ADAMTS12|YTHDC2|TRAF6|CXCL8|FGB|SNCA|IL1R1|AKAP12|HYAL2|ST18|HIF1A|CACTIN|IRAK2|SLC30A8|TNFRSF11A|GBP1|ADAMTS7|SELE|HYAL3|CD47|HYAL1|GBP2|SFRP1|CD40|CX3CL1|NKX3-1|IRAK1|TLE5|RBMX|SIRPA|PTGIS|KMO|SMPD1|CCL18|SOX9|INHBB|CCL7|CCL4L2|HDAC4|HAS2|CCL17|CCL24|GHR|CCL22|MAP3K7|IKBKB|NR1D1|PYCARD|ANKRD1|IRAK4|BMI1|ZC3H12A|PRKCI|PLCB1|CCL13|CCL11|MTHFR|CCL19|CEBPB|CD38|SRC|E…	126	GO:0070555	1.73562	1.57009	0.000144707	0.00400655
51	negative regulation of growth		0.0224095	SPP1|RB1|TOMM70|SLIT3|SLIT2|MT2A|MSX1|KCNK2|PTPRS|NAIF1|PLAC8|FXN|HSPA1B|SERPINE2|BBS2|NDUFA13|TSPYL2|BMP10|NPPB|BMP4|TNR|HYAL2|CGRRF1|HIF1A|RGS4|CDA|TRIM46|ULK2|ULK1|BST2|BCL11A|ING1|WNT3A|SFRP1|ENPP1|CDKN2AIP|SCGB3A1|BDKRB1|SEMA6A|SEMA6D|SEMA7A|PPP2CA|FRZB|SOCS2|TMPRSS4|SEMA3E|WNT3|MT3|ING5|SEMA4A|TGFB1|WT1|OSGIN1|ADAM15|FOXP1|DAB2|ALOX15B|CCAR2|HNF4A|RAI1|SEMA4D|GDF15|FGF13|CDKN1A|SMAD3|DCBLD2…	245	GO:0045926		-1.43376		0.00324135
51	regulation of developmental growth		0.00029603	SPP1|TOMM70|APP|CACNG7|KCNK2|MYCBP2|PTPRS|VEGFA|PLAC8|FXN|NKX2-5|DISC1|BBS4|BBS2|BMP10|MKKS|SYT1|GDI1|BMP4|TNR|RIMS1|EFNA5|FGF2|DLL1|APOE|RGS4|BASP1|TRIM46|PIM1|ULK2|ULK1|BCL11A|NOTCH1|PLS1|WNT3A|CYFIP1|TWF2|CAPN3|CHD7|SYT14P1|PPIB|DBN1|FGF8|SEMA6A|SEMA6D|SEMA7A|FGFR2|RNF157|SOCS2|SEMA3E|WNT3|MT3|SEMA4A|CDH4|WT1|CPNE9|HOPX|CPNE5|FLVCR1|FOXP1|DBNL|ARX|CPNE6|AKT1|GLI1|RAI1|SEMA4D|GDF15|MFSD2A|FGF13…	314	GO:0048638		-1.6246		1.61542e-05
51	regulation of cell growth		0.0361338	RB1|TOMM70|CACNG7|NAIF1|FXN|TSPYL2|GDI1|EFNA5|CGRRF1|APOE|CDA|TRIM46|ULK2|ULK1|BCL11A|WNT3A|S100A9|TWF2|SYT14P1|SCGB3A1|CDKN2AIP|SFN|PPP2CA|FRZB|WNT3|MT3|ING5|PTK2B|TGFB1|WT1|TEAD1|CPNE9|CPNE5|OSGIN1|FOXP1|IL2|IL9|HNF4A|CPNE6|AKT1|MFSD2A|FGF13|POU4F2|SLC44A4|CDKN1A|SMAD3|HAMP|HSPA1A|BTG1|RND2|SMAD7|TP53TG5|MINAR1|ST7L|OSGIN2|RIMS2|KAZALD1|RHOA|NDRG3|IGFBPL1|BCAR1|GDF2|SPHK1|PI16|RAB33B|ZNF639|HBE…	418	GO:0001558		-1.3072		0.00597479
52	cytoplasm organization	0.0425271		TFCP2L1|PADI6|TDRKH|PLD6|TDRD7|TDRD10|TDRD5|ETV6|TDRD15|TDRD6|KIF5B|TDRD1|FOSL1|RRN3|ZMIZ1|SOS1	16	GO:0007028	-1.77163		0.00750025
52	female gamete generation		0.038468	ANG|ZAR1|GDF9|MASTL|SEBOX|IHO1|TTK|BMPR1B|AURKA|ZNF830|YTHDC2|ETV6|BMP15|OOSP2|ZGLP1|PTX3|YTHDF2|HSF2BP|CGB7|YTHDC1|NPM2|NCAPH2|SPIRE2|TOB2|ATM|UBB|HEXB|FBXO5|NANOS2|NANOS3|SPO11|MEIKIN|HORMAD1|MSH4|PDE5A|MLH3|PPP2R1A|YBX2|SIRT1|DMC1|KASH5|WNT4|PTK2B|EHMT2|GAS2|MCM9|HPGD|CCNB2|DMRT1|MEIOB|INHBB|SIX6OS1|NPR2|WASHC5|IMMP2L|ASPM|FSHR|ZAR1L|PARN|PTN|INSL3|FMN2|EREG|SOHLH1|MDK|SOHLH2|BCL2L10|NANOS1|WE…	152	GO:0007292		1.52719		0.00650157
52	oocyte maturation		0.0139332	ANG|ZAR1|NPR2|WASHC5|PDE3A|ZAR1L|REC8|DMC1|INSL3|EDN1|PTK2B|EREG|OOSP2|YTHDF2|EDNRA|BRCA2|NPPC|RPS6KA2|CDC25B|FBXO5|TUT7|TUBB8|TUT4|TRIP13	24	GO:0001556		1.74078		0.00170387
53	carboxylic acid catabolic process	0.0384593		HAAO|LPIN3|DECR2|ACOT4|BDH2|ADTRP|PHYH|ABAT|HSD17B4|SCP2|LPIN2|LDHC|MTRR|QPRT|HDC|AGXT2|HOGA1|TAT|ECI1|GCAT|SARDH|ECHDC2|SHMT2|MCAT|AFMID|GPT|KMO|KYAT1|ACMSD|BLMH|ABHD3|SLC16A3|RIDA|KYAT3|SULT2A1|ACAD11|ACAD10|ABCD4|KYNU|TDH|HMGCLL1|SDSL|CYP2W1|DDAH1|DDAH2|IDO2|ACSF3|NUDT7|NOS2|DCXR|ECH1|GLYATL2|ACOXL|GOT2|PON1|PCCA|PCCB|DPEP2|HADH|DPEP1|CPT1B|GNPDA2|AMDHD2|NPL|GLS2|NOS3|AKR1A1|SLC16A1|IDO1|CYP4F…	226	GO:0046395	-1.32613		0.00662481
53	organic acid catabolic process		2.13144e-08	HAAO|LPIN3|DECR2|ACOT4|BDH2|ADTRP|PHYH|ABAT|HSD17B4|SCP2|LPIN2|LDHC|MTRR|QPRT|HDC|AGXT2|HOGA1|TAT|ECI1|GCAT|SARDH|ECHDC2|SHMT2|MCAT|AFMID|GPT|KMO|KYAT1|ACMSD|BLMH|ABHD3|SLC16A3|RIDA|KYAT3|SULT2A1|ACAD11|ACAD10|ABCD4|KYNU|TDH|HMGCLL1|SDSL|CYP2W1|DDAH1|DDAH2|IDO2|ACSF3|NUDT7|NOS2|DCXR|ECH1|GLYATL2|ACOXL|GOT2|PON1|PCCA|PCCB|DPEP2|HADH|DPEP1|CPT1B|GNPDA2|AMDHD2|NPL|GLS2|NOS3|AKR1A1|SLC16A1|IDO1|CYP4F…	230	GO:0016054		-1.99095		4.31033e-10
53	small molecule catabolic process		1.71469e-07	TPI1|SCARB1|HAAO|LPIN3|DECR2|IMPA1|ACOT4|HAGH|BDH2|ADTRP|INPP5J|PHYH|ABAT|INPP1|GLYCTK|HSD17B4|CYP39A1|SCP2|SNX17|GALM|GLB1|SULT1A1|ENO2|LPIN2|NQO2|APOE|CDA|LDHC|INPP5B|MGAT1|MTRR|QPRT|HDC|GPD2|AGXT2|HOGA1|TAT|NUDT3|ECI1|GCAT|SARDH|ECHDC2|LRP5|SHMT2|MTMR7|FGF23|APOBEC3F|APOBEC3G|MCAT|PFKP|MT3|AFMID|GPT|KMO|KYAT1|ACMSD|BLMH|HK3|ABHD3|SLC16A3|RIDA|KYAT3|SULT2A1|ACAD11|ACAD10|TIGAR|ABCD4|KYNU|INPP5E…	366	GO:0044282		-1.81856		3.9739e-09
54	regulation of small molecule metabolic process		0.00176228	SCAP|FABP3|KAT2B|ABCA2|APP|NDUFC2|CD244|STAR|FABP5|DHCR7|ARV1|SLC25A12|TSPO|CEACAM1|SNCA|POR|SLC4A4|ATP5IF1|RD3|BMP5|AVP|HIF1A|PTAFR|APOE|SLC4A1|CLCN2|HRH1|CDA|DDIT4|TRIB3|IGFBP4|PRXL2C|JMJD8|LACC1|GAPDHS|ADM|MT-CO2|GNMT|NNMT|FGFR4|ERFE|C1QTNF1|WNT4|PPTC7|PTK2B|VCP|GPT|LCMT1|RORC|ACMSD|DYRK2|PDK3|APOA5|DAB2|PTH1R|SOX9|PLEK|HDAC4|BMP2|IFNG|LPGAT1|TMSB4X|AKT1|TIGAR|MFSD2A|NCOA2|SORBS1|MBTPS1|MBTPS2…	316	GO:0062012		-1.53598		0.000133822
54	regulation of carbohydrate biosynthetic process		0.0418658	KAT2B|PPP1CA|IRS2|CD244|DDB1|ZNF692|NFKB1|PPP1R3C|SNCA|OGT|SESN2|P2RY1|PPP1R3A|LHCGR|PPARGC1A|STK11|EPM2AIP1|PTAFR|PDGFB|GSK3B|FBP1|HRH1|CLTC|PTH|USP7|MST1|EP300|FOXO1|INS|AKT2|GCK|GCG|LEPR|GSK3A|ENPP1|ACADM|NTSR1|ADIPOQ|GNMT|PTPN2|IGF1|SIRT1|NNMT|ERFE|AVPR1B|PTK2B|GPT|TGFB1|PPP4R3B|GPER1|DYRK2|PTH1R|PLEK|HAS2|C1QTNF12|AKT1|SORBS1|PDK2|INPP5K|PGP|SDHAF3|SOGA1|SERPINA12|WDR5|CRY1|RANBP2|P2RY6|ADCY…	96	GO:0043255		-1.50655		0.007246
54	regulation of cellular ketone metabolic process		0.0221775	SCAP|FABP3|APPL2|STAR|FABP5|LONP2|CES1|INSIG1|MLYCD|CPT1A|CEACAM1|SNCA|PPARGC1A|PLIN5|BMP6|CNR1|BMP5|MID1IP1|AVP|ABCD1|APOA1|CLCN2|CYP7A1|TRIB3|RGN|AKT2|ATP2B4|ACADVL|TWIST1|FMO4|GIP|ACADL|ADM|ELOVL5|SIRT1|FGFR4|ERFE|PPTC7|WNT4|ACMSD|CLN3|PDK3|APOA5|DAB2|SOX9|DKK3|BMP2|LPGAT1|AKT1|MFSD2A|PDK2|FABP1|NR1D1|MALRD1|BCKDK|BHMT|SLC7A7|APOA4|ACACB|SLC7A11|SREBF1|SLC22A13|PPARA|PPARD|ETFBKMT|SIRT4|ERLIN2…	127	GO:0010565		-1.53747		0.00319686
55	negative regulation of immune response	5.25326e-13	0.000780689	FGR|HCK|CD59|IL4I1|IL13RA2|HLA-F|DUSP10|FER|COL3A1|CLEC4G|CEACAM1|FOXF1|TYRO3|CD84|AHR|YTHDF2|PPP3CB|YTHDF3|AMBP|SAMSN1|HFE|LOXL3|TREM2|ALOX15|ARRB2|TRAFD1|NLRX1|FCRLB|CSMD3|CACTIN|NLRC5|SAMHD1|C4BPB|SLAMF1|C4BPA|TNFRSF14|NMI|OAS1|DRD2|SERPING1|SPI1|BANF1|IL27RA|NPY5R|RPS19|IL10|LILRB1|HMOX1|LYN|LILRB4|A2M|SPINK5|CD96|BCR|CD300A|HLA-E|TGFB1|NLRP6|PLK2|NOD2|SOCS5|IL2|IFNL1|PTPRC|CTLA4|SMCR8|WDR41|…	185	GO:0050777	2.36443	1.71462	6.82129e-15	5.09424e-05
55	negative regulation of defense response	1.01408e-10	0.0369986	RB1|HLA-F|PTPRS|CEACAM1|ADORA1|TYRO3|METRNL|PROC|ARRB2|TRAFD1|CALCRL|GBA1|APOE|MEFV|CACTIN|SAMHD1|ADORA2A|NLRP3|TRIM38|NMI|OAS1|SERPING1|GRAMD4|GATA3|CX3CL1|SLC39A8|RPS19|IL10|LYN|HTRA1|CD96|TNFRSF1B|KRT1|SIRPA|HLA-E|TGFB1|FPR2|ALOX5|NLRP6|PLK2|NOD2|ELANE|SOCS5|IL2|PTPRC|CLEC12B|KLRD1|IL20RB|IL22RA2|ADA|NR1D1|CXCL17|SMAD3|HAMP|TSPAN6|TNFAIP8L2|CST7|CR1|IL13|SERPINB4|MMP12|FURIN|MDK|ELF4|SYT11|SYK…	247	GO:0031348	2.1455	1.39602	1.6168e-12	0.00617252
55	negative regulation of response to external stimulus	3.94281e-05		RB1|ABAT|ADORA1|BBS4|BBS2|MKKS|CTNNA2|TRAFD1|APOE|SAMHD1|ADORA2A|TRIM38|OAS1|AIF1|NOTCH1|WNT3A|SERPING1|PRDX2|GRAMD4|GATA3|GRIN3A|PDGFA|DPP4|PTPRO|KREMEN1|KLK8|RPS19|LYN|CD96|DVL1|WNT3|KRT1|C1QTNF1|WNT4|CARTPT|HLA-E|TGFB1|PLK2|ELANE|SOCS5|IL2|PTPRC|ST6GAL1|KLRD1|MMRN1|PADI2|IL20RB|IL22RA2|KLRK1|ADA|CXCL17|SMAD3|HAMP|SERPINB2|TSPAN6|TNFAIP8L2|CR1|IL13|GP1BA|SERPINB4|MMP12|ELF4|PLAU|TAFA5|USP15|RHB…	398	GO:0032102	1.70991		2.0738e-06
56	monosaccharide metabolic process		0.0072974	TPI1|KAT2B|FUT6|SLC23A2|FUT1|FUT5|SLC23A1|FUT7|ENO3|RBP4|FUT2|MAN2A2|FUT9|FABP5|B3GLCT|MAN2C1|SLC25A12|SLC25A11|CPT1A|GLYCTK|PCK1|HECTD4|GPD1|GALM|PPARGC1A|GLB1|FUOM|BRS3|ONECUT1|ENO2|GAA|PDHA2|KBTBD2|FBP1|CRTC2|PDHA1|DHDH|PGM2L1|RGN|ATF3|SLC39A14|AKT2|GCK|OAS1|APOD|SLC37A4|GAPDHS|LEPR|TSTD1|OTOG|MAN2B2|XYLB|FUT10|CHST15|OTOGL|LRP5|GAL3ST3|INPPL1|GSTO2|ATF4|PFKP|SLC2A1|PGK1|PRKAA1|PDHB|PMM1|PPP4R…	177	GO:0005996		-1.48581		0.00076676
56	carbohydrate catabolic process		0.00698652	TPI1|PGAM4|FUT6|FUT1|FUT5|FUT7|ENO3|FUT2|FUT9|RB1CC1|MAN2C1|GABARAPL1|NEU2|GLYCTK|NEU4|NEU1|GALM|NEU3|GLB1|PYGM|ENO2|STBD1|GAA|DHDH|MGAM|SI|PKLR|GCK|GPD2|HEXB|GAPDHS|MANBA|MAN2B2|XYLB|FUT10|LRP5|PFKP|PGK1|DHTKD1|PHKG2|HK3|MAN2B1|CHIT1|FOXK2|FOXK1|TIGAR|ADPGK|PFKFB2|IDNK|ENOSF1|PFKFB1|ABHD10|PFKM|GM2A|FUT8|IER3|PGK2|GK5|FUT4|TKTL1|CTBS|GALK1|SORD|TKFC|PYGB|PYGL|HK2|BAD|HK1|PGM1|PKM|ALDOA|PGM2|GUSB…	112	GO:0016052		-1.56087		0.000719971
56	gluconeogenesis		0.0164397	TPI1|KAT2B|G6PC3|PGK2|FBP2|SLC25A1|G6PC1|SLC25A13|RBP4|ATF4|SLC25A12|SLC25A11|PGK1|PPP4R3B|MDH2|PCK1|GPD1|PPARGC1A|PC|C1QTNF12|ENO2|SDS|PGM1|FBP1|GOT1|CRTC2|PER2|SERPINA12|WDR5|CRY1|ATF3|PCK2|SLC39A14|PFKFB1|PGAM2|GCG|PPARA|ALDOC|SLC37A4|G6PC2|LEPR|KAT2A|MDH1|SLC25A10|GPI	45	GO:0006094		-1.6632		0.00210225
57	cellular response to ionizing radiation		5.37247e-05	TREX1|BCL2L1|EGR1|BRCA1|TP53BP1|ATR|CRYAB|HUS1|CCND2|ELK1|RAD1|YAP1|NIPBL|GRB2|ITGB6|TMEM109|DNM2|KDM4D|BRCC3|BABAM2|GTF2H5|INO80|SPIDR|RAD51|SWI5|RHNO1|ATM|CLOCK|CYBA|KDM1A|MGMT|INTS7|SFRP1|HSF1|RAD9B|TANK|BARD1|ECT2|MAP3K20|RPL26|TLK2|XRCC6|TP53|SNAI2|SIRT1|H2AX|SFRP2|CHEK2|NET1|ZMPSTE24|FIGNL1|TNKS1BP1|XRCC5|GADD45A|BRCA2|LIG4|FBXO4|RAD51AP1|MDM2|PRAP1|WRN|RAD9A|IFI16|RHOB|NUCKS1|CDKN1A|HAMP|E…	73	GO:0071479		1.96784		2.27827e-06
57	response to gamma radiation	0.00963812		TRIM13|MEN1|TREX1|BCL2L1|EGR1|IL1A|ATR|CRYAB|CXCL10|GPX1|ELK1|YAP1|DCUN1D3|POLB|TMEM109|XRCC2|BAK1|FANCD2|SOD2|GTF2H5|RAD51|ATM|BAX|CYBA|KDM1A|HSF1|GATA3|MAP3K20|RPL26|TLK2|XRCC6|PARP1|TP53|CBL|H2AX|CHEK2|ZMPSTE24|PRKAA1|XRCC5|BRCA2|CCL7|PRKDC|LIG4|PTPRC|MDM2|TIGAR|WRN|ERCC6|APOBEC1|CDKN1A|TSPYL5|BCL2|MYC|HSPA5|PML|HRAS	56	GO:0010332	1.73671		0.00116385
57	response to ionizing radiation		7.61036e-06	TRIM13|ALAD|ABRAXAS1|RNF8|TP53BP1|CRYAB|HUS1|CCND2|ELK1|KAT5|STK11|NIPBL|POLB|IKBIP|DNM2|BRSK1|NHEJ1|FANCD2|SOD2|INTS3|INO80|RHNO1|ATM|CLOCK|NABP2|INTS7|SFRP1|HSF1|GATA3|TICRR|TOPBP1|RPL26|XRRA1|SIRT1|CBL|PRKAA1|TNKS1BP1|XRCC5|GADD45A|DNMT3A|SMPD1|BRAT1|CCL7|PTPRC|FBXO4|MDM2|TIGAR|PRAP1|RAD9A|NUCKS1|CCND1|APOBEC1|CDKN1A|HAMP|EEF1D|TSPYL5|PAXIP1|THBD|RFWD3|MTA1|HRAS|RNF168|BLM|EYA1|MEN1|EYA3|TREX1…	143	GO:0010212		1.96673		2.58932e-07
58	connective tissue development	0.00234337	0.0161241	HOXA11|RB1|FOXD1|MSX1|DLX2|BARX2|PRRX1|SERPINH1|ARRDC3|SATB2|CREB3L2|COL3A1|MEX3C|MGP|MATN1|MSX2|BBS4|BBS2|BBS1|MKKS|SPTLC2|CYTL1|BMP7|BMP5|BMP4|FGF2|HYAL2|DHRS7B|HIF1A|LTBP3|COMP|ESRRA|HMGA2|SLC39A14|EIF2AK3|NAMPT|NOTCH1|CHSY1|LOX|OGN|ITGB8|FGF4|LRP5|TWSG1|MMP13|MUSTN1|TGFB1|RORC|HMGCS2|ZBTB16|RXFP1|ECM1|PTH1R|SOX9|BMP2|COL27A1|EBF2|EVC|ARID5A|PAXIP1|PKD1|PIK3CA|BMPR2|GPLD1|STC1|HRAS|CD34|SMAD1|…	223	GO:0061448	-1.53068	-1.42908	0.000219547	0.00205394
58	cartilage development	0.0166802		HOXA11|BMP8B|RB1|SNORC|RUNX1|GDF5|SRF|MSX1|DLX2|BARX2|CCN1|BMP3|PRRX1|ADAMTS12|SERPINH1|BMPR1B|CNMD|SATB2|CREB3L2|COL3A1|MEX3C|MGP|SOX5|MATN1|MSX2|EPYC|BBS2|BBS1|BMP6|MKKS|CYTL1|BMP7|BMP5|MEF2C|BMP4|HYAL2|ATP7A|FGF2|WNT7B|HIF1A|LTBP3|TGFBR2|COMP|ESRRA|HMGA2|ADAMTS7|SCX|SLC39A14|EIF2AK3|HYAL3|NFIB|HYAL1|CHSY1|IL17F|ITGB8|OGN|FGF4|CSGALNACT1|TWSG1|DDRGK1|FGF9|MMP13|MUSTN1|TGFB1|COL11A2|ZBTB16|HES5|…	167	GO:0051216	-1.49595		0.00229202
58	skeletal system development	0.000290178	0.00642255	ALPL|RB1|SOX11|DLX2|BARX2|MCPH1|IRX5|SATB2|TBX3|CREB3L2|MEX3C|HOXD13|HOXD12|HOXD10|ATG9B|ATG9A|MSX2|TP63|BBS2|BBS1|MKKS|CYTL1|HIF1A|ESRRA|HMGA2|GLG1|TRIM45|EIF2AK3|EPHA2|BNC2|CHSY1|CHAD|FGF8|LRP5|RPL13|FGFR2|JAG2|FRZB|GP9|TGFB1|SP3|MBTD1|ZBTB16|LRRK1|FLVCR1|ECM1|FOXP1|TAL1|BMP2|PTPRC|HOXA13|RPL38|COL27A1|SMAD3|VDR|PCGF2|GP1BA|ARID5A|WFIKKN1|MMP9|RIPPLY2|RHOA|TGFB3|GDF2|WDR48|ALX4|SMAD5|SRC|RAB33B…	514	GO:0001501	-1.4848	-1.37448	1.96505e-05	0.000652389
59	vascular endothelial growth factor receptor signaling pathway	0.00250788		PTK2|SRC|MAPKAPK2|VEGFC|FGF9|PGF|FOXC1|VEGFA|FGF10|PTK2B|PRKD2|FYN|NRP1|HSPB1|FLT1|KDR|SULF1|VEGFD|FGF18|VAV1|VAV2|MAPKAPK3|DAB2IP|AXL|CLEC14A|PRKD1|FOXC2|VEGFB|PDCD6|MAPK14|BCAR1|PAK2|FLT4	33	GO:0048010	-1.88162		0.000235783
59	vascular endothelial growth factor signaling pathway	0.000283294		VEGFD|PDGFRB|GAB1|NRP2|VEGFC|PGF|FOXC1|VEGFA|PRKD1|PRKD2|MYO1C|PIK3CA|VEGFB|FBXW7-AS1|NRP1|PDGFRA|FLT3|HSPB1|PIK3CD|NUS1|FLT1|KDR|FLT4	23	GO:0038084	-2.05023		1.91377e-05
59	cellular response to vascular endothelial growth factor stimulus	0.00168269		SPHK1|GAB1|SEMA6A|ITGB1BP1|ERN1|MAPKAPK2|NRP2|VEGFC|PGF|FOXC1|VEGFA|RAMP2|PRKD2|DLL4|ANXA1|NRP1|FLT3|HSPB1|PIK3CD|FLT1|NUS1|MT1G|KDR|AKT1|VEGFD|PDGFRB|MAP2K3|SPRY2|DAB2IP|EGR3|RELA|GAS1|PRKD1|MYO1C|VCAM1|NR4A1|PIK3CA|NOTCH1|VEGFB|FBXW7-AS1|PDGFRA|MAPK14|FLT4	43	GO:0035924	-1.87781		0.00014382
60	regulation of lipid localization		0.000285828	FABP3|SPP1|SCARB1|ABCA2|REN|OSBPL6|IKBKE|CYP19A1|GDF9|CES1|ABCG8|ARV1|TSPO|SAR1B|ACSL1|ACSL5|ABCG4|DISP3|SCP2|ABCA5|PLIN5|ABCA8|BMP6|TREM2|NUS1|ENPP7|ANXA2|APOA1|PLIN3|APOE|CIDEA|TNFRSF11A|MSR1|AKT2|APOB|HILPDA|FITM1|FITM2|APOA2|CYP8B1|SEC24A|PRELID1|TNFSF11|DBI|NKX3-1|SIRT1|ABCB4|CYP4A11|LAMTOR1|ERFE|C1QTNF1|FIS1|EHD1|APOA5|DAB2|GALR1|PCSK9|FASLG|OSBPL8|PLA2G4A|TMEM30A|POMC|LIPG|AKT1|MIF|PRAP1|C…	164	GO:1905952		-1.80914		1.55035e-05
60	regulation of intestinal absorption		0.00344246	ENPP7|PRAP1|APOA1|HAMP|ABCG8|ABCG5|APOA4|EPB41|APOA2|CYP8B1|APOA5|LEP|LPCAT3	13	GO:1904478		-1.81491		0.000301017
60	negative regulation of macrophage derived foam cell differentiation		0.00575095	ADIPOQ|CRP|NR1H2|CETP|ABCA1|ABCG1|ITGB3|NFKBIA|PPARG|PPARA|ABCA5|ITGAV|NR1H3	13	GO:0010745		-1.78312		0.000561483
61	intestinal absorption		0.000335236	SCARB1|SLC46A1|LDLR|ACO1|GCNT3|ABCG8|SOAT2|EZR|VIL1|KCNQ1|TJP2|LIMA1|SLC26A6|UGCG|NPC1|ADRA2A|F11R|FABP1|FABP2|CD36|NPC1L1|VDR|SLC2A5|ABCG5|CEL|MOGAT2|PLS1|IREB2|AKR1C1|SLC5A1|PNLIP|LEP	32	GO:0050892		-2.03312		1.88997e-05
61	digestive system process		0.000684311	SCARB1|SLC46A1|SCT|RBP4|ACO1|CCKBR|CHRM3|CHRM5|ABCG8|GCNT3|TFF1|GHRL|ZNF830|SOAT2|MUC2|INAVA|KCNQ1|MUC4|HRH2|MUC6|MUC13|LIMA1|VSIG1|PBLD|TLR9|NEUROG1|F11R|NPR3|NPC1L1|SLC2A5|TFF2|ABCG5|CHRM1|CEL|UCN|PLS1|NPPC|SLC5A1|PNLIP|TLR4|TFF3|SERPINA3|LDLR|SNX10|COPA|STATH|EZR|VIL1|DRD3|TJP2|NOD2|CRACD|STRAP|AQP5|SOX9|SLC26A6|SLC26A7|UGCG|NPC1|IL17A|ADRA2A|NPR2|FABP1|FABP2|SLC9A4|CD36|DCANP1|TIFAB|VDR|KCNN4…	76	GO:0022600		-1.82329		4.35286e-05
61	digestion		0.000126127	PGC|SCARB1|RBP4|CHRM3|CHRM5|ABCG8|PRSS3|ZNF830|SOAT2|MUC2|MUC4|HRH2|MUC6|CYP39A1|MUC13|PPARGC1A|VSIG1|PBLD|TLR9|NEUROG1|ENPP7|NPC1L1|AKR1D1|PRSS2|SI|CCK|CHRM1|UCN|PLS1|SLC5A1|GKN1|COPA|STATH|EZR|VIL1|NOD2|TJP2|STRAP|AQP5|SOX9|CHIT1|ARX|CAPN9|NPR2|FABP1|FABP2|CD36|DCANP1|TIFAB|VDR|CLPS|KCNN4|AQP1|IREB2|MDK|SCT|SLC46A1|CCKBR|ACO1|GCNT3|TFF1|GHRL|PIR|INAVA|KCNQ1|LIMA1|F11R|ADM2|NPR3|SLC2A5|TFF2|ABCG…	109	GO:0007586		-1.84363		6.01196e-06
62	fatty acid metabolic process	3.8809e-05	6.46876e-13	SLC27A1|ACOT6|GSTM2|LPIN3|DECR2|PTGR3|ACOT4|BDH2|ADTRP|SCD|PHYH|FAAH2|PTGR2|ALOXE3|SNCA|POR|HSD17B4|SCP2|TNXB|ACAD9|PRKAB1|LPIN2|CYP2D7|PM20D1|CYP2C18|ECI1|DBI|ACOT7|ACOT1|LYPLA2|ECHDC2|MCAT|ACOT7L|AACS|PTGS1|ALOX5|ALOX5AP|TBXAS1|EPHX1|ABHD3|CES2|ALOX15B|THEM5|AWAT1|LIPG|ACAD11|DEGS1|ACAD10|MIF|HACD1|ABCD4|TECR|HACD3|HSD17B8|HACD2|CD36|HACD4|HTD2|PER2|MORC2|OLAH|SCD5|CYP1B1|ACSL6|ACSL4|ELOVL7|TEC…	326	GO:0006631	-1.63695	-2.09482	2.03486e-06	6.48577e-15
62	icosanoid metabolic process		3.5121e-05	PTGR3|FAAH|GGTA1|CYP2E1|FAAH2|PTGR2|ALOXE3|ABHD6|PLA2G4B|PLA2G4C|CYP2J2|DAGLA|MGST3|ALOX15|DAGLB|ABCC1|EDN2|CYP1A1|CYP2D7|CYP4A22|CYP2C18|CYP4Z1|CYP4A11|MAPKAPK2|GGT6|ACOX1|PTGIS|MGLL|PTGS1|ALOX5|ALOX5AP|HPGD|TBXAS1|EPHX1|GGT1|LTC4S|CES2|ALOX15B|AWAT1|PLA2G4A|MIF|PYCARD|CYP1B1|TNFRSF1A|CYP2C8|CYP2G1P|HPGDS|CPA1|ABCC10|MGST2|NLRC4|FADS1|SYK|GSTM1|GGT5|AKR1B1|GGT7|DPEP2|DPEP1|PRG3|PTGES2|GPX1|CYP2A…	116	GO:0006690		-1.95661		1.41431e-06
62	organic acid biosynthetic process		0.00166201	HAAO|OSBPL9|OSBPL7|OSBPL6|GSTM2|DECR2|ACOT4|OSBPL3|OSBPL2|SCD|SLC25A12|ABAT|ALOXE3|SLC38A1|CYP39A1|SCP2|MGST3|PLOD3|PLOD2|PRKAB1|LDHC|MTRR|AGXT2|HOGA1|ACOT7|SRR|SHMT2|MCAT|ACOT7L|PYCR1|PYCR3|PTGS1|KMO|ALOX5|ACMSD|ALOX5AP|TBXAS1|DHRS9|ABHD3|ALOX15B|LIPG|DEGS1|MIF|HACD1|KYNU|TECR|HACD3|SDSL|HSD17B8|HACD2|HACD4|HTD2|PYCARD|PER2|OLAH|SCD5|ELOVL7|TECRL|ACSF3|ACSBG1|ACSM5|ACSBG2|ACSM4|HPGDS|SLC1A3|BCAT…	273	GO:0016053		-1.54799		0.000124781
63	regulation of reproductive process		0.0438868	PGAM4|CDC20|MSX1|NLRP5|VEGFA|NR5A1|ANAPC13|TPPP2|HOXD13|PRDM7|OXTR|MSX2|AGO2|BMP7|BMP4|PTAFR|NPM2|CNTD1|JAG1|ANKRD31|ASTL|NOTCH1|BNC1|TEX101|SFRP1|NKX3-1|PDE5A|TACR3|TACR1|WNT4|OVOL1|WT1|CCR6|LIF|SOX9|INHBB|GLRA1|PAEP|ASPM|AR|LHFPL2|ADA|OOEP|ESR1|VIP|DEFB1|STK3|HPGDS|RNASE10|PLB1|AMH|WDR77|SMURF2|SRC|FANCA|MEIOSIN|IL1A|ZFPM2|USP17L2|P2RY1|CACNA1H|ACVR1B|B4GALT1|CITED2|SPINK1|KIF9|STXBP1|EDNRB|BAX…	207	GO:2000241		1.46421		0.00767887
63	negative regulation of reproductive process	0.0436002		SNAI1|SYCP2|SOD1|PTGDR2|YBX3|BCL2L1|GPR149|IL1A|DDB1|TTK|NLRP5|ZFPM2|NODAL|MAEL|NR5A1|ACVR1C|ARHGDIB|RAD1|DUSP1|STK11|BMP7|BMP4|UBE2B|CDKN1B|KIT|RGN|ASTL|HYAL3|NPPC|RPS6KA2|FBXO5|NANOS2|EPPIN|TRIP13|HORMAD1|SPINK13|NKX3-1|IGF1|OVGP1|WNT4|FBXO43|OVOL1|WT1|ZP1|MOS|LIF|EAF2|ZP2|DMRT1|ZP4|TIMP1|CHFR|SERPINF1|SULF1|SEMG1|NPR2|WNT5A|PAEP|CALR|PRDX4|GJA1|ADA|PLAT|TEX11|HPGDS|WEE2|MYH9|AMH|SHB|SEMG2|PTGD…	72	GO:2000242	1.6252		0.00778985
63	regulation of meiotic cell cycle		0.0146194	STRA8|CDC20|MSX1|SPATA22|PIWIL2|MEIOSIN|TTK|MEIOC|YTHDC2|ANAPC13|PRDM9|PRDM7|MSX2|RAD1|LFNG|DUSP1|UBE2B|NPM2|CNTD1|METTL3|NPPC|CDC27|CDC25C|CDC25B|RPS6KA2|FBXO5|NANOS2|ANAPC15|ANAPC16|ANAPC11|TRIP13|HORMAD1|CDC26|ANAPC7|CDC16|ANAPC4|PDE3A|GPR3|PSMA8|CDC25A|WNT4|FBXO43|OVOL1|MOS|SIRT2|LIF|DMRT1|FZR1|CHFR|RAD51AP1|NPR2|CDC23|ASPM|WNT5A|CALR|OOEP|ANAPC5|ANAPC1|ANAPC2|MAPK15|ANAPC10|INSR|PLCB1|WEE2	64	GO:0051445		1.75222		0.00179958
64	mesenchyme development	0.0227334		FOXD1|SOX11|MSX1|HNRNPAB|MDM4|TBX3|NKX2-5|MSX2|WNT8A|LOXL3|GATA4|BMP7|BMP5|BMP4|NOLC1|HIF1A|LOXL2|MESP1|NOTCH4|JAG1|CDH2|BASP1|HMGA2|S100A4|ZFP64|NOTCH1|BNC2|WNT3A|DKK1|SFRP1|KLHL12|PAX2|FGF8|SEMA6A|SEMA6D|SEMA7A|GSC|FGFR2|LRP6|FRZB|NRP2|SEMA3E|SEMA4A|ACTG2|WNT4|KBTBD8|TGFB1|NRTN|WT1|TEAD2|ROBO1|ZFP36L1|ADAM15|SOX9|BMP2|HAS2|MDM2|SEMA4D|RPS7|SMAD3|DDX5|EPB41L5|AKNA|APLNR|BMPR2|ADAMTS5|PDCD4|ACVR1…	242	GO:0060485	-1.36098		0.00330688
64	endocardial cushion formation	0.0460751		BMP4|TMEM100|SNAI1|FGF8|MSX1|SNAI2|DCHS1|RBPJ|BMPR1A|ENG|TBX3|HEY2|HEYL|ROBO1|APLNR|NOTCH1|MSX2|ROBO2|SMAD4|TBX2|TBX20|BMP2|BMP7|BMP5	24	GO:0003272	-1.65354		0.00837591
64	outflow tract morphogenesis	0.034829		NOG|SOX11|ZFPM1|EYA1|SMAD6|ZFPM2|FOXC1|ELN|VEGFA|BMPR1A|CDC42|ENG|TBX3|PITX2|FZD2|PRICKLE1|NKX2-5|ATF2|MSX2|ROBO2|TGFB2|GJA5|NIPBL|CITED2|MEF2C|BMP4|HIF1A|TGFBR2|DHRS3|JAG1|EDN1|NOTCH1|GATA6|LRP2|ISL1|SEC24B|SMAD4|TWIST1|TBX2|PLXND1|RYR1|NPY1R|SOX17|NPY5R|HES1|FOLR1|FGF8|SEMA3C|HAND2|SFRP2|FGFR2|NRP2|DVL1|JUN|ROBO1|CLDN5|EDNRA|NRP1|TBX20|TBX1|WNT5A|CRKL|FOXH1|RBPJ|TGFBR3|PARVA|HEY2|NPY2R|DVL2|HEY…	78	GO:0003151	-1.58023		0.00586299
65	cellular response to biotic stimulus	5.16586e-07	0.00176727	SCARB1|TSPO|TRAF6|CSF3|AKAP8|MALT1|SERPINE1|NUGGC|PTAFR|NOTCH2|DDIT3|CACTIN|IRAK2|CDA|NLRP3|TXNIP|FZD5|EIF2AK3|NOTCH1|ADAM9|CXCL9|HSF1|FBH1|SPI1|IRAK1|IL10|CDK19|LYN|PRPF8|TNFRSF1B|TLR1|SIRPA|TGFB1|KMO|HMGCS2|CYRIB|NOD2|PF4V1|CX3CR1|LY86|NFKBIZ|EPHB2|AKT1|ATG10|KLRK1|CD36|NR1D1|CCR5|PYCARD|OPRK1|ANKRD1|HAMP|LY96|AXL|ARID5A|JAK2|CHMP5|IL24|PPBP|PDCD4|CXCL5|RHOA|IGFBPL1|DEFA6|DEFA4|DEFA5|DEFA3|APAF…	227	GO:0071216	1.96399	1.63043	1.5793e-08	0.000134782
65	cellular response to molecule of bacterial origin	1.02413e-06		SCARB1|TSPO|TRAF6|CSF3|AKAP8|MALT1|SERPINE1|NUGGC|PTAFR|CACTIN|IRAK2|NLRP3|FZD5|ADAM9|CXCL9|HSF1|SPI1|IRAK1|IL10|CDK19|LYN|PRPF8|TNFRSF1B|TLR1|SIRPA|TGFB1|KMO|HMGCS2|CYRIB|NOD2|PF4V1|CX3CR1|LY86|NFKBIZ|EPHB2|AKT1|KLRK1|CD36|NR1D1|CCR5|PYCARD|OPRK1|ANKRD1|HAMP|LY96|AXL|ARID5A|JAK2|CHMP5|IL24|PPBP|PDCD4|CXCL5|RHOA|DEFA6|DEFA4|DEFA5|DEFA3|CEBPB|NOS2|CARD17P|SRC|PDCD1LG2|FCGR2B|IL1A|CCL5|IRF3|CEBPE|M…	200	GO:0071219	1.98426		3.56862e-08
65	cellular response to lipopolysaccharide		0.00291773	SCARB1|GFI1|HCK|TSPO|ADAMTS13|TRAF6|CSF3|AKAP8|CXCL8|MALT1|TLR9|SERPINE1|ASS1|PTPN22|MEF2C|NUGGC|PTAFR|CACTIN|IRAK2|NLRP3|LDOC1|NFKBIL1|HMGB1|EFNB2|ADAM9|CXCL9|HSF1|TBXA2R|CXCL13|SPI1|IRAK1|IL10|LILRB1|LILRB2|SHPK|CDK19|LYN|GIT1|PRPF8|TNFRSF1B|BCR|HADHB|SIRPA|TGFB1|KMO|PF4|HMGCS2|IL36A|NOD2|PF4V1|IL36B|CX3CR1|IL36RN|IL36G|LY86|IL1F10|NFKBIZ|IL37|EPHB2|PLSCR3|AKT1|PLSCR4|WNT5A|MAP2K3|KLRK1|NR1D1|C…	191	GO:0071222		1.6134		0.000246782
66	memory	0.00845795		DBH|SLC6A1|SRF|KCNK2|KCNK4|ATXN1|CIC|CCND2|YTHDF1|PPP3CB|ITPR3|OXTR|CTNS|CNR1|TREM2|APOE|HRH1|S100B|SHISA7|DRD1|DRD2|PRNP|GIP|KLK8|TACR1|CSMD1|SYT4|EHMT2|PLK2|CX3CR1|TTC36|CALB1|CRTC1|FGF13|PTN|PAIP2|NGF|ITGA3|SLC8A2|SHANK1|PSEN1|SLC6A4|GRIA1|FEN1|MDK|PLCB1|CUX2|SYT11|RGS14|SLC2A4|TAFA2|SLC8A3|LRRN4|CEBPB|LGMN|CHST10|SHANK3|CPEB3|ADCY1|RCAN1|SCN2A|MECP2|OXT|RELN|B4GALT2|CAMK2N1|CAMK4|ASIC1|ADCY8|…	122	GO:0007613	-1.66337		0.00099538
66	learning or memory		0.0283365	DBH|RIC8A|APP|NRXN3|KCNK2|KCNK4|MAPK8IP2|CCND2|TACO1|NPTX2|PPP3CB|OXTR|CTNS|SLC11A2|TNR|HIF1A|OPRL1|APOE|NEUROD2|HRH1|NRXN1|DKK1|ATP1A2|FZD9|GLP1R|KLK8|TACR1|PLK2|CLDN5|CX3CR1|GALR3|GALR2|NPTN|PRRT1|EPHB2|STRA6|FGF13|OPRK1|BTG2|TANC1|SHANK2|ADGRB3|SLC7A11|ITGA3|VIP|PDE8B|SLC8A2|PDE1B|SLC6A4|SHANK1|NLGN4Y|MDK|GRIA1|NLGN4X|GM2A|CUX2|SYT11|RGS14|BCHE|ZNF385A|CCL11|SNAP25|ELAVL4|SLC8A3|NRGN|CEBPB|NOG…	273	GO:0007611		-1.34116		0.0043548
66	cognition	0.0211071		DBH|RIC8A|APP|NRXN3|KCNK2|KCNK4|MAPK8IP2|ADORA1|CCND2|HRH3|TACO1|NPTX2|PPP3CB|ST3GAL4|OXTR|CTNS|BBS4|SLC11A2|TTC8|TNR|HIF1A|OPRL1|C5AR1|DGCR2|APOE|NEUROD2|HRH1|FAM107A|NRXN1|CHRM1|CYFIP1|DKK1|ATP1A2|FZD9|CHD7|GLP1R|KLK8|MAGT1|TACR1|PLK2|CHL1|CLDN5|CX3CR1|GALR3|GALR2|MGAT3|NPTN|METTL23|HLA-DRA|PRRT1|EPHB2|STRA6|MFSD2A|FGF13|OPRK1|BTG2|TANC1|SHANK2|ADGRB3|SLC7A11|ITGA3|VIP|PDE8B|SLC8A2|PDE1B|SLC6A4…	314	GO:0050890	-1.35144		0.00303215
67	protein import into nucleus		0.00575095	BCL3|APPL2|RANGRF|SNUPN|RPL23|KPNA2|NUP98|KPNA6|KPNA3|TXNIP|PHB2|KPNA1|POM121|ING1|DRD1|NOTCH1|FGF9|ABRA|SPRN|HIKESHI|POM121L12|ELAVL1|NXT2|TNPO2|AKT1|TNPO3|POM121L2|TRAF3IP2|NPAP1|AGT|IPO13|CRY2|IPO11|CDKN1A|FAM53C|TSC2|FAM53B|PPP1R10|FAM53A|EIF4ENIF1|POM121B|RANBP17|STK3|MMP12|RPAIN|PPP3R1|IPO7|SQSTM1|NUP62CL|RGPD6|RGPD2|RGPD1|RGPD4|RGPD3|HEATR3|SYK|RANBP6|TMCO6|IPO4|STK4|IPO9|RGPD8|PPP3CA|NFKB…	115	GO:0006606		1.61123		0.00056084
67	establishment of protein localization to organelle	0.00912207		PIH1D1|NCOA4|TOMM70|CACNG7|RANGRF|RPL23|ATG14|KPNA2|TSPO|BECN1|PIK3R4|TOMM20|TOMM22|TIMM9|LAMP3|TIMM13|NDUFA13|RAB3GAP2|NUP98|LAMP1|TIMM10|COX18|MFN2|KPNA6|GRPEL1|TIMM8B|KPNA3|MACROH2A2|DDIT3|TOMM7|MTX2|TOMM5|TOMM6|TXNIP|CACNG5|STAM|PHB2|FBXO7|LAMP2|POM121|NOTCH1|ING1|PMPCA|SRP19|CACNG8|GLP1R|CACNG2|CACNG3|CACNG4|SEC61G|SEC61B|ABRA|SPRN|TERT|GDAP1|PEX26|HIKESHI|CALM3|AKT1|TRAF3IP2|IL10RA|HSPA8|CR…	337	GO:0072594	1.42801		0.00108703
67	protein targeting to ER		0.000496554	SEC61G|UBL4A|SEC61B|SGTA|BAG6|GET3|GET4|SEC61A2|MAN1A1|EDEM1|SRPRA|SRPRB|SSR3|TRAM2|TRAM1L1|HERPUD1|SEC62|SRP72|SEC63|SGTB|SRP68|SRP14|TRAM1|SPCS3|SRP54|SPCS1|SEC61A1|CHMP4B|VPS54|HSPA5|CHMP4A|ZFAND2A|SPCS2|ZFAND2B|SRP9|SRP19|GLP1R	37	GO:0045047		2.00046		3.0198e-05
68	response to interferon-beta	4.3765e-05	0.0348225	TREX1|PNPT1|IKBKE|PYDC5|CDC34|IFITM1|HTRA2|CAPN2|TLR3|XAF1|CAMK2A|NDUFA13|UBE2G2|STAT1|TRIM6|IRF1|IFITM3|IFITM2|AIM2|MNDA|IFI16|UBE2K|STING1|IFNB1|PYHIN1|IFNAR2|BST2|OAS1|IRGC|PLSCR1|IRGM|SHFL|ACOD1	33	GO:0035456	2.15801	1.73314	2.33068e-06	0.00566211
68	cellular response to interferon-beta	0.00143187		TREX1|PNPT1|PYDC5|CDC34|HTRA2|CAPN2|TLR3|CAMK2A|NDUFA13|UBE2G2|STAT1|TRIM6|IRF1|IFITM2|AIM2|MNDA|IFI16|UBE2K|STING1|IFNB1|PYHIN1|OAS1|IRGC|IRGM|ACOD1	25	GO:0035458	1.97798		0.000119322
69	developmental pigmentation	0.00464786		LRMDA|OCA2|SLC45A2|RAB32|RAB38|ADAMTS9|ADAMTS20|OR51E2|DCT|AP1G1|EDNRA|ANKRD27|GNA11|RAB27A|ZEB2|BLOC1S6|EDN3|HPS4|AP3D1|GPR143|HPS5|BLOC1S3|MITF|TYR|GLI3|MEF2C|ATP6AP2|USP13|ADAMTSL4|BLOC1S5|CD63|SOX10|KIT|BCL2|SOD2|AP1M1|EDNRB|CITED1|BCL2L11|TYRP1|ENPP1|MREG|SLC24A5	43	GO:0048066	-1.84656		0.000482815
69	pigment cell differentiation	0.0025281		LRMDA|OCA2|RAB32|RAB38|ADAMTS9|ADAMTS20|OR51E2|AP1G1|ANKRD27|RAB27A|BLOC1S6|EDN3|HPS4|AP3D1|BLOC1S3|MITF|GLI3|MEF2C|USP13|ADAMTSL4|BLOC1S5|CD63|SOX10|KIT|BCL2|SOD2|AP1M1|EDNRB|CITED1|TYRP1|ENPP1|MREG|SLC24A5	33	GO:0050931	-1.95535		0.0002381
70	cytokine-mediated signaling pathway	3.58102e-18	6.20911e-06	OXSR1|SLC27A1|TRADD|RPS6KA5|IKBKE|CNTF|IFITM1|TRAF6|CSF3|TRAF5|CSF3R|CEACAM1|IL18RAP|CRLF1|BBS4|BBS2|TBKBP1|MKKS|CMKLR1|EPOR|IL1R1|ENTREP1|IFNAR1|SP100|ST18|EBI3|AZI2|CD300LF|WBP1L|IRAK2|FZD4|TNFRSF11A|CXCR2|TNFRSF14|RRAGA|IL21R|OAS1|NOTCH1|CXCL9|SPI1|TNFSF11|CX3CL1|IL27RA|SOCS1|IRAK1|LYN|STK39|TNFRSF25|OSMR|TNFRSF1B|CARD14|MT3|PTK2B|CCR9|CCR6|PF4V1|CX3CR1|SOCS5|CXCR5|PLVAP|CCL18|CCL7|IFNL2|IL13R…	363	GO:0019221	2.21603	1.66673	2.70754e-20	2.06154e-07
70	response to chemokine	8.33572e-05	0.00201849	OXSR1|CCL19|FOXC1|CXCL10|CCL5|CXCL8|SH2B3|CXCL11|DUSP1|DOCK8|CCR8|TREM2|CMKLR1|ACKR4|ENTREP1|ACKR2|CXCL3|RBM15|ACKR1|CXCL2|WNK1|WBP1L|CXCR2|GPR75|TFF2|CXCL9|CXCL13|LOX|GPR35|CX3CL1|CXCL12|CCL4|CCL2|GPR17|CIB1|CCL1|CCL20|CCR3|LYN|STK39|CXCL6|RIPOR2|CCR1|PTK2B|CXCL1|CCL14|PF4|CCL3L3|ACKR3|CCR9|CCL8|CCR6|CCL3|CCL15|PF4V1|SLC12A2|CCL16|CCL23|CX3CR1|CXCR5|CCL26|CCL18|CCL7|CCL21|CCL4L2|CCR10|CXCR1|XCR1…	90	GO:1990868	1.99217	1.80229	4.85017e-06	0.000156596
71	cellular response to copper ion		0.015419	APP|MT2A|MT1HL1|MT1E|MT3|BECN1|MT1DP|SNCA|MT1M|MT1X|MT1A|MT1F|NFE2L2|MT1G|MAP1LC3A|MT1H|MT1B|BACE1|ATP7A|AOC1|MT4|DAXX|CYP1A1|AQP1|PRNP|AQP2|HSF1|MT1L	28	GO:0071280		-1.73234		0.00194385
71	response to metal ion		0.0133454	HAAO|TTN|APP|DLG2|MT2A|ALAD|FGG|ITPKA|MT1HL1|SLC25A12|ABAT|TSPO|BECN1|FXN|FGB|SNCA|MT1DP|DMTN|ACER1|HNRNPD|SYT1|MAP1LC3A|GDI1|SLC11A2|CYBB|CHP2|HIF1A|LOXL2|NEUROD2|TXNIP|SLC30A8|ATP5F1D|SLC30A3|SLC30A2|ITPKB|ITPKC|OGG1|EIF2AK3|IGFBP2|SLC30A1|TAT|ADAM9|HSF1|CAPN3|CACNG2|SLC39A8|ADCY7|HMOX1|FGF23|BGLAP|STK39|SLC26A5|TNFRSF11B|PPP2CA|MT3|PENK|JUN|TRPC3|SLC34A1|PTK2B|HMGCS2|CPNE9|DNMT3A|TERT|ALOX5AP|…	367	GO:0010038		-1.38889		0.00161005
72	regulation of viral process	3.517e-09		TRIM13|FCN3|STAU1|KPNA2|IFITM1|CH25H|CLEC4G|TYRO3|CXCL8|PTX3|MDFIC|IFIT5|PKN2|ILF3|LAMP3|TRIM22|GBP7|TRIM10|UBP1|TRIM8|TRIM6|P4HB|LY6E|KPNA6|N4BP1|FCN1|CIITA|TRIM62|HMGA2|LTF|EIF2AK2|TRIM38|HMGB1|TRIM5|TRIM31|TRIM34|BST2|OAS1|NOTCH1|SETDB1|DDX3X|ZC3HAV1|BANF1|PPIE|PPIH|TRIM59|RAB7A|TMEM250|APOBEC3F|TMPRSS2|APOBEC3G|TMPRSS4|HEXIM1|ADARB1|SMPD1|APCS|IFNL3|VAPB|TSG101|IFITM3|INPP5K|SLPI|HACD3|TRIML2…	158	GO:0050792	2.17468		6.64785e-11
72	regulation of viral life cycle		0.00211645	FCN3|STAU1|KPNA2|IFITM1|CH25H|CLEC4G|TYRO3|CXCL8|PTX3|IFIT5|PKN2|ILF3|LAMP3|TRIM22|GBP7|TRIM10|TRIM8|TRIM6|P4HB|LY6E|KPNA6|N4BP1|FCN1|CIITA|TRIM62|HMGA2|LTF|EIF2AK2|TRIM38|HMGB1|TRIM5|TRIM31|TRIM34|BST2|OAS1|NOTCH1|SETDB1|DDX3X|ZC3HAV1|BANF1|PPIE|PPIH|TRIM59|APOBEC3F|TMPRSS2|APOBEC3G|TMPRSS4|ADARB1|SMPD1|APCS|IFNL3|VAPB|TSG101|IFITM3|INPP5K|SLPI|HACD3|TRIML2|APOBEC3A|TNF|APOBEC3B|TRIML1|MORC2|APO…	138	GO:1903900		1.69141		0.000165935
73	ribonucleotide catabolic process		0.0259142	PDE2A|PDE7A|PDE4A|PDE4C|ENTPD5|NUDT10|MLYCD|ENTPD4|SUCLG2|SUCLG1|DPYD|ABCD1|SUCLA2|AMPD3|PDE4B|DPYS|NUDT4|FITM2|NUDT3|ACOT7|NUDT19|PDE5A|NUDT4B|PNP|NUDT18|PRTFDC1|NUDT9|PDE10A|NUDT8|ITPA|NT5C2|HPRT1|NUDT11|PDE4D|ACAT1|ADA|ENTPD7|UPB1|XDH|UPP1|NT5C1A|PDE8B|PDE8A|HINT1|NUDT7|PDE9A|NT5E|GDA|NT5C|PDE7B	50	GO:0009261		-1.64206		0.00388458
73	organophosphate catabolic process		0.0030586	PDE4A|PDE4C|FHIT|ENTPD5|INPP4B|ENPP2|IMPA1|INPP5J|PLBD2|ENTPD2|NUDT12|ENTPD3|MLYCD|ENTPD4|ENTPD6|INPP1|SMUG1|ABHD6|PLA2G4D|PLA2G4B|PLA2G4C|NUDT15|GPD1|SUCLG2|SUCLG1|SYNJ2|LIPC|NEIL2|ABCD1|NTHL1|NEIL1|AMPD3|DPYS|SAMHD1|NUDT4|INPP5B|OGG1|PLD2|FITM2|APOA2|CNP|PLA2G7|NUDT3|ENPP1|ACOT7|NUDT19|PDE5A|MTMR7|TYMP|VCP|SMPD1|GPD1L|NUDT13|PLA2G4A|HPRT1|NUDT11|LIPG|NAPEPLD|SMPDL3B|INPP5E|INPP5K|ADA|ENTPD7|NT5…	154	GO:0046434		-1.62939		0.000263028
74	vitamin transport		0.000298181	SCARB1|SLC46A1|SLC27A1|ABCC5|SLC25A32|SLC23A2|SLC19A1|SLC23A1|SLC22A14|SLC23A3|SLC22A1|SLC35F3|AFM|SLC52A2|SLC2A14|C2ORF83|SLC5A6|SLC52A3|RTBDN|SLC52A1|TTPA|SLC2A3|SLC2A6|ABCC1|SLC2A10|APOA1|NPC1L1|FOLR3|SLC2A2|GC|CBLIF|LRP2|AMN|FOLR1|ABCG2|SLC2A8|SLC19A2|SLC2A1|FOLR2|PDPN|TCN2|STRA6|ABCD4|TCN1|CD320|SLC22A2|SLC44A4|SLC25A19|SLC19A3|SLC47A1|CUBN	51	GO:0051180		-2.01029		1.63205e-05
74	vitamin transmembrane transport	0.0108177	0.000475401	STRA6|SCARB1|SLC46A1|SLC27A1|ABCC5|SLC25A32|SLC23A2|SLC19A1|SLC23A1|SLC44A4|SLC22A2|SLC19A2|SLC25A19|SLC23A3|SLC19A3|SLC22A1|C2ORF83|GC|SLC5A6|SLC47A1|LRP2	21	GO:0035461	-1.88826	-1.98677	0.00136021	2.86772e-05
75	lipid homeostasis	0.0204542	1.72729e-05	FABP3|TLCD3A|SCARB1|ACSM3|TLCD4|PNPLA5|ABCA2|TLCD2|TLCD1|RORA|SOAT1|CES1|INSIG1|TLCD3B|ABCG8|DGAT1|TSPO|SAR1B|GRAMD1B|SOAT2|ADORA1|RBP1|ABCG4|NR1D2|DISP3|CYP39A1|ABCA5|ABHD8|TREM2|NUS1|FBXW7|ADCK1|USF1|LIPC|ENPP7|ABCD1|APOA1|CYP7B1|APOE|NPC1L1|CYP7A1|APOB|FITM2|APOA2|ABHD4|CAV3|SEC24A|GIP|DDX3X|LRP5|SIRT1|ABCB4|FGFR4|LAMTOR1|CLN8|CD24|ACOX1|PRKAA1|EHD1|PNPLA4|GPIHBP1|APOA5|ANGPTL8|PCSK9|MTTP|LCAT…	158	GO:0055088	-1.50448	-1.89686	0.00293164	6.6434e-07
75	high-density lipoprotein particle remodeling	0.040954	0.00860783	PLTP|SCARB1|CETP|APOA1|APOE|ABCG1|APOA4|APOA2|APOC3|ABCA5|PLA2G3|LCAT|APOM|LIPG|APOC1|LIPC	16	GO:0034375	-1.73166	-1.83974	0.00715551	0.000955011
76	protein-lipid complex assembly		2.3533e-05	ACSL3|SOAT1|PRKACG|ABCA1|DGAT1|BIN1|SNX9|SOAT2|APOC3|APOA5|MTTP|PRKACA|APOC1|PRKACB|MFSD2A|APOA1|PLAGL2|APOE|FECH|ABCA7|ZDHHC8|APOB|APOA4|PCDHGA3|APOA2|APOM|LPCAT3	27	GO:0065005		-2.10183		9.28322e-07
76	plasma lipoprotein particle assembly		3.52451e-05	PRKACB|ACSL3|MFSD2A|APOA1|PLAGL2|APOE|SOAT1|PRKACG|ABCA1|DGAT1|FECH|ABCA7|SOAT2|ZDHHC8|APOB|APOA4|APOA2|APOC3|APOA5|MTTP|PRKACA|APOM|LPCAT3|APOC1	24	GO:0034377		-2.06231		1.42946e-06
77	positive regulation of synaptic transmission		0.00763386	CA2|APP|CACNG7|STAU1|ADORA1|VAMP2|SNCA|ITPR3|OXTR|SERPINE2|SYT1|LRRTM2|HDAC6|KCTD13|ARRB2|TNR|RIMS1|CLSTN1|BRAF|ADORA2A|SHISA7|CACNG5|IGSF11|RAB3GAP1|NRXN1|DRD1|DRD2|STX1A|LGI1|GRIN2C|GRIN2D|GIP|AKAP5|CACNG8|CACNG2|CACNG3|CACNG4|GRIK2|FLOT1|ROR2|HAP1|TACR1|RIMS3|PTK2B|KMO|PLK2|DLG4|TSHZ3|CLSTN3|BAIAP3|NPTN|EPHB2|PRRT1|CRTC1|CA7|TNF|CCR2|SHANK2|NLGN1|KIF5B|SLC8A2|SQSTM1|SLC1A3|RIMS2|RGS14|SNAP25|S…	132	GO:0050806		-1.57571		0.000818093
77	modulation of chemical synaptic transmission	0.00536004		DGKI|APP|CDC20|CACNG7|CHRM2|ADORA3|SLC38A1|ADORA1|FBXO2|ERC2|GRM3|GRM2|GRM4|GRM7|GRM6|LRRTM2|APOE|NEUROD2|ADORA2A|CACNG5|FBXL20|WNT3A|FBXO45|GRIN2C|GRIN2D|GRIN3A|GRIK5|GRIK3|GRIK4|GRIK1|GRIK2|ROR2|HAP1|DVL1|PTK2B|PCDH17|PLK2|CX3CR1|TSHZ3|LZTS1|GABRR1|NPTN|PRKACA|EPHB2|CALM3|KCNJ10|CCR2|SHANK2|NLGN1|BEGAIN|JAK2|SLC7A11|SHANK1|NLGN4Y|GRIA1|NLGN4X|PTPRD|SLC1A3|LRFN2|RIMS2|HRAS|SNAP25|CSPG5|LRRTM1|NR…	462	GO:0050804	-1.39832		0.000572493
78	appendage morphogenesis	0.0280683		HOXA11|SOX11|GDF5|MSX1|AFF3|PRRX1|PLXNA2|COL3A1|SALL4|TBX3|HOXD13|RPGRIP1L|HOXD12|FREM2|HOXD10|FRAS1|RECK|MSX2|TP63|TGFB2|INTU|SALL1|HOXC11|BMP7|NIPBL|ZIC3|ASPH|BMP4|MKS1|IFT52|IFT140|NOTCH2|TULP3|GRHL2|WDR19|PCSK5|HOXD9|NOTCH1|DYNC2H1|DKK1|VPS54|TWIST1|TBX2|ZNF141|MEGF8|CHD7|ATRX|FGF4|RNF165|CRABP2|FGF8|FBN2|LRP5|SEMA3C|FGFR2|FGF9|WNT3|FGF10|TFAP2A|C2CD3|ZBTB16|FLVCR1|SOX9|OSR2|B9D1|SHOX2|HOXA13…	146	GO:0035107	-1.49157		0.00439202
78	limb morphogenesis	0.0280683		HOXA11|SOX11|GDF5|MSX1|AFF3|PRRX1|PLXNA2|COL3A1|SALL4|TBX3|HOXD13|RPGRIP1L|HOXD12|FREM2|HOXD10|FRAS1|RECK|MSX2|TP63|TGFB2|INTU|SALL1|HOXC11|BMP7|NIPBL|ZIC3|ASPH|BMP4|MKS1|IFT52|IFT140|NOTCH2|TULP3|GRHL2|WDR19|PCSK5|HOXD9|NOTCH1|DYNC2H1|DKK1|VPS54|TWIST1|TBX2|ZNF141|MEGF8|CHD7|ATRX|FGF4|RNF165|CRABP2|FGF8|FBN2|LRP5|SEMA3C|FGFR2|FGF9|WNT3|FGF10|TFAP2A|C2CD3|ZBTB16|FLVCR1|SOX9|OSR2|B9D1|SHOX2|HOXA13…	146	GO:0035108	-1.49157		0.00439202
79	leukocyte apoptotic process	8.95882e-06		KITLG|BCL3|TP53|TNFRSF21|BCL2L1|CHEK2|CASP9|NF1|FNIP1|RIPK1|CASP3|IL2RA|PKN1|KDELR1|PDCD1|DFFA|PLEKHO2|HCAR2|BCL11B|IRF3|FASLG|NFKBIZ|RPS6|CASP7|CLC|AKT1|GLI3|LMBR1L|CTSL|WNT5A|BAK1|CRKL|TRAF3IP2|ADA|EBF4|P2RX7|BCL2|BAX|FAS|BCL10|BCL2L11|DNAJA3|GPAM|IL6|KIFAP3	45	GO:0071887	2.06885		4.13778e-07
79	inflammatory cell apoptotic process		0.0166638	CTSL|PLEKHO2|HCAR2|IRF3|FASLG|ZMPSTE24|IL6	7	GO:0006925		1.80613		0.00214733
80	negative regulation of cytokine production	3.16914e-10		RNF128|RPS6KA5|PSG9|HLA-F|PTPRS|TSPO|CEACAM1|CD84|DICER1|AKAP8|TRAIP|GBP7|CMKLR1|ARRB2|LGALS9C|LGALS9B|DLL1|GBA1|MEFV|DDIT3|CACTIN|NLRP3|SLAMF1|GBP1|NMI|EPHA2|BST2|OAS1|APOA2|GATA3|CX3CL1|ADCY7|IL27RA|SARS1|SFTPD|IL10|IL12A|HMOX1|TWSG1|CD96|SLC11A1|CHID1|CD24|SIRPA|TGFB1|NLRP6|NOD2|ELANE|LAPTM4B|CX3CR1|SOCS5|INHBB|NPTN|IFNL1|IFNG|PTPRC|TMSB4X|EPHB2|CLEC4A|IL20RB|TRIB2|PYCARD|IFNB1|CR1|AXL|SMAD7|I…	283	GO:0001818	2.10431		5.31316e-12
80	negative regulation of immune system process	1.13894e-19	0.000428414	SOX11|ADORA1|CD22|SAMSN1|FBXW7|TRAFD1|LGALS9C|LGALS9B|CD300LF|CSMD3|SAMHD1|ADORA2A|C4BPB|C4BPA|GBP1|TNFRSF14|ATM|OAS1|CD47|APOA2|SERPING1|PRDX2|GRAMD4|SPI1|DPP4|IL27RA|SOCS1|RPS19|HMOX1|HLA-DOA|LYN|HLA-DOB|UBASH3A|CD96|RIPOR2|CARTPT|HLA-E|TGFB1|PLK2|CX3CR1|SOCS5|CRTAM|IL2|IFNL1|PTPRC|SMCR8|KLRD1|AKT1|PIAS3|PADI2|IL20RB|KLRK1|ADA|IL17D|CCR2|CR2|TSPAN6|IFNB1|TNFAIP8L2|CR1|SMAD7|SH2D1A|TCTA|SERPINB4…	461	GO:0002683	2.30017	1.53464	7.11367e-22	2.52983e-05
81	regulation of DNA binding	0.000272345	0.000599239	RB1|SOX11|NIBAN2|BCL3|SUMO3|MSX1|LAMTOR5|TRAF6|ZNF593|LHX2|CTNNBIP1|DAZAP2|MSX2|FBXW7|TRIM6|SP100|MDFI|NME1|DDIT3|HMGA2|TFAP4|HMGB1|WFIKKN2|TWIST1|GATA3|NEK2|HMOX1|DDRGK1|HABP4|TAF1|JUN|TGFB1|GTF2B|SIRT2|LIF|SRI|IFNG|TMSB4X|CALM3|ZBTB7C|POU4F1|POU4F2|CEBPG|PER2|ZBTB7A|JAK2|PYHIN1|NGF|WFIKKN1|MMP9|CSNK2B|CDT1|PSEN1|MYOCD|TXN|RNF220|H1-0|HIPK2|PINX1|SKI|EDF1|MAD2L2|ACD|HMGB2|MAPK8|ID1|FOXC1|NFKBIA|…	120	GO:0051101	1.88422	1.78986	1.82638e-05	3.74278e-05
81	positive regulation of DNA binding		0.00733534	RB1|H1-0|NIBAN2|HIPK2|PINX1|LAMTOR5|SKI|EDF1|ACD|HMGB2|FOXC1|TRAF6|DAZAP2|CALM2|TRIM6|NME1|EP300|NEUROD1|SUMO4|KLF4|HMGB1|PDX1|PAX6|ERCC2|ISL1|TWIST1|GATA3|HES1|PARP1|IGF1|HAND2|DDRGK1|MMP8|TGFB1|TRIM28|GTF2B|SIRT2|IFNG|CALM3|ITGA2|POU4F1|IRF4|PLAUR|POU4F2|CEBPG|JAK2|NGF|PYHIN1|PPARG|MMP9|EGF|CALM1|MYOCD|TXN|PRKN|PARK7|CTNNB1	57	GO:0043388		1.75125		0.000773823
82	organelle inheritance		0.00555246	VCPIP1|YWHAZ|VRK1|STK25|PLK5|STX5|GOLGA2|GBF1|PDCD10|PLK3|CDK1	11	GO:0048308		1.83066		0.000532978
82	Golgi inheritance		0.00555246	VCPIP1|YWHAZ|VRK1|STK25|PLK5|STX5|GOLGA2|GBF1|PDCD10|PLK3|CDK1	11	GO:0048313		1.83066		0.000532978
83	synapse assembly	0.00191674		APP|MAP1B|GNPAT|ADD2|NPTX1|FARP1|CDH1|RYK|NTNG2|CDH2|FZD5|NRXN1|EFNB2|NTRK3|DRD1|DRD2|WNT3A|PCDHB14|FBXO45|PCDHB13|CDK5|PLXND1|PCDHB11|LGI2|PCDHB10|PCDHB16|DSCAM|CDH9|CNTN5|SDK1|SDK2|SRGAP2|DVL1|PCDH17|GABRG2|GABRB3|KIRREL3|GABRB2|SLITRK6|FLRT3|CLSTN3|SLITRK3|NPTN|DBNL|IL1RAPL1|SRGAP2C|GJA10|PCLO|EPHB2|PCDHB2|PCDHB9|LRRC4|PLXNB2|PCDHB6|PCDHB5|WNT5A|FGF13|POU4F1|PCDHB4|GABRA1|PCDHB3|HAPLN4|SDCBP|C…	109	GO:0007416	-1.6446		0.000169495
83	cell junction assembly	1.20919e-06	0.0212936	APP|ESAM|ZNF703|ADD2|UGT8|ARHGAP6|DLC1|ILDR1|FRMPD2B|FRMPD2|CDH6|ARVCF|CDH2|FZD5|NRXN1|NTRK3|WNT3A|FBXO45|LGI2|PTPRO|CNTN5|CTNND1|TLN2|THY1|CNTNAP1|CDH8|DVL1|PTK2B|PCDH17|GABRG2|GABRB3|GABRB2|ACTN1|CLDN6|CLDN5|CLDN4|FLRT3|FBF1|WDR1|OCLN|NPTN|DBNL|COL17A1|PCLO|EPHB2|PCDHB9|LRRC4|PLXNB2|SORBS1|FGF13|POU4F1|CLDN3|CLDN9|GABRA1|HAPLN4|PKP2|ITGA6|CBLN4|JUP|ACTN2|CBLN2|PLEC|SHANK2|NLGN1|ITGB4|EPB41L3|SM…	273	GO:0034329	-1.73567	-1.33833	4.31287e-08	0.00297272
84	social behavior	0.0166546		NRXN3|SHANK3|MAPK8IP2|ATXN1|CHD8|EXT1|NLGN3|CIC|NLGN2|KCNQ1|NRXN2|OXTR|OXT|MECP2|BBS4|MKKS|TREM2|AVPR1A|CHRNB2|PTCHD1|AVP|NPAS4|CNTNAP2|EN1|PTEN|NRXN1|BRINP1|UCN|ATXN1L|GRPR|TH|GNG8|GRID1|SEPTIN5|DRD4|DVL1|CLN8|GRP|DLG4|DRD3|CX3CR1|GAD1|VPS13A|PCM1|TBX1|RPTOR|EIF4EBP2|NR2E1|SHANK2|NLGN4Y|SLC6A4|SHANK1|NLGN4X	53	GO:0035176	-1.76874		0.00228576
84	biological process involved in intraspecies interaction between organisms	0.0100187		NRXN3|SHANK3|MAPK8IP2|ATXN1|CHD8|EXT1|NLGN3|CIC|NLGN2|KCNQ1|NRXN2|OXTR|OXT|MECP2|BBS4|MKKS|TREM2|AVPR1A|CHRNB2|PTCHD1|AVP|NPAS4|CNTNAP2|EN1|PTEN|NRXN1|BRINP1|UCN|ATXN1L|GRPR|TH|GNG8|GRID1|SEPTIN5|DRD4|DVL1|CLN8|GRP|DLG4|DRD3|CX3CR1|GAD1|VPS13A|PCM1|TBX1|RPTOR|EIF4EBP2|NR2E1|SHANK2|NLGN4Y|SLC6A4|SHANK1|NLGN4X	53	GO:0051703	-1.73932		0.00122023
85	regulation of T cell migration	0.0108177		OXSR1|IL27RA|APP|CCL20|FADD|ADAM10|TNFSF14|STK39|RIPK3|RIPOR2|CORO1A|SPN|ITGB3|CD200|S100A7|CXCL10|CCL5|AIRE|CCR6|ECM1|CCL21|DOCK8|TMEM102|WNK1|WNT5A|CRKL|ADAM8|XCL1|PYCARD|CCR2|XCL2|CRK|TNFRSF14|AIF1|APOD|ABL1|CD99L2|ABL2|CD200R1|SELENOK|GPR15LG|LRCH1|RHOA|CXCL13|ITGA4|ADAM17|SPNS2|CXCL12	48	GO:2000404	1.81806		0.00136009
85	positive regulation of mononuclear cell migration		0.0191181	OXSR1|LGMN|APP|FADD|ADAM10|NEDD9|CORO1A|SPN|CXCL10|CCL5|LGALS3|IL4|DOCK8|SERPINE1|MOSPD2|WNK1|ANO6|DEFB124|SLAMF1|AGER|TNFRSF14|HMGB1|JAM2|AIF1|CD47|CD99L2|ABL1|ABL2|CXCL13|PLA2G7|SPI1|ITGA4|CXCL12|CCL4|LGALS9|CCL1|IL12A|CCL20|TNFSF18|STK39|TNFSF14|CCR1|ITGB3|S100A7|PTK2B|FPR2|CCR6|CCL3|PDGFD|CX3CR1|CREB3|CCL7|CCL21|TMEM102|CCR7|WNT5A|CALR|ADAM8|GAS6|TNF|XCL1|CXCL17|PYCARD|CCR2|XCL2|CSF1|S100A14|…	72	GO:0071677		1.64213		0.00256417
86	regulation of smooth muscle contraction	0.0235182		SPHK1|P2RX1|SOD1|SRF|CHRM2|CHRM3|DAPK3|ABAT|GHRL|SETD3|ADORA1|OXTR|OXT|ZDHHC21|DOCK5|PROK2|CHRNA3|F2R|CHRNB4|CALCRL|EDN2|PTAFR|KCNMA1|ADRA2C|KIT|EDN1|CTTN|ATP1A2|CNN1|ADORA2B|PTGS2|TBXA2R|NMU|TACR3|ATP2B1|TACR1|PLCE1|KCNB2|ARHGAP42|TACR2|PRKG1|GUCY1A1|TNNI3|CALCA|NPNT|DOCK4|ORMDL3|GPER1|ADRB2|RGS2|ADRA1A|GHSR|ITGA2|ADRA2A|ADA|NMUR2|ADRA2B|RHOA|MYOCD|CAV1	60	GO:0006940	-1.62974		0.00344811
86	regulation of system process	4.32904e-06	5.28334e-06	SCN4A|TOMM70|APP|RANGRF|CHRM2|CHRM3|SCN11A|SLC25A12|ABAT|ADORA3|ADORA1|MTNR1B|HRH2|ADRA1D|CTNNA3|F2R|SSTR2|DAG1|PTAFR|OPRL1|APOE|KCNJ5|KBTBD13|ADORA2A|CACNG5|EIF2AK3|AIF1|RNF10|NOTCH1|APOA2|STRIT1|ATP1B1|GRIN2C|GRIN2D|GLP1R|PTPRO|KLK8|NKX3-1|STK39|DVL1|C1QTNF1|HIP1R|PTK2B|CARTPT|GSX2|NPNT|PBX3|GPD1L|TSHZ3|FOXP1|INHBB|IL2|PRKACA|CALM3|MDM2|PRAP1|GLRA1|INPP5K|FGF13|ADA|FOXO3|OPRPN|KCNJ12|CTSC|SMAD3…	566	GO:0044057	-1.61543	-1.63439	1.82156e-07	1.71075e-07
87	positive regulation of dephosphorylation	0.00796086		AGTR2|SRC|ROCK1|RIPK3|PPP1R15A|ADORA1|AMBRA1|CALM2|DLC1|PIN1|MEF2C|CHP2|PDGFRB|ANKLE2|PTBP1|GBA1|RGN|PPP2R5D|SLC39A10|ITGA1|PPP1R12A|CDCA2|PPP2R5A|CDH5|MAGI2|NSMF|PPARGC1B|MTMR9|SPPL3|GNA12|LILRB2|CD300A|PRKCD|CNEP1R1|TGFB1|CD33|SMPD1|NPNT|VRK3|PLEK|MTOR|LRRC46|PTPRC|LRRC43|BMP2|IFNG|PPP1R15B|CALM3|ITGA2|PPP1R42|SYMPK|SMAD3|PPP1R7|JAK2|PPP1R16B|PINK1|GPLD1|HSP90AB1|PPIA|FCRL3|PTPA|CALM1|PPP1R14D|…	64	GO:0035306	1.79916		0.000926412
87	positive regulation of protein dephosphorylation	0.0465423		AGTR2|PPP1R15A|ADORA1|AMBRA1|CALM2|DLC1|PIN1|PDGFRB|ANKLE2|PTBP1|GBA1|PPP2R5D|SLC39A10|ITGA1|PPP1R12A|CDCA2|PPP2R5A|CDH5|MAGI2|NSMF|SPPL3|GNA12|LILRB2|CD300A|PRKCD|CNEP1R1|TGFB1|CD33|SMPD1|VRK3|MTOR|LRRC46|PTPRC|LRRC43|PPP1R15B|CALM3|PPP1R42|SYMPK|PPP1R7|JAK2|PPP1R16B|PINK1|HSP90AB1|PPIA|FCRL3|PTPA|CALM1|PPP1R14D|CAMTA1	49	GO:0035307	1.66314		0.00849863
88	cellular response to interleukin-4	0.000302476		KEAP1|TUBA1B|RUFY4|IL2RG|ALAD|SHPK|CORO1A|ADAMTS13|ARG1|RPL3|CDK4|IL4R|MRC1|MCM2|DCSTAMP|JAK3|XBP1|XCL1|LEF1|FASN|IL24|STAT6|IMPDH2|HSPA5|HSP90AB1|PML|GATA3|TCF7|NFIL3	29	GO:0071353	2.08469		2.05827e-05
88	response to interleukin-4	0.000192711		KEAP1|TUBA1B|RUFY4|IL2RG|ALAD|SHPK|CORO1A|ADAMTS13|ARG1|RPL3|CDK4|IL4R|MRC1|MCM2|DCSTAMP|JAK3|STAT5B|XBP1|XCL1|LEF1|FASN|IL24|STAT6|CITED1|IMPDH2|HSPA5|HSP90AB1|CCL11|PML|GATA3|TCF7|NFIL3	32	GO:0070670	2.08018		1.22583e-05
89	centrosome localization		0.0458053	PAFAH1B1|SYNE2|SUN2|SUN1|SPOUT1|PLXNA2|NDEL1|AURKA|EZR|NDE1|PARD3B|NIN|CEP83|DLGAP5|ASPM|INTS13|BICD2|AKAP9|TBCCD1|RANBP2|MISP|GPSM2|KIF5B|CCDC141|DLG1|IFT20|NUBP1|DYNC1LI2|PARD3|PKHD1|MAD2L1|FHOD1	32	GO:0051642		1.65158		0.00813235
89	microtubule organizing center localization		0.0220465	PAFAH1B1|SYNE2|SUN2|SUN1|SPOUT1|PLXNA2|NDEL1|AURKA|EZR|NDE1|PARD3B|NIN|CEP83|DLGAP5|ASPM|INTS13|BICD2|AKAP9|TBCCD1|RANBP2|MISP|GPSM2|KIF5B|CCDC141|DLG1|IFT20|NUBP1|DYNC1LI2|PARD3|PKHD1|MAD2L1|FHOD1	32	GO:0061842		1.72256		0.00315524
90	retrograde protein transport, ER to cytosol		0.00613348	NPLOC4|HERPUD1|OS9|SEC61B|HSP90B1|AUP1|FAF2|VCP|SEL1L|DERL2|SYVN1|UFD1|SELENOS|DERL1|RHBDD1|TMEM129|HM13	17	GO:0030970		1.87134		0.000607904
90	proteasomal protein catabolic process	0.0368513	0.00372581	FBXL21P|CDC20|HSP90B1|CUL1|ARMC8|CDC34|HECW2|ANAPC13|FBXO2|UGGT1|KLHDC3|PSMC1|FBXW7|CUL5|PSMD6|PRPF19|PSMD2|UBR2|ARRB2|UBR1|GBA1|JKAMP|DDIT3|FBXL22|FBXL20|HECTD1|TRIM38|HECTD3|FBXO9|BMAL1|CLOCK|FBXL19|FBXL15|FBXL16|FBXL13|FBXL14|FBXO45|CUL2|FBXL12|NGLY1|SEC61B|TAF1|KBTBD6|FBXL7|UBE2J1|VCP|SEL1L|DERL2|ERLEC1|FBXL18|SPOPL|SYVN1|APPBP2|PPP2CB|TMEM67|FBXO4|AKT1|MDM2|PSMB6|FBXL3|ADRM1|HACE1|NR1D1|RBCK…	376	GO:0010498	1.33105	1.45033	0.00629332	0.000333755
91	sodium ion transport	3.7632e-08	6.50992e-07	SCN4A|FXYD2|SLC6A14|SLC6A13|SLC6A11|SLC6A12|SLC6A1|SLC23A2|SCN8A|SCN7A|SLC10A1|SLC6A5|SLC9A1|SLC23A1|SLC6A6|SLC6A7|SCN11A|ATP1B3|SLC38A1|SLC5A6|SLC4A4|SLC38A7|CACNA1G|SCN1B|SLC22A5|SLC38A10|NDUFA9|SCN4B|PON3|ATP1A3|ATP1A2|SLC5A1|ATP1B1|ATP1B2|SCN9A|SLC5A2|CHP1|ATP1A4|SLC5A11|FXYD1|ATP1B4|SLC5A3|STK39|SLC34A2|SLC34A1|SLC12A2|MAGED2|WNK4|FGF13|SLC38A11|SLC38A6|SLC38A8|SCN10A|SLC12A1|SCNN1G|SLC8B1|S…	186	GO:0006814	-2.02498	-1.89569	9.09256e-10	1.71201e-08
91	sodium ion transmembrane transport	2.93639e-05	0.0006903	SCN4A|FXYD2|SLC6A14|SLC6A13|SLC6A11|SLC6A12|SLC6A1|SCN8A|SCN7A|SLC6A5|SLC9A1|SLC23A1|SLC6A6|SLC6A7|SCN11A|ATP1B3|SLC4A4|CACNA1G|SCN1B|SCN4B|ATP1A3|ATP1A2|SLC5A1|ATP1B1|ATP1B2|SCN9A|SLC5A2|CHP1|ATP1A4|STK39|SLC34A2|SLC34A1|SLC12A2|WNK4|SCN10A|SLC12A1|SCNN1G|SLC8B1|SCN3B|SCNN1D|SLC8A2|SCNN1B|SLC5A5|SLC6A4|SLC17A6|SLC24A1|SLC17A8|SLC8A3|SLC41A3|SLC28A3|SCN3A|SLC34A3|SHROOM2|SLC17A7|TPCN2|TPCN1|ATP4B…	133	GO:0035725	-1.90173	-1.71983	1.52032e-06	4.4023e-05
92	glucuronate metabolic process	0.0104709	0.000428414	UGT2B17|DCXR|CRYL1|UGT2A3|UGT2A2|UGT2A1|UGT2B28|UGT2B7|UGT1A5|SORD|UGT1A4|UGT1A3|UGT1A6|UGT2B15|UGT1A8|AKR1A1|UGT1A10|UGT1A7|UGT1A1|UGT2B11|UGT2B4|ABHD10|UGT1A9|UGT2B10|XYLB	25	GO:0019585	-1.88987	-1.98986	0.00129595	2.53499e-05
92	uronic acid metabolic process	0.0104709	0.000428414	UGT2B17|DCXR|CRYL1|UGT2A3|UGT2A2|UGT2A1|UGT2B28|UGT2B7|UGT1A5|SORD|UGT1A4|UGT1A3|UGT1A6|UGT2B15|UGT1A8|AKR1A1|UGT1A10|UGT1A7|UGT1A1|UGT2B11|UGT2B4|ABHD10|UGT1A9|UGT2B10|XYLB	25	GO:0006063	-1.88987	-1.98986	0.00129595	2.53499e-05
93	cellular response to follicle-stimulating hormone stimulus	0.0442965	0.00823134	POR|EFNA5|EPHA8|GCLC|GATA1|NOTCH1|FSHR|EDNRA|PLAT|INHBA|EDN1|GCLM	12	GO:0071372	-1.70212	-1.75803	0.0079361	0.000901064
93	response to follicle-stimulating hormone	0.0118315	0.0220465	EFNA5|PAPPA|SRD5A2|FSHR|PLAT|TGFBR3|EDN1|CYP1B1|GCLM|SRD5A1|POR|GCLC|EPHA8|GATA1|NOTCH1|EDNRA|INHBA|GHSR	18	GO:0032354	-1.88939	-1.73697	0.00152101	0.00315624
94	regulation of cyclin-dependent protein serine/threonine kinase activity	0.000319295		KAT2B|CCNK|CCND3|CCND2|PSMD10|TFAP4|FBXO7|BCCIP|SPDYE7P|APC|SFN|SPDYE10|SPDYE11|PKMYT1|SPDYE12|HEXIM1|SPDYE13|SPDYE14|SPDYE15|SPDYE16|SPDYE17|SPDYE18|SPDYE21|CDK7|GADD45A|SPDYE2B|CCNE2|CCNB2|CCNT2|CCNT1|MAPRE3|NR2F2|CCNO|AKT1|CDKN3|CCNY|INCA1|CCND1|CDKN1A|PKD1|RGCC|CDKN1C|IPO7|CCNB3|MYOCD|WEE2|BLM|CCNJ|CCNI|CCNP|CCNJL|CDK5RAP2|MEN1|CCNI2|EGFR|SRC|CCNYL2|CCNF|CCNYL1|DIRAS3|CNPPD1|CASP3|CEBPA|HEXIM…	112	GO:0000079	1.93025		2.18321e-05
94	regulation of cyclin-dependent protein kinase activity		6.0302e-05	KAT2B|CCNK|CCND3|CCND2|PSMD10|TFAP4|FBXO7|STOX1|BCCIP|SPDYE7P|APC|SFN|SPDYE10|SPDYE11|PKMYT1|SPDYE12|HEXIM1|SPDYE13|SPDYE14|SPDYE15|SPDYE16|SPDYE17|SPDYE18|SPDYE21|CDK7|GADD45A|SPDYE2B|CCNE2|CCNB2|CCNT2|CCNT1|MAPRE3|NR2F2|CCNO|AKT1|CDKN3|CCNY|INCA1|CCND1|CDKN1A|PKD1|RGCC|CDKN1C|IPO7|CCNB3|MYOCD|WEE2|BLM|CCNJ|CCNI|CCNP|CCNJL|CDK5RAP2|MEN1|CCNI2|EGFR|SRC|CCNYL2|CCNF|CCNYL1|DIRAS3|CNPPD1|CASP3|CEBPA…	115	GO:1904029		1.96992		2.62657e-06
95	positive regulation of epidermis development	0.0412063		PRKCH|OVOL2|SULT2B1|SFN|ETV4|ZBED2|ATOH1|TRIM16|FOXC1|IL20|ALOX15B|NUMA1|BMP4|MACROH2A1|FGF2|MED1|PTCH2|MACROH2A2|KRT2|VDR|CYP27B1|NME2|NOTCH1|PPARD|PLAAT4|PTCH1|KRT10|SFRP4|NCOA3|KDF1|ELAPOR2|TMEM79	32	GO:0045684	1.71031		0.00723345
95	positive regulation of keratinocyte differentiation	0.00951781		PRKCH|MACROH2A1|OVOL2|MED1|MACROH2A2|ETV4|TRIM16|ZBED2|VDR|FOXC1|CYP27B1|IL20|NME2|NOTCH1|PLAAT4|NCOA3|ALOX15B|NUMA1	18	GO:0045618	1.81659		0.00114201
96	protein folding		4.22456e-06	PPIL3|HSP90B1|RP2|CCT8L1P|PFDN2|HSPA1B|UGGT1|WIPF1|MKKS|NPPB|DNAJC25|GRPEL1|LTBP4|DNAJC21|CRTAP|DNAJB1|DNAJC5|RIC3|P3H1|CWC27|TRAP1|PFDN5|HSPA4L|CCT2|NGLY1|PPIB|HYPK|HSPBP1|PPIE|PPIH|PPIG|MESD|ERO1A|VAPA|HSPA1L|HSPB6|ST13|HSPA7|DNAJC2|AHSA1|QSOX2|DNAJC7|FKBP8|HSPA14|HSPA13|BAG5|BAG2|CDC37L1|HSPA8|HSPA1A|DNAJB8|FKBP4|PPIA|ERP27|CHORDC1|GAK|FKBP1A|CCT8L2|CD74|QSOX1|HSP90AA1|DNAJC4|B2M|TCP1|CDC37|TB…	220	GO:0006457		1.89382		1.34708e-07
96	protein peptidyl-prolyl isomerization		0.0201355	PPIB|PPIL3|PPIL4|PPIE|PPIH|PPIG|FKBP2|FKBP1A|PPIF|FKBP11|PPIAL4H|PPIAL4A|PPIAL4C|PPIAL4E|FKBP5|PPIAL4D|PPIAL4G|NKTR|PPIAL4F|FKBP1C|PPIL6|PPIC|PPWD1|PIN1|FKBP4|RANBP2|PPID|FKBP1B|CWC27|PPIA|PPIL1|PPIL2	32	GO:0000413		1.74513		0.00275688
97	cellular component assembly involved in morphogenesis	0.0483345		TTN|ABCA2|PAFAH1B1|FIG4|SRF|ACRBP|MYPN|ACTL7A|AGFG1|NEBL|GNPAT|ZPBP|DICER1|PMP22|KNL1|NKX2-5|UGT8|MYOZ1|BMP10|CSRP2|SPACA1|VPS13B|SYNPO2L|PFN4|MYL2|NCMAP|MFSD14A|RFX2|FLII|MYH11|SIX4|ACTL9|CAPN3|TMOD3|FHOD3|LDB3|MYOM2|SPINK2|CSRP3|ADPRHL1|CNTNAP1|FLNC|CCDC136|CFL2|ANK2|TNNT1|WDR1|TNNT3|MEF2A|KRT8|CASQ1|MYH7|ACTN2|ANKRD1|SOX30|PLEC|ITGB4|EPB41L3|MYL9|CNTN1|CD9|TCAP|PRKAR1A|ACTA1|TPM1|MYOZ2|NRAP|PI…	114	GO:0010927	-1.44704		0.00891375
97	myofibril assembly	0.0075539		TTN|SRF|MYPN|ACTA1|NEBL|TPM1|NKX2-5|MYOZ2|NRAP|MYLK3|MYOZ1|BMP10|OBSL1|CSRP2|MYH3|PDGFRB|MYH6|SYNPO2L|LMOD3|MYL2|LMOD2|KRT19|FLII|LMOD1|MYH11|OBSCN|SIX4|CAPN3|TMOD3|FHOD3|KLHL41|LDB3|MYOM2|ADPRHL1|CSRP3|ITGB1|FLNC|CFL2|CSRP1|TNNT1|TNNT3|WDR1|MEF2A|KRT8|CASQ1|MYH7|ACTG1|ANKRD1|ACTN2|PLEC|MYL9|PROX1|TNNT2|TCAP|TMOD1|TMOD4|PDGFRA|CFLAR|TMOD2|PGM5|PRKAR1A|ACTC1|NEB	63	GO:0030239	-1.76698		0.000864216
98	cell death in response to oxidative stress		0.023173	ARL6IP5|PRKCD|GSKIP|MELK|STK24|GPX1|STK25|MAP3K5|SLC1A1|ENDOG|TBC1D24|ZNF622|SIGMAR1|PDK1|GBA1|RNF112|CYP1B1|BCL2|SOD2|JAK2|DIABLO|PJVK|PRODH|PML|PDCD10|NOX1	26	GO:0036473		1.58016		0.00337463
98	intrinsic apoptotic signaling pathway	0.000689694	0.000321996	FHIT|BCL3|IKBKE|CUL1|LGALS12|RRP8|TMEM117|TP63|PHLDA3|STK11|CUL5|POLB|IFI6|BOK|DDIT3|DDIT4|SOD2|TRIB3|ATM|ELL3|EPHA2|RRN3|CUL2|DDX3X|NOX1|CHAC1|WWOX|SIRT1|HMOX1|SFN|ERN1|BDKRB2|TNFRSF1B|ATF4|ERO1A|CD24|MELK|HIC1|COA8|DYRK2|PPM1F|PDK2|POU4F1|POU4F2|TNF|RAD9A|PYCARD|CRIP1|CDKN1A|DDX5|CYP1B1|TP53BP2|TRAF2|HIPK1|JAK2|ATP2A3|ATP2A1|TNFRSF1A|NUPR1|DIABLO|JMY|CIDEB|HINT1|PPP1R13B|BBC3|BCL2L10|PRODH|TNFR…	159	GO:0097193	1.62327	1.63075	5.27133e-05	1.80474e-05
99	vascular associated smooth muscle cell migration	0.0308379		DDIT3|NF1|GRB10	3	GO:1904738	-1.74533		0.00491662
99	smooth muscle cell migration		0.0117576	CCN3|PDGFRB|PLAT|SEMA6D|DDIT3|AAMP|PARVA|DDR1|BCL2|NF1|ITGB3|ABHD2|PLAU|GRB10	14	GO:0014909		-1.66371		0.00137984
100	regulation of microtubule-based process		0.0346742	KAT2B|PGAM4|TRIM58|FES|RANGRF|HNRNPU|INPP5J|MCPH1|STMN3|STMND1|SLAIN2|SLAIN1|HSPA1B|TPPP2|SNCA|MARK2|BBS4|BBS2|BBS1|LAMP1|MKKS|ATF5|CDK2AP2|EFNA5|PLK4|FAM107A|TRIM46|WNT3A|TEX101|DIXDC1|CHMP3|HAP1|TACR3|TACR1|PHLDB1|TRIM54|MAP6|PLK2|DRC1|CCR6|OCLN|TTBK2|CAMSAP3|TMEM67|GAS2L2|GAS2L1|FGF13|CLIP3|SPAST|CLIP1|HSPA1A|FKBP4|CHMP6|CHMP7|CHMP5|PKD1|CHMP4C|DEFB1|CHMP4B|XPO1|CHMP4A|NUBP1|RNASE10|CHMP2B|RHO…	248	GO:0032886		1.41653		0.00562515
100	regulation of spindle organization	0.00472944	0.00306882	PLK1|CHMP3|PDCD6IP|HNRNPU|DRG1|SASS6|ANKRD53|RNF4|CHMP1A|HSPA1B|PARP3|CEP97|KIF15|MAP9|NUMA1|CHMP1B|DYNC1H1|FSD1|TPR|SENP6|CHMP4BP1|NUP62|RAE1|CCSAP|EML3|CENPJ|CLTC|VPS4B|HSPA1A|GNAI1|SPAG5|MAPK15|CHMP6|CHMP7|GPSM2|CHMP5|DCTN1|PKD1|PSRC1|CHMP4C|BORA|CHMP4B|CHMP4A|CHMP2B|CHMP2A|TPX2|STIL|TACC3	48	GO:0090224	1.85736	1.91637	0.000493622	0.000265823
101	dorsal/ventral pattern formation	0.000218233	0.0480288	SIX3|RNF220|HOXA11|NOG|SMAD6|RFX4|TBC1D32|AIDA|TLL2|TLL1|BMPR1B|DISP1|LHX1|BMPR1A|NKX2-1|LHX2|SMAD2|HOXD11|WNT8B|INTU|TTC21B|GREM2|HHIP|GLI3|BMP4|IFT52|PROP1|WNT7A|SUFU|MDFI|TULP3|FOXA1|WDR19|FOXN4|FOXG1|IFT172|EN1|SMO|LMX1B|EDN1|NKX2-2|CHRD|SP8|PAX6|DYNC2H1|FBXL15|WNT3A|ACVRL1|GLI2|SFRP1|DSCAML1|HOXB2|BMP1|SOX1|NOTO|FGF8|OVOL2|GSC|WNT3|HOXA2|GSX2|ASCL1|NBL1|LHX3|CXXC4|TCTN1|DLL4|ARL13B|TBX20|FKB…	83	GO:0009953	-2.00276	-1.56109	1.42404e-05	0.00870739
101	spinal cord patterning	0.0429552		GLI3|SUFU|RFX4|TULP3|FOXN4|SMO|ASCL1|NKX2-2|CHRD|LHX3|GDF11|DLL4|DBX1|GLI2|RELN|DMRT3|INTU|SHH|SOX1	19	GO:0021511	-1.74708		0.00763224
102	porphyrin-containing compound metabolic process		0.00563293	SLCO2B1|SLC46A1|RSAD1|CPOX|PPOX|SLC25A39|ALAD|HMOX1|BDH2|COX15|CYP1A2|UROD|BLVRA|IBA57|TSPO|ALAS1|FXN|ATP5IF1|SPTA1|NFE2L1|HMOX2|ABCC2|FLVCR1|AMBP|HPX|UGT1A4|EIF2AK1|BLVRB|SLC25A38|SLC11A2|ABCC1|SUCLA2|PGRMC1|UROS|FECH|UGT1A1|TMEM14C|COX10|CYP1A1|ALAS2|ABCB6|ABCB10|IREB2|SLCO1B1|SLCO1B3|SRRD|HMBS	47	GO:0006778		-1.81292		0.00054348
102	pigment metabolic process		0.00804737	SLCO2B1|SLC46A1|TRPC1|CPOX|PPOX|SLC25A39|OCA2|SLC45A2|ALAD|BDH2|UROD|IBA57|TSPO|DCT|MC1R|FXN|ASIP|ATP5IF1|HMOX2|AMBP|CTNS|UGT1A4|BLVRB|SLC25A38|SLC11A2|UGT1A8|ABCC1|UROS|FECH|UGT1A7|ABCB10|TBX2|SRRD|HMBS|MFSD12|LCT|HMOX1|COX15|BLVRA|ALAS1|NFE2L1|FLVCR1|ABCC2|HPX|RPE65|GPR143|TYR|PGRMC1|DDT|PMEL|UGT1A10|UGT1A1|BCL2|TMEM14C|COX10|ALAS2|ABCB6|CITED1|UGT1A9|IREB2|SLCO1B1|SLCO1B3|TYRP1|SLC24A5	64	GO:0042440		-1.70212		0.000872988
103	antigen processing and presentation	3.697e-09	0.00751098	LGMN|ERAP2|RAB8B|ERAP1|RAB33A|TREX1|RAB32|FCGR2B|RAB35|HLA-F|RAB5B|CD1C|CD1B|SAR1B|CD1A|IFI30|RAB6A|TRAF6|EXT1|RAB3B|RAB34|RAB3C|FCGR1A|LNPEP|MR1|CLEC4M|PSME1|RAB27A|CD74|PIKFYVE|AP3B1|HLA-H|MFSD6|HFE|HLA-DQA2|CTSE|ATG5|TAP1|HLA-DPA1|CD1D|KDM5D|HLA-DQB2|HLA-DQB1|UNC93B1|DNM2|GBA1|HLA-DPB1|PSMB8|B2M|HLA-C|HLA-B|HLA-A|HLA-G|IDE|RAB10|RELB|CTSV|WDFY4|HLA-DOA|HLA-DQA1|HLA-DOB|SLC11A1|TAPBP|ABCB9|ARL8…	95	GO:0019882	2.32989	1.65936	7.23116e-11	0.000803689
103	antigen processing and presentation of endogenous peptide antigen via MHC class I	5.30815e-07		HLA-C|ERAP2|ERAP1|HLA-B|HLA-A|IDE|TAPBP|ABCB9|B2M|TAP2|TAP1	11	GO:0019885	2.18461		1.67516e-08
104	visual perception	0.00418745		SIX3|SLC45A2|PRR4|RP2|NXNL2|IRX5|PDE6B|CNGB1|RAX|LRIT3|BBS9|BBS7|BBS5|POU4F3|BBS4|BBS2|BBS1|MKKS|RD3|ARL6|GRM6|EFEMP1|AIPL1|BBS10|RIMS1|CACNA2D4|NDP|PDC|LUM|FSCN2|ZNF513|PAX2|CLIC5|CHM|RDH8|GABRR2|RGR|ABCA4|RLBP1|GLRA1|OPN1SW|OPN1MW|OPN1LW|SIX6|KCNJ10|NRL|GLRB|VAX2|LAMC3|RRH|COL18A1|OPN5|ADGRV1|EYA3|EYA4|COL11A1|ATP8A2|CLDN19|BEST1|PDE6D|RGS16|CHRNB2|OPN1MW3|LAMB2|DHRS3|RBP3|MYO7A|ABCC6|PAX6|OPA3…	218	GO:0007601	-1.62087		0.000426729
104	sensory perception		0.00568043	KCNK4|SCN11A|ADORA1|BBS9|BBS7|BBS5|BBS4|BBS2|BBS1|MKKS|GRM7|ARL6|GRM6|TTC8|BBS10|OPRL1|SRRM4|DDIT3|FZD4|GNG13|PDC|PAX2|GRIK2|ROR1|CHM|LPO|WDR1|POU4F1|POU4F2|OR10J6P|CCR2|LAMC3|SCN3B|SHANK1|COL18A1|SLC1A3|SLC17A8|TSPEAR|ATP8A2|BEST2|TMPRSS3|BEST1|RGS16|CST4|LRIG1|CST2|ASIC2|ASIC3|GNAL|ADCY3|CHRNA4|ASIC1|CHRNB2|MYO1A|EPS8L2|DHRS3|HOXB8|MYO7B|MYO7A|EDNRB|CHRNA9|OPA3|CHRNA10|MYO9A|NPY1R|SCNN1A|PTGES|…	983	GO:0007600		-1.39324		0.000551798
105	response to unfolded protein		0.00547778	SERPINH1|CREB3L3|CREB3L4|TM7SF3|CREB3L1|CREB3L2|HSPA1B|ATF6B|MFN2|HSPB7|JKAMP|COMP|DDIT3|HSPA2|DNAJB1|ATF3|EIF2AK2|EIF2AK3|HSPA4L|HSF1|OPTN|PACRG|CHAC1|ERN1|ATF4|KBTBD6|ERO1A|BAG3|VCP|RHBDD2|DERL2|ERLEC1|EDEM1|HSPA1L|DNAJA1|MANF|HSPA9|HSPA7|FGF21|HSPA6|HSPB1|DNAJB5|VAPB|HSPA14|HSPA13|SERP1|ATF6|MBTPS1|MBTPS2|FICD|HSPA8|FAF2|CCND1|HSPA1A|SELENOS|DERL1|CREBZF|UBE2J2|TMEM129|ERP27|STC2|HSPA4|BHLHA15…	122	GO:0006986		1.62091		0.000523109
105	endoplasmic reticulum unfolded protein response		0.0481873	STC2|CREB3L1|BHLHA15|ATF6B|PTPN1|TMTC4|HERPUD2|SERP2|NFE2L2|ERMP1|DDIT3|YOD1|ATF3|EIF2AK2|EIF2AK3|DERL3|TMED2|TBL2|ERN1|STUB1|ATF4|ERO1A|VCP|RHBDD2|DERL2|ERLEC1|FGF21|CREB3|VAPB|SERP1|CDK5RAP3|ATF6|HERPUD1|CTH|DNAJC10|OS9|XBP1|MBTPS1|MBTPS2|EIF2S1|WFS1|CCND1|SELENOS|HSPA5|DERL1|PARP16|QRICH1|CREBZF|AMFR|ERN2	50	GO:0030968		1.46625		0.00874405
106	kidney vasculature development	0.00174466		BMP4|HES1|TEK|PDGFRB|PDGFB|NOTCH2|ANGPT2|EGR1|PECAM1|ACTA2|NOTCH3|PKD2|ANGPT1|FOXC2|NOTCH1|AQP1|EDNRA|NRP1|PDGFRA|GPR4|OSR1|CD34|TCF21	23	GO:0061440	-1.95784		0.000150837
106	renal system vasculature development	0.00174466		BMP4|HES1|TEK|PDGFRB|PDGFB|NOTCH2|ANGPT2|EGR1|PECAM1|ACTA2|NOTCH3|PKD2|ANGPT1|FOXC2|NOTCH1|AQP1|EDNRA|NRP1|PDGFRA|GPR4|OSR1|CD34|TCF21	23	GO:0061437	-1.95784		0.000150837
107	innate immune response in mucosa	0.0260889		RNASE2|NOS2|H2BC11|H2BC8|RPL39|H2BC12L|LTF|APOA4|DEFA1B|DEFB1|CAMP|FAU|BPIFB1|NOD2|IL4|PLA2G1B|DEFA6|DEFA4|DEFA5|H2BC21|DEFA3|H2BC12|RNASE3	23	GO:0002227	1.73262		0.00398794
107	mucosal immune response	0.0151599		NOS2|FFAR2|GP2|H2BC11|CD160|RPL39|FFAR3|OTUD7B|DEFA1B|FAU|CAMP|BPIFB1|NOD2|IL4|PLA2G1B|IFNL2|RNASE3|RNASE2|H2BC8|RAB17|H2BC12L|LTF|APOA4|DEFB1|IFNLR1|DEFA6|DEFA4|PIGR|DEFA5|DEFA3|H2BC21|H2BC12	32	GO:0002385	1.79071		0.00204575
108	protein localization to postsynaptic membrane	0.0136852		NETO2|STX3|GRIP1|STX1B|CACNG7|C1QL3|C1QL2|GRIP2|VPS35|DLG4|ERBB4|GRIPAP1|NPTX1|ZDHHC2|CLSTN1|LHFPL4|RAB8A|NETO1|RAPSN|GRIN2A|NSG1|ERBB2|DLG1|SCRIB|LGI1|GRIN2C|ARHGAP44|SNAP25|RAB11A|CACNG2|CACNG3	31	GO:1903539	-1.80011		0.001822
108	protein localization to cell junction	0.00854222		GRIP1|CACNG7|DLG2|STX1B|HOMER1|STAU1|KIF5C|MAPK9|C1QL3|KIF5A|C1QL2|NLGN2|NRXN2|GRIPAP1|NPTX1|RELN|MARVELD3|ILDR1|ASIC2|HEG1|ZDHHC12|F11R|ZDHHC15|CLSTN1|NECTIN3|MAP1A|NECTIN1|NETO1|KIF3A|GRIN2A|BAIAP2|TJP3|NRXN1|ERBB2|TJP1|ARHGEF18|DLG1|MAPK8IP3|LGI1|FERMT2|CDK5|GRIN2C|DLG5|RAB11A|CGNL1|CACNG2|PAK2|CACNG3|NETO2|CDH5|STX3|LAMTOR3|JAK1|MPP4|LAMTOR2|LSR|NPHS1|GRIP2|VPS35|DLG4|JAM3|ERBB4|TJP2|HSPB1|SL…	85	GO:1902414	-1.6389		0.00100811
109	cGMP metabolic process	0.0270967		NPR1|PDE2A|PDE5A|NPR2|NPPA|RORA|GUCY2D|GUCY1B2|GUCY1A1|PDE10A|GUCY1B1|NPPC|GUCY2F|PDE9A|GUCY2C|GUCY1A2|NPPB	17	GO:0046068	-1.7398		0.00417477
109	cyclic-nucleotide-mediated signaling		0.00816025	PDE2A|PDE7A|GUCY1B2|ADCY1|AHR|KSR1|EPHA5|NPPB|NPR1|RAPGEF3|ATF1|APOE|NPPA|GUCY2D|NUDT4|INS|EDNRB|AKAP6|GUCA2B|GHRHR|NPPC|GUCY1B1|ADORA2B|ADM|GUCY1A2|GLP1R|HTR2B|HTR2C|PDE3A|ADCY2|GAL|MAPK7|PRKG1|ADNP|GUCY1A1|KCNC2|SOX9|GUCY2F|PDE4D|CGAS|NPR2|CD36|CREB1|ADCYAP1|ADCYAP1R1|IRAG1|DEFB1|AQP1|CAP2|PDE9A|ADGRG6|RAPGEF2|DGKQ|CAP1|PDE7B	55	GO:0019935		-1.71359		0.000889258
110	regulation of apoptotic signaling pathway		0.013426	PIH1D1|RB1|DBH|GHITM|CAAP1|MSX1|QARS1|FGG|RIPK3|SLC25A5|MAPK8IP2|BECN1|SLC25A4|CREB3L1|FXN|HSPA1B|FAIM2|FGB|SLC25A6|TP63|NDUFA13|HNRNPK|SERPINE1|GATA4|FBXW7|BMP5|BMP4|ARRB2|AVP|HYAL2|SP100|HIF1A|IFI6|DDIT3|BOK|BCL2L12|ADORA2A|ATF3|TMEM161A|NOC2L|EIF2AK3|BIRC6|RRN3|GRINA|TRAP1|PRDX2|FZD9|ZSWIM2|S100A9|PRELID1|SFRP1|FBH1|RPL26|CX3CL1|PHIP|SCG2|NKX3-1|AATF|RTKN2|HMOX1|ING5|WNT4|ING2|PLEKHF1|NACC2|TE…	363	GO:2001233		1.42086		0.00162419
110	positive regulation of apoptotic signaling pathway	0.0218599		AGTR2|MSX1|RIPK3|BMPR1B|BECN1|RACK1|TP63|SRPX|FBXW7|TRAF7|HYAL2|BOK|DDIT3|ADORA2A|VNN1|ATF3|UBB|ZSWIM2|IL19|S100A9|SFRP1|TPD52L1|FBH1|RPL26|PAK2|NOX1|NKX3-1|WWOX|PPP2R1A|SIRT1|SERINC3|ING5|PLEKHF1|FIS1|SIAH1|NACC2|LTBR|INHBB|SEPTIN4|PTPRC|PPP2R1B|PIAS4|G0S2|CTSH|TNF|RAD9A|AGT|PYCARD|CTSC|RPS7|TNFSF10|RBCK1|IFNB1|TRAF2|EIF5A|PEA15|BCLAF1|JAK2|GSDME|NUPR1|LCK|BCL10|IL20RA|STK3|RPL11|STYXL1|BBC3|PRK…	127	GO:2001235	1.57876		0.00315467
	reflex	0.00693724	0.00860353	HPN|GLRA1|AFG3L2|NMB|NMBR|USP46|SCN11A|GLRB|ALDH1A3|ASCL1|NPSR1|NPNT|DRD3|SLITRK6|SHANK1|SLC1A1|ZPLD1|TMC1|TMC2|CACNG2|ADRA1A	21	GO:0060004	-1.92896	-1.7965	0.000777646	0.00095312
	regulation of cell adhesion molecule production	0.027989		CXCL8|IL1B|APOA1|NOTCH1|FUT7|NOTCH4|MYOCD|CAV1|AQP4	9	GO:0060353	-1.80776		0.0043646
	insulin-like growth factor receptor signaling pathway		0.0160772	IGF2R|IGF1|PDPK1|MAPK3|SHC1|MAPK1|MAP2K5|GIGYF1|PIK3R1|GRB10|GHSR|GHR|AKT1|GRB2|MAP2K1|AR|MAP2K2|TSC2|EIF2AK3|PIK3CA|IGF2|GIGYF2|IRS1|RAF1|PLCB1|CRIM1|IGF1R|IGFBP5|SOS1	29	GO:0048009		-1.74086		0.00204533
	response to redox state	0.0321298		GLRX2|NPAS2|VASN|BMAL1|ADH5|SLC7A11|CLOCK|RYR2|SIRT2|FKBP1B|SELENOS|SMPD3|RNF7	13	GO:0051775	-1.78196		0.00521331
	cellular defense response	0.00484448		TRAT1|KIR3DL2|SPN|BECN1|GNLY|FOSL1|LSP1|DCDC2|CLEC5A|IL1RL2|ZNF148|KLRC2|KLRC3|NCR2|C5AR1|MNDA|ADORA2A|RAB23|UMOD|CXCR2|RELA|FCMR|NCF1|KLRG1|NCF2|HLA-G|KIR2DS3|CXCL9|LILRB2|KIR2DL4|CCR3|ITGB1|CD5L|PTK2B|CD300C|CCR9|CCR6|LGALS3BP|CX3CR1|LBP|ITK|PRF1|CCR5|CCR2|TYROBP|LY96|SH2D1A|BCL10|NCR1|TCIRG1|VEZF1	51	GO:0006968	1.85818		0.000507221
	regulation of respiratory burst	0.0118315		CAMK1D|JCHAIN|RAC1|RPS19|IGHA1|BCR|INS|DUSP10|RAC2|NCF1|CLEC7A|INSR|NOXA1|GRN|LBP|NOXO1|IGHA2|SLAMF8	18	GO:0060263	1.80019		0.00152269
	monoatomic anion transport	9.10914e-06	4.08616e-07	SLC6A14|SLC6A1|OCA2|GABRE|GABRP|TSPO|SLC5A6|SLC4A4|VDAC3|CFTR|SLC4A1|CLCN2|NMUR1|SLC5A1|FXYD1|CLCN6|CLCA2|SLC26A5|CLIC5|CLDN17|GABRG3|GABRG2|GABRB3|GABRB2|GABRB1|SLC12A2|CLDN4|GABRR3|GABRR2|GABRR1|SLC17A5|WNK4|GLRA1|GLRA2|VDAC2|GLRA3|GABRQ|GABRA1|VDAC1|GABRG1|CLCNKA|GLRB|SLC12A6|SLC12A1|SLC12A7|LRRC8C|SLC5A5|SLC1A3|SLC1A7|SLC26A1|SLC17A6|SLC17A8|TG|SLC17A7|PCYOX1|PACC1|BEST2|SLC17A4|BEST3|BEST1|B…	139	GO:0006820	-1.637	-1.73722	4.22218e-07	1.04102e-08
	regulation of cell division	0.0140235	0.00456707	YBX1|KAT2B|WNT9B|OR2A4|FGF5|CCP110|VEGFC|NLRP5|BECN1|PIK3C3|AURKA|VEGFA|CDC42|PIK3R4|RACK1|PKN2|BBS4|TP63|CSPP1|TGFB2|INTU|CDK2AP2|VEGFD|SSTR5|PRPF40A|FGF2|PLK4|DLL1|PRC1|EFHC1|POU5F1|LBH|TXNIP|PKP4|CAT|BIRC6|TLE6|MACC1|DRD2|TGFA|PDGFA|RAB11A|TAS1R2|CDC14B|NKX3-1|GKN1|CHMP3|FGF4|FGF8|PRDM15|MRGPRX2|SFN|FGFR2|PDGFC|GIT1|PGF|FGF9|PLK3|FGF3|TGFB1|KIF20B|SH3GLB1|UVRAG|PLK2|SIRT2|RXFP3|CXCR5|TAL1|E2F7…	187	GO:0051302	1.5674	1.61773	0.00187164	0.000427131
	regulation of antigen processing and presentation	0.000194159	0.038468	CCL19|NOD1|HLA-DOA|LILRB2|HLA-DOB|FCGR2B|PYCARD|SLC11A1|WAS|FGL2|YTHDF1|NOD2|CD74|CD68|THBS1|CCL21|HFE|TREM2|CCR7|TAPBPL	20	GO:0002577	2.04911	1.68416	1.24013e-05	0.00649414
	positive regulation of mRNA splicing, via spliceosome	0.0315818		RBM3|RBMX|THRAP3|RBMY1B|SNW1|RBMXL1|NCL|NUP98|CELF3|PRPF19|DAZAP1|PRMT5|SNRNP70|CLNS1A|HMX2|CELF4|HSPA8|SF3B4|TRA2B|PRDX6|CIRBP|SLC39A5|STH|TRA2A|WDR77|NCBP1	26	GO:0048026	1.70205		0.00509234
	response to ATP	0.0340686		P2RX3|P2RX2|SOD1|P2RX1|RYR3|HSP90B1|P2RY12|P2RX6|CIB2|TAF1|KCNJ11|SSH1|TRPC3|TRPV1|P2RY1|ABCC9|TRPM4|P2RY11|P2RY2|SLC8A1|IL1B|PDXP|PANX1|P2RX7|P2RX4|PKLR|PTGS2|NT5E|P2RY4|ENPP1|DGKQ|P2RX5	32	GO:0033198	-1.70652		0.00567251
	alditol phosphate metabolic process		0.0208773	GK3P|ACP6|GK5|GPD2|GPD1L|GPAT3|GPD1|GK2|GPAM|GPAT2|GK|ABHD6	12	GO:0052646		-1.71101		0.00288247
	sprouting angiogenesis	0.0266309		EPHB4|MIA3|SRF|SLIT2|ADTRP|ITGB1BP1|TDGF1|VEGFC|JMJD6|VEGFA|ENG|BMPER|OTULIN|RECK|SEMA5A|BMP4|VEGFD|TEK|FGF2|LOXL2|DLL1|E2F8|ESM1|YJEFN3|CLEC14A|EFNB2|EPHA2|ADGRA2|NOTCH1|ACVRL1|RNF213|TMEM215|ITGB1|NRARP|SEMA3E|PGF|MMRN2|RAMP2|PTK2B|RSPO3|ROBO1|NRP1|CCBE1|E2F7|KDR|AKT1|VSTM4|GREM1|PARVA|LEF1|EGR3|ANGPT1|NAXE|NR4A1|VEGFB|GPLD1|THBS1|CDH13|PIK3R3|FLT4	60	GO:0002040	-1.45958		0.00408393
	RNA catabolic process		0.000725237	ANG|PABPC4|TENT4B|SLFN12|ZFP36L2|NUDT12|AGO1|HSPA1B|DICER1|SUPV3L1|YTHDF2|MRTO4|SAMD4A|LIN28A|HNRNPD|CNOT10|CNOT11|DIS3L|DXO|LRPPRC|ZC3H4|NOCT|EIF3E|MTPAP|ATM|TUT1|TRIR|MTREX|EIF4A3|PELO|NANOS2|EDC4|DCP1B|SIDT2|ERN1|CSDE1|TNKS1BP1|LSM1|LSM4|ZFP36L1|CNOT4|CNOT2|METTL16|RIDA|DCP1A|RNASE6|RNASE3|ZPR1|RNASE2|SKIC3|DCP2|CNOT6L|CASC3|MAGOH|PARN|EXOSC7|EXOSC6|EXOSC5|EXOSC9|EXOSC3|HSPA1A|DDX5|EXOSC4|EXOS…	163	GO:0006401		1.61929		4.67587e-05
	xenobiotic transport	0.038524	0.0169233	RALBP1|SLC28A3|ABCA3|ABCC4|ABCC5|SLC28A2|PDZK1|SLC29A2|SLC19A1|ATP8B1|ABCG2|SLC22A4|ABCB4|SLC29A4|SLC2A1|SLC22A1|SLC29A1|SLC18A1|ABCC3|ABCC2|SLC7A5|ABCA8|TMEM30A|SLC22A5|SLC22A18|CLDN1|ABCC1|SLC15A2|GJA1|SLC43A3|ATP7B|SLC22A3|SLC22A2|ABCB1|ABCB5|ABCC11|SLC47A2|SLC17A3|SLC47A1|NR1I2|ABCB11|ABCC10|OSCP1	43	GO:0042908	-1.67351	-1.72011	0.00664862	0.00218912
	regulation of phagocytosis	0.000762888		FGR|SCARB1|HCK|FCN2|C4B_2|APPL2|FCN3|LETMD1|PTX3|CLEC7A|RACK1|ATG3|RAB27A|TREM2|ALOX15|PIP4P2|TUB|APOA1|CD300LF|DNM2|FCN1|FER1L5|HMGB1|CD47|APOA2|C2|SFTPD|SLC11A1|BCR|CD300A|SIRPA|SIRPG|FPR2|CFP|NOD2|SPACA3|PTPRC|IFNG|CNN2|CALR|CD36|GAS6|AZU1|TNF|PYCARD|MBL2|FCER1G|IL2RB|OLFM4|SYT11|PLSCR1|C3|IL15RA|CSK|SYK|BTK|SPHK1|SOD1|IL2RG|FCGR2B|RAB31|COLEC10|FCGR1A|PRTN3|ATG5|CAMK1D|IL1B|ANO6|MYO18A|ABCA7|…	99	GO:0050764	1.88403		5.98122e-05
	necroptotic process	0.00811915	0.0325445	PYGL|CYLD|TP53|FADD|SPATA2|TNF|RIPK3|PPIF|RIPK1|IPMK|TRPM7|MLKL|TLR3|NLRP6|FAS|BIRC2|DNM1L|FASLG|PGAM5|ITPK1	20	GO:0070266	1.82671	1.6772	0.00095017	0.00520476
	mitochondrial gene expression	0.0131103	2.81826e-05	MRPS28|MRPS26|FASTKD2|MRPS27|FASTKD3|MRPS22|MRPS24|EARS2|MRPS25|MRPS23|MRPL49|MRPS21|MRPS2|MRPL47|MRPL48|MRPL45|RPUSD4|MRPS7|MRPS6|MRPL46|MRPS5|MRPL43|SUPV3L1|MRPL44|MRPL52|MRPL53|MRPS9|MRPL50|MRPL51|MRPS35|MRPS33|MRPS30|MRPS34|MRPL58|MRPL57|MRPL15|MRPL54|MRPL55|YARS2|NDUFA7|CHCHD1|MRPL4|MRPL2|MRPL1|TSFM|MRPS31|DARS2|SARS2|MTRF1L|MTIF3|MTRF1|IARS2|GADD45GIP1|FASTKD1|FASTKD5|AARS2|TFB1M|MTERF1|GAR…	141	GO:0140053	1.65903	1.97912	0.00172175	1.12101e-06
	morphogenesis of an epithelial fold	0.022277		BMP4|LUZP1|NOG|RDH10|HIF1A|AR|EGFR|OVOL2|GDF7|FGFR2|NODAL|CECR2|FGF10|SOSTDC1|HOXD13|TP63|BMP7|BMP5	18	GO:0060571	-1.80255		0.00323154
	regulation of lipoprotein lipase activity		0.00251952	NR1H2|APOA1|PCSK5|PCSK6|SORT1|APOA4|APOC3|FURIN|APOC2|GPIHBP1|ABHD5|APOA5|APOH|HDAC9|NR1H3|ANGPTL3|ANGPTL4|APOC1	18	GO:0051004		-1.90827		0.000205819
	secondary metabolic process	0.00927223	0.0458053	TRPC1|FMO1|OCA2|AKR1B1|SLC45A2|AKR1B10|BDH2|DCT|MC1R|SULT1C4|ASIP|CYP2A7|CYP2A6|CYP2A13|CTNS|CBR4|NFE2L2|UGT1A8|AKR1A1|UGT1A7|AKR1C3|CYP3A4|CYP1A1|FMO2|PON3|TH|MFSD12|CYP1A2|ACMSD|CYP3A5|AKR7A2|TYR|AKR7A3|DDC|DDT|CYP2W1|ARL1|PAM|PMEL|CYP1B1|BCL2|N6AMT1|AKR1C2|CITED1|AKR1C1|CYP2D6|AS3MT|TYRP1|AKR1C4|SLC24A5	50	GO:0019748	-1.74897	-1.54206	0.00110797	0.00814618
	tyrosine metabolic process	0.0358554	0.0272325	HGD|PAH|GSTZ1|OCA2|SLC45A2|IL4I1|THAP4|IYD|DCT|TAT|TTC36|PCBD2|TH|FAH|PCBD1|HPD|TYR	17	GO:0006570	-1.70137	-1.74896	0.00607609	0.00414933
	male genitalia development	0.0321298		HOXA13|SYCP2|WNT9B|ROR2|SRD5A2|FGF8|AR|HSD17B3|DHCR24|FGF10|LGR4|TBX3|WT1|SRD5A1|KLHL10|HOXD13|PDGFRA|LHCGR|BMP6|ASB1|SHH|GREB1L|CTNNB1|BMP5	24	GO:0030539	-1.78063		0.00522294
	cytoplasmic translation	0.000163162		RPL5|RPL23|RACK1|RPL36|EIF2S3|RPS12|EIF5|RPL4|RPL8|RPS11|RPS13|EIF3E|EIF4A2|EIF4A1|RPS14|RPL26|RPL29|RPL28|UBA52|RPL10|SARS1|RPS19|RPL12|RPL36A|RPS15A|RPL13|RPL15|RPL17|RPL39|RPL19|RPL41|RPS9|RPL35A|RPL23A|RPS26|RPS25|RPS28|RPS27|RPS29|RPL27A|RPS20|FAU|RPS21|RPS24|RPS23|RPL3|RPL32|RPL31|EIF2B3|RPLP1|RPL10A|EIF4G1|RPL7|RPS4X|RPS15|RPL7A|RPS17|RPS16|RPL18A|RPL30|RPS18|RPLP2|RPL35|RPL22L1|RPL38|RPL2…	125	GO:0002181	1.84337		1.01373e-05
	tRNA aminoacylation for protein translation		1.34891e-05	DALRD3|GARS1|NARS1|SARS1|AARSD1|TARS3|EARS2|QARS1|TARS1|WARS1|AARS1|MARS1|WARS2|EPRS1|PARS2|RARS1|LARS2|YARS1|FARSA|TARS2|FARSB|KARS1|YARS2|HARS1|RARS2|NARS2|HARS2|CARS2|VARS2|LRRC47|MARS2|DARS2|SARS2|IARS1|LARS1|IARS2|VARS1|CARS1|FARS2|AARS2|DARS1	41	GO:0006418		2.1377		5.01073e-07
	smooth muscle cell differentiation	0.00793295		QKI|HES1|MRTFA|SRF|VEGFA|WNT4|FGF10|ENG|RAMP2|TBX3|FOXF1|NPNT|EDNRA|SGCB|MECP2|MRTFB|SOX9|EFEMP2|BMP4|MEF2C|MESP1|COMP|HEY1|ITGA8|HEY2|TMEM204|EDNRB|TBX18|APLNR|NOTCH1|GATA6|NFATC4|TBX2|MYOCD|ADM|ACVR1|SIX1|CTNNB1	38	GO:0051145	-1.7496		0.00092186
	locomotory behavior	0.00263326	0.0082089	DBH|ABCA2|APP|FIG4|ABAT|FXN|SNCA|CCND2|HOXD10|PPP3CB|CTNS|GRM6|ARRB2|TNR|AVP|APOE|NAGLU|USP2|ADORA2A|FZD4|HOXD9|ATP1A2|CNP|LGI4|GRIN2D|CHD7|DPP4|SELENOP|ADCY5|PENK|FEZF2|CHL1|PBX3|TAL1|ASTN1|GLRA1|NCOA2|KCNJ10|OPRK1|GLRB|SHANK2|CNTN1|NPY2R|PDE1B|HPGDS|KCND2|DMRT3|ZNF385A|STRN|SNAP25|ELAVL4|LRRTM1|HIPK2|NLGN2|MC3R|MECP2|RELN|B4GALT2|CHRNA3|NEGR1|ADCY8|CHRNB2|CHRNB4|NTF4|GPR52|HOXB8|AGTPBP1|CRH|CLC…	195	GO:0007626	-1.64507	-1.58611	0.000250168	0.000897259
	positive regulation of calcium ion-dependent exocytosis	0.0472985		SCAMP5|DOC2B|SYT10|STXBP1|KCNB1|CACNA1I|SYT4|SYT9|HYAL3|STX1A|CACNA1G|CDK5|SYT7|CDK5R2|CACNA1H|SYT1	16	GO:0045956	-1.73543		0.00867605
	regulation of cell morphogenesis		0.0077229	STRIP1|CACNG7|FES|ENPP2|ITPKA|VEGFA|DMTN|RHOQ|MARK2|SPARC|DLC1|ERMN|SYT1|RIMS1|DAG1|EFNA5|PRPF40A|RREB1|FZD4|RAC2|BCL11A|CYFIP1|RHOBTB1|RHOBTB2|CFDP1|MOV10|SYT14P1|PHIP|DBN1|PLXNC1|ZNF135|RHOJ|SLC26A5|PLXNB3|RNF157|DVL1|SEMA3E|SEMA4A|LPAR1|PTK2B|PALM3|CPNE9|CPNE5|BRWD1|CDC42SE2|CLDN4|WDR1|SS18L1|CCL7|SS18L2|PDPN|DBNL|MYL12B|EPHB2|CPNE6|CCL24|PLXNB2|SEPTIN7|SEMA4D|MFSD2A|CLDN3|PARVA|RND2|SYT17|COC…	260	GO:0022604		-1.43233		0.000828904
	response to extracellular stimulus		0.000426552	ALPL|ALAD|ATG14|RRP8|POR|SESN1|GABARAPL3|NUDT15|MTMR3|BBS4|BBS2|MKKS|WDR45|MAP1LC3A|MAP1LC3C|SSTR1|USF1|SSTR2|SSTR3|WIPI2|PRKAB1|WDR45B|APOE|DDIT3|TNFRSF11A|ATF3|RRAGA|LAMP2|PIM1|RRAGB|EIF2AK3|ULK2|ULK1|AIF1|CSHL1|CHSY1|HSF1|CSH2|PAX2|RPS19|HMOX1|FGF23|LYN|STK39|WNT4|CARTPT|SH3GLB1|TXN2|INHBB|PCSK9|PTPRC|DAPL1|SP1|RIPOR1|AKT1|BECN2|GDF15|MFSD2A|KYNU|FOXO3|HSPA8|CDKN1A|HAMP|VDR|CYP1B1|SHANK2|LARS1…	497	GO:0009991		-1.52142		2.49504e-05
	serotonin receptor signaling pathway	0.0166828		HTR1D|CHRM4|HTR1B|HTR2B|HTR2C|HTR2A|DRD4|HTR4|CHRM2|CHRM3|OR10J5|HTR7|CHRM5|HTR6|HRH3|OR10H1|HRH2|OR11H4|GNAZ|OR10H3|HRH4|OR10H2|OR10H5|OR10H4|HTR5A|HTR3E|HTR3C|HTR3D|HTR3A|HTR3B|OR11H7|OR10J6P|OR5T3|OR5T2|HRH1|OR6T1|CHRM1|HTR1E|HTR1F|HTR1A	40	GO:0007210	-1.81183		0.00230334
	response to toxic substance		7.51314e-05	IPCEF1|PRDX1|GSTM2|MT2A|ALAD|MT1HL1|SCN11A|PON2|SELENOW|PXDN|MT1DP|SESN1|AHR|TXNRD3|MTARC2|MGST3|PRDX3|APOE|PIM1|PRXL2C|SLC30A1|PRDX2|CNP|S100A9|SCN9A|SLC39A8|LYN|MT3|PENK|PTGS1|LPO|DNMT3A|ALOX5AP|BLMH|EPHX1|GABRB1|INHBB|AKR7A3|PDZD3|SDC1|ABCB1|CYP1B1|CYGB|SLC7A11|APOA4|SLC7A8|ABCB6|SLC6A4|GSTK1|TXN|GSTO1|MGST2|ESD|GPX2|BRIP1|NEFL|FOS|PON1|HBE1|CCL5|HBG1|NXN|GSTA1|CLDN1|PDGFRB|PXDNL|GSTP1|DHRS2|G…	232	GO:0009636		-1.73592		3.37128e-06
	regulation of endocytosis		0.00714744	HIP1|ABCA2|APP|BMP2K|VAC14|VEGFA|SNCA|PPP3CB|SNX17|CD22|CD151|HNRNPK|NEU3|SERPINE1|LRRTM2|ARRB2|DLL1|APOE|SELE|WNT3A|DKK1|SFRP4|RSPO1|PROM2|RUFY1|USH1G|LPAR1|HIP1R|RAB4A|NECAB2|SMPD1|APOA5|DAB2|PCSK9|AHI1|CALM3|CLIP3|CD36|LRSAM1|NLGN1|AXL|SYT11|CAV1|LRRTM1|CCL19|CBLL1|SYK|SPHK1|STX1B|TF|SRC|SLC17A7|RAB31|APLN|H1-1|RIT2|PPP3CA|PPP3CC|ARFGAP1|LGALS3|APOC3|RABGEF1|APOC2|MKLN1|PTPN1|APOC1|PACSIN2|ANO…	212	GO:0030100		-1.54645		0.000745994
	regulation of cold-induced thermogenesis	0.00616073		ALPL|RB1|DBH|APPL2|FABP5|SCD|ARRDC3|PHOX2B|VEGFA|TLE3|PLAC8|ABHD6|ACSL1|LNPEP|OXTR|PPARGC1A|SLN|STK11|CMKLR1|DYNC1H1|MFN2|GRB10|ADIPOR2|DHRS7B|PRKAB1|DECR1|DDIT3|KDM3A|ALMS1|CIDEA|EHMT1|ADRB1|LCN2|ADRB3|BMAL1|PLCL1|DIO2|NOTCH1|NRDC|HSF1|LEPR|CPT2|ACADL|UCP1|IP6K1|BSCL2|ACTN3|APC|PPARGC1B|ELOVL3|YBX2|NOVA1|NOVA2|PDGFC|ATF4|EPAS1|FH|FGF21|PGAM5|LPIN1|G0S2|ZBTB7B|TFE3|GJA1|NR1D1|CD36|PER2|CCR2|ACVR2…	147	GO:0120161	-1.59363		0.000674399
	protein insertion into membrane	0.0486495	0.0371795	TRMT10B|TOMM70|EGFR|UBL4A|CAMLG|SGTA|RTP2|BAG6|MOAP1|GET1|MAL|GET3|RTP3|RTP1|GET4|HSPA4|TOMM20|TOMM22|TIMM9|TIMM13|NDUFA13|EMC10|TIMM10|COX18|TOMM40|HSP90AA1|EMC6|WDR83OS|TIMM8B|TOMM7|MTX2|TOMM5|TIMM22|TOMM6|BCS1L|TIMM8A|EMC1|EMC2|BAX|EMC4|TIMM10B|EMC7|EMC8|EMC9|RTP4|AGK|MMGT1|RTP5|GRIN3B|OXA1L|TRAM2|TRAM1L1|ROMO1|CCDC47|SAMM50|REEP1|MAIP1|TRAM1|EMC3|MTX1|SEC61A1|TIMM29	62	GO:0051205	1.57598	1.63181	0.00898567	0.00622103
	positive regulation of protein localization to nucleus	0.0417365	0.00113156	CARD10|PINX1|SRC|LAMTOR5|NGFR|HCLS1|ZIC1|SESN2|FYN|CCT6A|HDAC3|FLNA|DKC1|CACNB4|YAP1|STK11|PIK3R2|PIK3R1|TRIM8|F2|MAVS|DTX3L|GLI3|HSP90AA1|CHP2|CDH1|HYAL2|TPR|GLIS2|CCT3|TCP1|SMO|KAT7|INS|PRKD1|EIF2AK3|MCRS1|FERMT2|LARP7|PTGS2|EFCAB7|CCT7|ECT2|CCT4|CCT2|CDK1|RAN|PLK1|MEPCE|PARP1|TARDBP|CCT8|CD2AP|TFRC|CCT5|PRKCD|BAG3|TGFB1|TESK1|TERT|UBR5|TRIM28|LIF|ORMDL3|LIMK2|IFNG|SHH|CDK5RAP3|AKT1|ZPR1|JUP|IP…	86	GO:1900182	1.58134	1.83379	0.0073471	7.9217e-05
	defense response to bacterium		3.85813e-18	ANG|FCN2|IGLL1|IGHV3-43D|IGHV1-45|MARCHF2|IGHV4OR15-8|IGHV2-26|IGHV1-58|PLAC8|FGB|GNLY|IGHV6-1|IGHV1-24|IGHV3-64D|LACRT|IGLL5|GBP6|DEFB109B|IGHV5-51|GBP7|SERPINE1|IGHV4-61|IGHV3OR16-10|IGHV4-31|NOTCH2|IGHV3OR16-12|C5AR1|IGHV3-64|IGHV1-3|IGHV3-66|IGHV4-38-2|IGHV1-8|IGHV3-72|IGHV3-73|IGHV3-74|IGHV3OR16-17|IGHV3OR16-13|IGHV3-43|TNFRSF14|IGHV3-49|EPHA2|OAS1|IGHV5-10-1|SLC30A1|IGHV4-28|IGHV3-30-3|S100…	370	GO:0042742		2.36494		2.79023e-20
	excretion	0.00535045	0.000307795	CHRNB4|ATP6V1B1|ABCG2|TACR1|SCN11A|SLC22A12|UMOD|KCNMA1|TRPV1|EDNRB|SLC22A6|CLN3|MDK|CHRNA3|MLLT6|ATP6V0A4|ADRA1A|CHRNB2	18	GO:0007588	-1.83249	-1.9455	0.000568991	1.69986e-05
	cytokinesis	0.000390449	0.000202524	CFL1|ROCK1|RAB35|SNX33|CUL7|BBS4|EXOC7|EXOC3|EFHC1|USP8|CECR2|SPIRE2|NUSAP1|CHMP3|EFHC2|STAMBP|APC|PDCD6IP|TMEM250|DCTN3|SNX9|EXOC6B|ANK3|SEPTIN4|SEPTIN7|WASHC5|EXOC2|ACTR3|SPAST|ACTR2|ANLN|KIF20A|PLEC|CHMP6|FMN2|CHMP7|CHMP5|SEPTIN6|LZTS2|CHMP4C|CHMP4B|CHMP4A|CHMP2B|CHMP2A|RHOA|CKAP2|RASA1|ORC4|EXOC4|VPS4A|SEPTIN2|IST1|NOX5|KIF4B|KIF4A|RTKN|MAP9|CHMP1B|ARF1|VPS4B|SEPTIN1|TRIM36|EXOC6|ROCK2|EXOC5|…	111	GO:0000910	1.78246	1.79635	2.766e-05	1.05523e-05
	viral process	3.96354e-09	0.0103422	SCARB1|SLC10A1|LAMTOR5|CD81|KPNA2|BECN1|ST6GALNAC3|GYPA|ST6GALNAC4|TYRO3|RNASEK|HSPA1B|HTATSF1|PVR|ST3GAL4|LAMP3|CLEC5A|CLEC4M|ST3GAL1|ST3GAL2|ATG16L1|ST3GAL3|LAMP1|USF1|KPNA6|DAG1|AVP|HAVCR1|HYAL2|KPNA3|APOE|TRIM62|SLAMF1|MGAT1|TNFRSF14|CTBP2|TRIM31|EPHA2|JPT2|DPP4|CHMP3|ZNF502|CSDE1|ERVK-24|SLC1A5|VCP|SMPD1|VAPA|CLDN6|SIVA1|ST6GAL1|ERVK-5|CTSL|CLDN9|CCR5|LRRC15|CR2|LRSAM1|HSPA1A|CR1|VPS37A|CHMP…	244	GO:0016032	1.9096	1.41494	7.98319e-11	0.00119333
	respiratory tube development	0.0186735		SOX11|SRF|PHF14|SLC23A1|ESRP2|RBP4|NKIRAS2|MAN1A2|NPHP3|NODAL|JMJD6|VEGFA|NKX2-1|COL3A1|FOXF1|HSD11B1|ELK1|LOXL3|DPPA4|PLOD3|FBXW7|ZIC3|BMP4|DAG1|ATP7A|FGF2|WNT7B|EDN2|LTBP3|TULP3|GRHL2|TGFBR2|ADAMTSL2|CLCN2|PCSK5|SIM2|ADAMTS2|LIPA|HECA|NOTCH1|NFIB|SEC24B|GLI2|TBX2|TMEM38B|LOX|PDGFA|FGF8|SFTPD|FGFR2|FGF9|EPAS1|FGF10|SP3|HMGCS2|HOPX|RXFP1|LIF|CTSZ|SOX9|RIDA|HIKESHI|CCBE1|PDPN|SPRY1|EIF4G1|KDR|STRA…	185	GO:0030323	-1.46475		0.00266106
	insemination		0.00734898	DDO|P2RX1|TAC1|EDDM3A|TACR1|ACVR2A|KLK14|SLC6A4|OXTR|OXT|SERPINE2|AVPR1A|SEMG1	13	GO:0007320		-1.76603		0.000779108
	regulation of transcription by RNA polymerase I		0.0109772	CREBBP|PIH1D1|UBTFL1|UBTFL6|DDX11|SMARCB1|DEDD|IPPK|ZMPSTE24|ATF4|PWP1|NOL11|MARS1|POLR2L|FLNA|DHX33|NCL|MTOR|UTP15|MAF1|BAZ2A|LYAR|WDR75|WDR43|MACROH2A1|PHF8|HEATR1|SF3B1|POLR2K|MACROH2A2|CARM1|RASL11A|ERCC6|MYBBP1A|NOP53|SMARCA5|BAZ1B|DDX21|EIF2AK3|UBTF|ACTR6|ERBB2|DEK|BNC1|SIRT7|SMARCA4	46	GO:0006356		1.7904		0.00127234
	determination of adult lifespan	0.0398045	0.0434527	TFCP2L1|CGAS|TP53|TREX1|GBA1|ZMPSTE24|INPP5D|MSH2|SIRT6|ATM|LRRK2|RAD54L|RAD54B|GHRHR|COQ7|PRDM2|IDE|MSH6|LEP|ATN1	20	GO:0008340	1.72355	1.69864	0.00691669	0.0075635
	neurotransmitter metabolic process		0.00220101	PRIMA1|DBH|COMT|ALDH9A1|COLQ|NOS1|MOXD2P|ABAT|SLC5A7|MOXD1|CLN3|ACHE|GAD1|DAGLA|DAGLB|MAOA|PAH|GAD2|ALDH5A1|HNMT|SLC44A4|AGTPBP1|TOMT|CHAT|BCHE|TH|GCHFR|MAOB	28	GO:0042133		-1.88518		0.000175096
	carnitine metabolic process		0.0149912	ACADM|ALDH9A1|SLC22A4|CRAT|CPT1B|CPT1A|CROT|CPT1C|POR|TMLHE|BBOX1|CPT2|ACADL	13	GO:0009437		-1.78892		0.00185974
	lymph vessel development	0.00539426		SYK|FOXC1|VEGFA|LGALS12|SVEP1|PPP3CB|LGALS8|CCBE1|PDPN|TIE1|TBX1|HEG1|PTPN14|NR2F2|KDR|FGF2|NPR2|ACVR2B|CLEC14A|EFNB2|PROX1|TMEM204|PKD1|FOXC2|BMPR2|ACVRL1|SOX18|FLT4	28	GO:0001945	-1.86606		0.000577196
	protein localization to chromosome	8.33572e-05	5.13883e-09	PIH1D1|RB1|PINX1|HASPIN|TPP1|H2BC11|MCM8|TINF2|TASOR|POT1|PPHLN1|TERF2IP|ACD|CTCFL|TTK|TERF2|FAM47E|ATR|H1-5|KNL1|MTBP|TNKS|RPA2|IFFO1|NIPBL|RAD21|MACROH2A2|NABP2|RPA1|EZH2|H4C9|ZMYND8|CHAMP1|KNTC1|IK|CDK1|SPO11|PLK1|ATRX|LEMD2|BUB1B|ZNF827|CTCF|CENPA|ESCO2|MSH2|SPDL1|WBP2|XRCC5|ZW10|TERT|MCM9|RUVBL2|BOD1|PARP3|BRCA2|XRCC4|MACROH2A1|SGF29|AURKB|LRWD1|RCC2|TNKS2|SLF1|SLF2|LEF1|ESR1|CHMP7|MIS12|H2A…	76	GO:0034502	1.97923	2.29516	4.85017e-06	9.20664e-11
	inner cell mass cell proliferation		0.00847381	ZPR1|COPS2|NCAPG2|GINS1|PALB2|CHEK1|NDEL1|INTS1|SALL4|SBDS|GINS4|TAF8|BRCA2|PELO	14	GO:0001833		1.81648		0.00093457
	blastoderm segmentation	0.0411		TBXT|HOXD8|TASOR|TDRKH|NRP2|PLD6|TDGF1|TDRD7|TDRD10|TDRD5|TDRD15|TBX3|WT1|TDRD6|TDRD1|SEMA3F|NRP1|LAMA5|NEUROG1|SHH|WNT5A|DCANP1|TIFAB|PCSK6|BASP1|FZD5|FRS2	27	GO:0007350	-1.68746		0.00720129
	response to UV		0.0191181	BCL3|SDF4|TIPIN|CHEK1|HUS1|STK11|USF1|PIERCE1|HYAL2|N4BP1|UBE2B|SDE2|BRSK1|CAT|PCLAF|INO80|NOC2L|SPRTN|TMEM161A|MFAP4|RHNO1|HYAL3|UVSSA|HYAL1|NEDD4|XPC|RPL26|ZRANB3|MAP3K4|IL12A|SIRT1|TP53I13|ATF4|TAF1|PRKAA1|COPS9|GTF2H2|SMPD1|ELANE|CCAR2|RBX1|H2AC25|AKT1|OPN1SW|CCND1|CRIP1|CDKN1A|ST20|UBE2A|TRIAP1|SIRT6|POLA1|SERPINB13|MMP9|IL12B|AQP1|OPN5|FEN1|BMF|UBE4B|CREBBP|MEN1|EGFR|TREX1|REV1|DDB2|MAP4K3|…	155	GO:0009411		1.53426		0.00256297
	trophoblast giant cell differentiation	0.025348		SNAI1|MDFI|PLK4|GJB5|HAND1|E2F8|SOX15|HECTD1|LIF|E2F7|PRDM1|SENP2|NR2F2	13	GO:0060707	1.72229		0.00381637
	oxidative demethylation		0.013148	TDG|ALKBH4|TET3|ALKBH1|CYP1A2|FTO|JMJD6|ALKBH3|CYP3A4|ALKBH2|ALKBH5|CYP2C9|CYP2C8|CYP3A5|CYP2D6|CYP3A7|TET2|CYP3A43|TET1	19	GO:0070989		-1.80957		0.00157975
	fluid transport		0.00402288	AQP7|AQP7B|AQP7P3|AQP10|AQP6|EXT1|AQP4|MIP|EXT2|AQP9|AQP11|SLC4A11|AQP5|SLC26A6|CFTR|PDPN|HAS2|AQP8|ITPR1|PDZD3|HYAL2|AVP|AHCYL1|CSF2|EDN1|EDNRB|SCNN1B|AQP1|AQP3|AQP2|SLC14A1|SLC5A1|UPK3A|MLLT6	34	GO:0042044		-1.85305		0.000369624
	peptidyl-tyrosine autophosphorylation		0.0468018	AATK|ALK|BTK|DYRK1A|EGFR|SRC|DDR1|MAPK3|SRMS|NTRK1|PTK2B|LCK|INSR|ABL1|IGF1R|LTK|KDR	17	GO:0038083		-1.71611		0.00841134
	regulation of protein-containing complex assembly	0.031398		PIH1D1|RB1|CYFIP2|RANGRF|IKBKE|SLAIN2|SLAIN1|TPPP2|GBP5|PREB|BBS4|FERMT1|MKKS|BBS10|APOE|VPS16|ANKRA2|TRIM31|ARPC5L|ATM|ULK1|HSF1|TWF2|PPP2CA|SVIP|HIP1R|PTK2B|COTL1|TGFB1|SH3GLB1|CYRIB|RASIP1|TAL1|PLEK|IFNG|TMSB4X|CD36|PYCARD|HSPA8|HSPA1A|RPL13A|ESR1|GSN|FSCN1|RHOA|CCL11|CDK5RAP2|STX1B|SRC|RASA1|MET|MMP1|RNF4|CAPZA3|ATR|SKAP1|PYDC1|LCP1|PYDC2|DAAM2|TRAPPC12|LGALS3|MECP2|TTBK1|SVIL|FARP2|HSP90AA1|…	413	GO:0043254	1.37521		0.00505754
	protein import		0.00482649	LAMP2|APOE|GPIHBP1|CLU|SNX33	5	GO:0017038		1.5813		0.000456153
	positive regulation of fibroblast migration	0.0416825		AKT1|PTK2|ARHGEF7|ITGB1|ACTA2|ITGB3|PAK3|TGFB1|DMTN|AQP1|DDR2|THBS1|BAG4|SLC8A1|PRKCE|AKAP12	16	GO:0010763	-1.77377		0.00733076
	response to muramyl dipeptide	0.0429552		NOD1|ERBIN|JAG1|IRF5|LDOC1|RIPK2|RELA|TNFAIP3|CHMP5|NFKBIA|NLRP1|INAVA|TRIM41|NOTCH1|NOD2|MAPK14|CARD9|VIM|ARHGEF2|PTPN22	20	GO:0032495	1.64992		0.00762974
	Cdc42 protein signal transduction		0.0327032	SHTN1|RHOU|RHOJ|WAS|CDC42|RHOV|NTN1	7	GO:0032488		-1.74071		0.00523553
	negative regulation of TORC1 signaling		0.00362248	SZT2|MIOS|ITFG2|DEPDC5|KPTN|SEH1L|NPRL2|NPRL3|WDR24|WDR59|KICS2|SESN3|CASTOR1|SESN1|CASTOR2|SESN2|BMT2|STK11|NPC1|SEC13|CASTOR3P|RNF152|ATM|SPAAR|RNF167|DEPTOR	26	GO:1904262		-1.88745		0.000320005
	respiratory burst	0.00135599	0.0202983	RAC3|RAC1|HCK|CD52|SLC11A1|NCF1B|NCF1C|CD24|RAC2|PGAM1|NCF1|NCF2|CYBA|CD55|SELENOK|PRDX2|MPO|PIK3CD|TREM2|CYBC1|NCF4|CYBB|NOX1|PIK3CG	24	GO:0045730	1.9968	1.75209	0.000112554	0.00278584
	regulation of nucleocytoplasmic transport		0.0260897	UHMK1|ZIC1|FLNA|MDFIC|FERMT1|NOLC1|BMP4|CHP2|CDH1|HYAL2|SP100|CAMK1|PKIG|NUP58|DNAJC27|KHDRBS1|APOD|CPSF6|CDK5|PKIA|NEDD4|CHP1|SFN|CTDSPL2|BAG3|TGFB1|UBR5|PRKACA|IFNG|PTPN14|ZPR1|CD36|GAS6|AAAS|JUP|SMAD3|JAK2|SIRT6|ZC3H12A|XPO1|PSEN1|RANGAP1|ANP32B|TXN|SIRT7|IER3|RBM4|NCBP2|TMEM53|SETD2|HCLS1|NRDE2|HDAC3|PTPN11|MX2|PIK3R2|PIK3R1|RIOK2|MAVS|GLI3|HSP90AA1|RAPGEF3|IL1B|SUFU|TPR|PPM1A|GSK3B|UFM1|PPP1…	107	GO:0046822		1.54425		0.00391518
	cell cycle phase transition		3.64871e-20	ENSA|RB1|GFI1|FBXL21P|PPP6C|APP|CDK17|CDK18|CDK14|CDK15|MASTL|PPP2R2D|CDK16|TIPIN|CHEK1|CUL1|CDC34|AURKA|CCND3|CCND2|AKAP8|CLASP1|NEUROG1|CUL5|PIM2|DNM2|RHOU|BRSK1|BACH1|KHDRBS1|FBXL22|EZH2|CDK3|FOXM1|FBXL15|CACUL1|CDC27|CDK5|CUL2|FBXL12|TPD52L1|TMOD3|GPR132|CDC7|ANAPC7|HINFP|CDC16|PPME1|PKMYT1|DBF4|FBXL7|PLK3|MELK|EIF4EBP1|LCMT1|OVOL1|PLK2|BTN2A2|IQGAP3|CCNE2|CCNB2|E2F7|PTPRC|CTDP1|CALM3|ZPR1|CC…	179	GO:0044770		2.1922		1.4993e-22
	striated muscle tissue development	0.031398		TTN|SRF|FES|SLC9A1|PPP1R13L|MSX1|HNRNPU|RBP4|NEBL|VEGFA|CDC42|NOX4|TBX3|NKX2-5|ARID2|CACNA1G|MSX2|WNT8A|FHL2|TGFB2|GJA5|BMP10|GATA4|NPPB|BMP7|ZIC3|BMP5|MEF2C|BMP4|IFRD1|MESP1|NOTCH2|MYL7|MYL2|MYL3|MYH11|NOTCH1|WNT3A|CAV3|LRP2|TBX2|CHD7|XIRP2|FHOD3|ACADM|CBY1|SEMA3C|TSC1|CSRP3|ADPRHL1|FGFR2|DSG2|FGF9|MYBPC3|TGFB1|WT1|TNNC1|HOPX|TNNI3|MEF2A|MTOR|BMP2|SHOX2|WNT2|MYH7|WNT5A|S1PR1|POU4F1|CALR|GJA1|PKP…	188	GO:0014706	-1.38859		0.00505248
	muscle cell cellular homeostasis	0.034829		SGCZ|SOD1|HIF1A|SRF|GAA|CSRP3|ALDOA|CHRNA1|LARGE1|TRIM32|BAG3|MSTN|DMD|CFL2|FXN|LAMP2|LARGE2|PFKM|MTM1|LOX|CAPN3|PLN|CAV1	23	GO:0046716	-1.72516		0.00586392
	vacuolar transport		0.0180753	NCOA4|CACNG7|NDFIP2|AP3S2|ATG14|BECN1|PIK3C3|ATP6V0D2|PIK3R4|PSAP|HMGXB4|STAM2|LAMP1|STX8|DTX3L|CCDC91|AP4M1|TGFBRAP1|AP1G2|HGS|VPS13C|VPS16|VIPAS39|CACNG5|SLC30A2|GNPTAB|DENND3|STAM|LAMP2|VPS51|VPS53|VPS52|LYSET|ARSB|FHIP1B|VPS54|UEVLD|CDX2|NEDD4|CACNG8|GPRASP1|CACNG2|RAB12|CACNG3|CACNG4|CHMP3|GCC2|RAB7A|PLEKHF2|ATP6V0D1|RNF157|ARL8B|BIN1|PLEKHF1|VCP|TMEM50A|TMEM50B|VTI1B|HGSNAT|CLN3|AKTIP|SPTBN…	165	GO:0007034		-1.49427		0.00238865
	homophilic cell adhesion via plasma membrane adhesion molecules	6.4374e-05	0.000115707	CNTN2|ESAM|MYPN|CEACAM1|CD84|CEACAM6|PVR|ROBO4|PTPRM|DSG1|CDH1|CLSTN1|CDH6|CNTN6|CDH2|CEACAM5|IGSF11|TENM3|PCDH9|PCDHGC5|PCDHGC4|PCDH8|PCDHGC3|PCDHB15|PCDHB14|PCDHB13|PCDHB12|PCDHB11|PCDHB10|PCDHB16|PCDH11Y|PCDH11X|DSCAM|CDH9|CELSR3|CDH7|PCDHAC2|PCDHAC1|SDK1|PCDHA13|SDK2|PCDHA12|PCDHA11|PCDHA10|DCHS2|PLXNB3|PCDH10|PCDH15|CDH8|DSG2|PCDH12|PCDH19|CNTN4|PCDH18|CDH4|PCDHA1|NECTIN4|CDH20|PCDH17|VSTM2L…	169	GO:0007156	-1.86802	-1.80848	3.60807e-06	5.45823e-06
	leukocyte cell-cell adhesion	2.43213e-20	5.38712e-05	CD177|SYK|GFUS|ROCK1|GCNT1|PODXL2|MSN|PECAM1|SPN|ADD2|EXT1|CCL5|CLEC4M|CD40LG|BMP7|F11R|IL1B|ITGB2|ITGAL|UMOD|ICAM1|RAC2|SELPLG|ITGA5|SELE|JAM2|VCAM1|SELL|S100A9|GOLPH3|ITGA4|STK10|S100A8|SLC39A8|ITGB1|CLECL1P|EZR|SELP|CX3CR1|FERMT3|CERCAM|PTPRC|ITGB7|SEMA4D|OLR1|TNF|CD209|APOA4|CD44|LRG1|ZAP70|TNIP1|MADCAM1|LEP|NT5E	55	GO:0007159	2.34247	1.64798	1.35918e-22	2.29333e-06
	regulation of ossification		0.0200355	SOX11|GFRA4|BMP2K|CCN1|BMPR1B|MGP|GDF10|MATN1|DDR2|RFLNB|BMP6|RFLNA|INTU|CCDC134|BMP7|NIPBL|MEF2C|BMP4|HIF1A|LTBP3|NBR1|COMP|RXRB|ESRRA|LTF|TOB2|TENT5A|NOTCH1|DKK1|FZD9|TWIST1|CHSY1|IFITM5|SFRP1|ENPP1|KREMEN1|ACTN3|GPM6B|FBN2|FGF23|BGLAP|TACR1|STATH|CCR1|WNT4|PTK2B|TFAP2A|ALOX5|ZBTB16|ECM1|SOX9|ATRAID|BMP2|NELL1|OSR2|NOTUM|WNT5A|S1PR1|KREMEN2|TPH1|PTN|ACVR2B|ACVR2A|SMAD3|VDR|P2RX7|CSF1|SMAD7|PKDC…	116	GO:0030278		-1.57605		0.00272343
	regulation of response to cytokine stimulus	2.8774e-05		GFI1|RNF185|PAFAH1B1|SLIT3|SLIT2|H2BC11|NKIRAS2|IKBKE|HSPA1B|MAP2K5|PXDN|TRAIP|YTHDF2|YTHDF3|RBM47|TREM2|IL1R1|TRIM6|HIF1A|APOA1|CD300LF|PELI3|CACTIN|IRAK2|UBE2K|NLRC5|SAMHD1|OAS1|OTUD4|TXK|IL1R2|VRK2|IRAK1|TLE5|CD24|PALM3|LSM14A|LRRC70|CCDC3|NLRP6|ROBO1|IL36RN|PPP2CB|ECM1|PTPRC|TBK1|PIAS4|C1QTNF4|PADI2|WNT5A|IKBKB|GAS6|PYCARD|HSPA1A|CSF1|TRAF2|AXL|HIPK1|SIGIRR|TNFRSF1A|MMP12|TSLP|BIRC7|IRF7|CXCR…	160	GO:0060759	1.92671		1.48505e-06
	acute inflammatory response	0.0452698		CEBPB|HP|IL6R|SCN11A|IL1A|TFR2|PRCP|EXT1|CTNNBIP1|CD163|FN1|FCGR1A|OPRM1|MYLK3|IGHG1|B4GALT1|REG3A|ASS1|REG3G|F2|KLKB1|IL1B|ANO6|SAA1|INS|CXCR2|VNN1|F12|OGG1|VCAM1|APOA2|GATA3|IL6|S100A8|SERPINA3|MRGPRX1|C2CD4A|C2CD4B|ORM2|FCGR3A|ORM1|TACR1|A2M|TFRC|EPO|TRPV1|IL22|NLRP6|HPR|ELANE|SERPINA1|APCS|EIF2AK1|LBP|ADRA2A|CRP|ITIH4|SERPINF2|TNF|MBL2|KL|HAMP|TNFSF4|UGT1A1|APOL2|SIGIRR|NUPR1|AHSG|SAA2|CD6|F3…	76	GO:0002526	1.55602		0.00819232
	response to selenium ion		0.0407258	APOB|SELENOM|SELENOV|GPX1|MIEN1|ALAD|ARG1|GIP|MAOB|SOD2|SELENOW|TXNRD2	12	GO:0010269		-1.66704		0.00700184
	carbohydrate transmembrane transport	0.00235026	5.99804e-05	SLC27A1|SLC23A2|AQP7|SLC45A2|SLC23A1|AQP7B|AQP7P3|SLC27A4|SLC23A3|SLC5A9|SLC5A4|SLC2A14|AQP9|SLC2A11|SLC2A12|SLC2A9|SESN2|SLC5A10|SLC45A3|MFSD4B|ZDHHC7|SLC2A7|SLC50A1|TMEM144|SLC2A3|SLC2A6|SLC2A10|RAB4B|TRARG1|SLC2A2|SLC2A5|DRD1|HNF1A|AQP3|MFSD4A|SLC5A1|SLC5A2|SLC5A11|SLC5A3|ABCB11|SLC45A1|TSC1|SLC2A8|SLC26A5|SLC2A1|AQP10|SORT1|AQP11|SLC26A6|DHRS7C|SLC17A5|C1QTNF12|AQP1|PPARD|PPBP|AQP2|MAPK14|SLC…	58	GO:0034219	-1.70721	-1.91475	0.000220579	2.6027e-06
	establishment of lymphocyte polarity	0.0325098		CCL19|SNX27|SCRIB|TRAF3IP2|CYP26B1|CRTAM|CCL21|MYH9|CCR7|DOCK2	10	GO:0001767	1.7167		0.0053328
	pyrimidine-containing compound metabolic process	0.0185232		ENTPD5|CDADC1|TKTL1|TET3|NME3|NME4|TK2|MBD4|ENTPD4|MAPK1|SMUG1|UMPS|THTPA|TPK1|CMPK1|TYMS|CPS1|NT5C3A|AICDA|SLC4A7|NME9|DPYD|NEIL2|NTHL1|NEIL1|NME1|DPYS|PRPS1|ACP3|DPYSL5|CAD|DPYSL2|CDA|DUT|DPYSL3|OGG1|AK5|NME5|NME6|NME7|CMPK2|DHODH|UCK1|CTPS2|UCK2|APOBEC3F|SLC19A2|APOBEC3G|TYMP|DCTD|APOBEC3D|DPYSL4|CRMP1|DHFR2|MTOR|SHMT1|DTYMK|ALDH6A1|ERH|TDG|ENTPD7|NT5M|UPB1|APOBEC3A|APOBEC3B|APOBEC1|APOBEC3C|S…	87	GO:0072527	1.62417		0.0026153
	regulation of cellular response to growth factor stimulus	6.74042e-07		SHISA2|ARID4A|FOXD1|NIBAN2|CYFIP2|SOX11|SLIT2|MSX1|ZNF703|VEGFC|VEGFA|CREB3L1|BMPER|LRIT3|TNXB|MSX2|FERMT1|GATA4|NRROS|ONECUT1|BMP4|FGF2|DOK5|HIF1A|LTBP4|NOTCH2|DLL1|FZD4|CD109|ADAMTS3|ASPN|GLG1|KCP|ADGRA2|NOTCH1|ING1|FBXL15|CYFIP1|DKK1|SFRP4|BCL9|SFRP1|PELO|VWC2|GATA3|LOX|ELAPOR2|UBE2D1|FGF4|FBN2|IL12A|C20ORF27|HTRA4|SEMA6A|SKOR1|TWSG1|SKOR2|HTRA1|DSTYK|MT3|CTDSPL2|WNT4|ING2|TGFB1|NPNT|ROBO1|STR…	310	GO:0090287	-1.86666		2.17147e-08
	regulation of monoatomic anion transport		0.000579608	TCAF2C|CA2|TCAF2|PRKG2|CA7|TCAF1|PDZK1|AHCYL1|PTAFR|ATP8B1|ANO9|GABRE|ABCB1|RIPK1|GRM5|PRNP|GOPC|STC1|CFTR|RAB11B	20	GO:0044070		-1.88444		3.59159e-05
	negative chemotaxis	0.0301322	0.0160772	SLIT3|SLIT2|SEMA3C|SEMA6A|SEMA6D|SEMA7A|NRP2|SEMA3E|SEMA6B|SEMA4A|LGR6|ITGB3|PLXNA3|SEMA6C|NRG1|EPHA7|NRG3|SEMA3D|SEMA3G|ROBO1|SEMA3F|FLRT2|FLRT3|SEMA4B|SEMA4G|ITGAV|SEMA4F|NTN1|UNC5C|SLIT1|LRTM2|SEMA4C|SEMA5A|LRTM1|SEMA5B|SEMA4D|RYK|EFNA5|WNT5A|APOA1|SEMA3A|PLXNA4|SEMA3B|RHOA|PDGFA|DPP4	46	GO:0050919	-1.63038	-1.69016	0.00477439	0.00204533
	cellular ketone metabolic process		0.0103128	TPI1|SRD5A2|AKR1B1|AKR1B10|CYP46A1|HAGH|CYP19A1|TDO2|GOT2|STARD3|HSD17B1|CYP11B2|HSD17B3|PDSS1|UBIAD1|SULT1C4|COQ9|FDXR|COQ2|COQ7|PDSS2|COQ6|GPD1|VKORC1L1|CACNA1H|CBR4|COQ8B|CRYZL1|KDSR|LHB|NDUFA9|FSHB|NQO2|AKR1A1|CBR1|HSD17B6|CYP4F3|AKR1C3|CYP2B6|SRD5A1|EDNRB|PNKD|GPD2|COQ8A|VKORC1|COQ10B|COQ10A|CYP4F11|COQ5|ALDH8A1|COQ3|IDO1|NMT1|CYP4F2|ADH4|HSD11B2|AFMID|KMO|KYAT1|GATD1|DHRS9|HSD17B10|AFP|KYAT…	85	GO:0042180		-1.522		0.00118205
	inflammatory response to antigenic stimulus	0.00044264	0.0008836	IL10|TREX1|CYSLTR1|FCGR3A|A2M|HMGB2|EXT1|IL2RA|IL25|NLRP6|HLA-DRB1|IL36A|RASGRP1|FCGR1A|ELANE|IL36B|OPRM1|IL36RN|IL36G|RAB44|IL1F10|IGHG1|IL37|IL5RA|IL1RN|IL20RB|NOTCH2|TNF|RBPJ|CXCR2|HMGB1|CD6|NOTCH1|CD68|IL31RA|GATA3|PNMA1	37	GO:0002437	1.98709	1.91207	3.20121e-05	5.89971e-05
	response to nitric oxide		0.0317626	CCL19|MMP3|DNM2|SCN11A|CRK|DPEP1|FOXO1|TRAF2|AIFM1|EGLN1|AQP1|CFLAR|GUCY1B1|KCNC2|CCNA2|TXN|HNRNPD|CCR7|MTR|CDK2|ATP5F1A	21	GO:0071731		1.76993		0.00505362
	negative regulation of NF-kappaB transcription factor activity	0.00043327		PRMT2|TRAF3|GFI1|BCL3|CYLD|DAP|COMMD1|ADORA3|MAP2K5|FAF1|NFKBIA|SETD6|CARD8|PYDC1|PYDC2|ITCH|TRAIP|OTULIN|PSMD10|TAX1BP1|TLR9|CMKLR1|BMP7|FOXJ1|ARRB2|NR1H4|MTURN|NFKBIB|ERBIN|G3BP2|IRAK3|ANXA4|LRRC14|COMMD6|DDIT3|CACTIN|COMMD7|IRAK2|CDKN2A|NLRC5|NLRP3|USP7|ZNF675|NFKBIL1|CAT|TRIM21|KLF4|CCDC22|PRDX2|TRIM37|CHP1|SPI1|ACOD1|TRIM40|IRAK1|IL10|SIRT1|NLRP12|TNFAIP3|CD200|BRMS1|PTGIS|NOD2|CHUK|PPP2CB|N…	88	GO:0032088	1.95695		3.12136e-05
	lymphocyte mediated immunity	8.74248e-37	1.72878e-24	IGLL1|PRDX1|IGHV3-43D|IGHV1-45|CD81|RNF8|IGHV4OR15-8|RNF19B|IGHV2-26|IGHV1-58|VAMP2|IGHV6-1|IGHV1-24|IGHV3-64D|CD19|PPP3CB|IGLL5|PLEKHM2|RAB27A|IGHV5-51|IGHV4-61|IGHV3OR16-10|IGHV4-31|IGHV3OR16-12|IGHV3-64|IGHV1-3|IGHV3-66|JAG1|IGHV4-38-2|IGHV1-8|IGHV3-72|IGHV3-73|C4BPB|IGHV3-74|C4BPA|IGHV3OR16-17|IGHV3OR16-13|IGHV3-43|IGHV3-49|IL21R|IGHV5-10-1|IGHV4-28|SCART1|SERPING1|IGHV3-30-3|IGHV3-30-5|CD40|…	239	GO:0002449	2.71453	2.45618	5.74785e-40	2.37079e-27
	transepithelial transport		0.0468018	ABCG2|RHBG|RHCG|BEST1|SLC12A2|ABCC2|SLC1A1|CLCNKB|SLC26A6|CFTR|AQP8|ITPR1|ABCC1|AHCYL1|SLC1A2|CLCNKA|ABCB1|CSF2|EDN1|P2RY6|EDNRB|SCNN1B|CXADR|AQP1|GPLD1|CLCN7|SLC5A1|SLC1A3|OSTM1|P2RY4	30	GO:0070633		-1.64264		0.00843109
	neuron death	0.023804		RB1|APP|AGTR2|SLC9A1|ROCK1|TYRO3|FAIM2|SNCA|PIGT|USP53|POU4F3|PPARGC1A|TP63|ENDOG|POLB|HIF1A|GBA1|BOK|DNAJC5|AKT2|ATM|DIO3|PJVK|VPS54|CDK5|GRIK2|STAMBP|FGF8|TNFRSF21|CBL|FAM162A|CLN8|SIAH1|AARS1|ADARB1|NCSTN|BAG5|NPR2|POU4F1|NES|AXL|DIABLO|PSEN1|RHOA|HRAS|TFAP2B|APAF1|NEFL|HIPK2|MAX|FADD|BCL2L1|CORO1A|ZNF212|CASP9|NGFR|CASP3|SCN2A|GPX1|THRB|ATF2|TMTC4|TBC1D24|CASP7|XIAP|DLX1|STXBP1|NAE1|ERBB3|BAX…	106	GO:0070997	1.45025		0.00351348
	regulation of MHC class II biosynthetic process	0.0069839		RFXANK|XBP1|HDAC2|IL10|SIRT1|AZU1|CIITA|NFX1|JAK2|PF4|TAF7|IL4|TMEM106A|RFXAP|IL33|TLR4|SPI1|IFNG|RFX5	19	GO:0045346	1.7836		0.00078632
	vasculogenesis	0.0184027		TMEM100|RASA1|ZFPM2|TIPARP|VEGFA|SETD2|ENG|FOXF1|CUL7|NKX2-5|GLMN|YAP1|HEG1|FBXW7|CITED2|PDGFRB|WNT7B|WNT7A|MYO1E|TGFBR2|FZD4|MYO18B|SMO|APELA|EGFL7|EPHA2|NOTCH1|AGGF1|SPRED1|ADM|QKI|ITGB8|SOX17|SGPL1|HDAC7|NTRK2|RAMP2|TGFB1|WT1|CCM2|TNNI3|ACKR3|TEAD2|WARS2|RASIP1|ZFP36L1|GJC1|NRP1|ITGAV|TBX20|TIE1|HAS2|AMOT|SHH|KDR|HOXA13|NPR2|TBX5|TGFBR3|HEY2|PAXIP1|APLNR|CITED1|JUNB|ZMIZ1|SOX18|MYOCD|CAV1|CTNN…	70	GO:0001570	-1.63677		0.00259223
	production of molecular mediator involved in inflammatory response	0.0114074		SYK|BTK|P2RX1|LYN|CD36|SNAP23|ALOX5|ALOX5AP|PBXIP1|SLC18A2|PRDX2|PLA2G10|RAB44|PLA2G3|TLR4|IL4R|CHIA	17	GO:0002532	1.71926		0.00145124
	regulation of nuclease activity	0.00689489	0.0379896	AKT1|OAS2|DDX11|PDE3A|NEIL1|OAS3|SIRT1|ABCE1|HMGB2|HSPA1A|PRKCD|TERF2|HMGB1|PCNA|OAS1|DFFA|NPM1|RPS3|TERF1|GZMA|OASL|TMBIM6	22	GO:0032069	1.88298	1.71848	0.000771765	0.00638155
	response to interferon-alpha	0.00111759		IFNAR1|IFITM3|IFITM2|TPR|GAS6|IFITM1|AXL|EIF2AK2|PYHIN1|IFNAR2|BST2|KLHL20|LAMP3|RO60|PDE12|ADAR|MX2|GATA3	18	GO:0035455	1.95985		9.12958e-05
	coronary vasculature morphogenesis	0.0328596		FGF2|PDGFRB|TGFBR1|TBX5|HAND2|TGFBR3|SETD2|VEGFA|HEY2|NOTCH1|SGCD|ARID2|NRP1|SEC24B|LRP2|ACE|SPRED1|TBX1	18	GO:0060977	-1.77413		0.00539559
	cell-cell signaling by wnt	0.0186149		FOXD1|CDK14|CTHRC1|NPHP3|TLE3|RECK|MARK2|DISC1|WNT8A|WNT8B|ARL6|LMBR1L|FGF2|DDIT3|FZD4|NDP|FZD5|ADGRA2|RNF43|WNT3A|DKK1|FZD9|SFRP4|BCL9|SFRP1|DIXDC1|GATA3|DAAM1|KLHL12|NKD2|RSPO1|TCF7|KREMEN1|WLS|CBY1|ROR1|CTNND1|ROR2|TLE5|LRP5|NLK|TMEM198|MESD|GSC|LRP6|FRZB|DVL1|WNT3|CD24|WNT4|TMEM170B|FZD3|RSPO3|HIC1|ZBTB33|DAB2|SOX9|CCAR2|TMEM67|BMP2|TRABD2B|TRABD2A|PIAS4|HESX1|BRD7|CCNY|SDC1|NOTUM|JUP|VAX2|PK…	280	GO:0198738	-1.35111		0.00263435
	regulation of leukocyte apoptotic process	2.00487e-05		CCL19|BTK|IRS2|BCL3|FADD|RIPK3|BCL2L1|BLK|FNIP1|HCLS1|CCL5|PRKD2|EFNA1|CD274|LGALS3|BCL11B|ANXA1|BCL6|CD74|CD27|ST3GAL1|PIK3CD|IL7R|DOCK8|MEF2C|BMP4|SLC46A2|HIF1A|TSC22D3|ZC3H8|CDKN2A|TCP1|CXCR2|ITPKB|SLC39A10|NOC2L|BAX|BCL2L11|PRKCQ|PRELID1|IDO1|KIFAP3|CXCL12|KITLG|LGALS9|GIMAP8|IL10|TP53|LILRB1|SIRT1|LYN|LGALS16|NF1|PDCD1|PIP|HCAR2|ARG2|NOD2|ORMDL3|FOXP1|HSH2D|CCL21|IL2|MERTK|CCR7|ST6GAL1|GHSR|…	89	GO:2000106	2.07036		9.88596e-07

## Sheet: S5b_TGdiag vs BiopsyDiag
Supplementary Table S5b. Results from fast gene set enrichment analysis (FGSEA), based on lists of genes sorted on p-value and fold change, resulting from the comparisons of gene expressions between groups Anti-TG2-based CD diagnosis vs Biopsy-based CD diagnosis. The FGSEA results in the form of enriched GO terms were filtered based on semantic similarities, where the most significant GO term was…
Group Anti-TG2-based CD diagnosis vs. Biopsy-based CD diagnosis
__mclCluster	GS_DESCR	fdr_qvalue (Anti-TG2-based CD diagnosis_vs_Biopsy-based CD diagnosis)	Genes	gs_size	Name	NES (Anti-TG2-based CD diagnosis_vs_Biopsy-based CD diagnosis)	pvalue (Anti-TG2-based CD diagnosis_vs_Biopsy-based CD diagnosis)
1	complement activation	1.80191e-06	MASP1|FCN2|C4B_2|IGLL1|FCN3|IGHV3-43D|IGHV1-45|IGHV4OR15-8|IGHV2-26|IGHV1-58|IGHV6-1|IGHV1-24|IGHV3-64D|IGLL5|IGHV5-51|IGHV4-61|IGHV3OR16-10|IGHV4-31|IGHV3OR16-12|IGHV3-64|IGHV1-3|IGHV3-66|FCN1|IGHV4-38-2|IGHV1-8|IGHV3-72|IGHV3-73|CFD|C4BPB|IGHV3-74|C4BPA|IGHV3OR16-17|IGHV3OR16-13|IGHV3-43|IGHV3-49|MFAP4|IGHV5-10-1|IGHV4-28|SERPING1|IGHV3-30-3|IGHV3-30-5|CFH|C2|IGHV1OR21-1|C9|IGHV1-69D|IGHG4|IGHG…	136	GO:0006956	2.16973	1.48086e-08
1	humoral immune response	2.68636e-07	ANG|FCN2|FCN3|IGLL1|IGHV3-43D|IGHV1-45|CD81|PRSS3|IGHV4OR15-8|IGHV2-26|HMGN2|IGHV1-58|FGB|GNLY|IGHV6-1|IGHV1-24|IGHV3-64D|IGLL5|IGHV5-51|IGHV4-61|HLA-DQB1|IGHV3OR16-10|IGHV4-31|EBI3|NOTCH2|IGHV3OR16-12|IGHV3-64|IGHV1-3|FCN1|IGHV3-66|IGHV4-38-2|BLNK|IGHV1-8|IGHV3-72|IGHV3-73|C4BPB|IGHV3-74|C4BPA|IGHV3OR16-17|PRSS2|IGHV3OR16-13|IGHV3-43|IGHV3-49|BST1|MFAP4|NOTCH1|IGHV5-10-1|IGHV4-28|SERPING1|IGHV3-…	301	GO:0006959	1.9846	1.41295e-09
1	adaptive immune response based on somatic recombination of immune receptors built from immunoglobulin superfamily domains	0.0237657	IGLL1|IGHV3-43D|IGHV1-45|CD81|RNF8|PSG9|IGHV4OR15-8|IGHV2-26|IGHV1-58|TRAF6|IGHV6-1|IGHV1-24|IGHV3-64D|CD19|PPP3CB|IGLL5|RAB27A|IGHV5-51|IGHV4-61|IGHV3OR16-10|IGHV4-31|EBI3|IGHV3OR16-12|IGHV3-64|IGHV1-3|IGHV3-66|JAG1|IGHV4-38-2|IGHV1-8|IGHV3-72|IGHV3-73|C4BPB|IGHV3-74|C4BPA|IGHV3OR16-17|IGHV3OR16-13|IGHV3-43|IGHV3-49|IL21R|NOTCH1|IGHV5-10-1|IGHV4-28|SCART1|SERPING1|IGHV3-30-3|IGHV3-30-5|CD40|GATA…	247	GO:0002460	1.40314	0.00195703
1	positive regulation of B cell activation	7.08284e-05	IGLL1|IGHV3-43D|HMCES|IGHV1-45|CD81|IGHV4OR15-8|IGHV2-26|TP53BP1|IGHV1-58|IGHV6-1|IGHV1-24|IGHV3-64D|IGLL5|CARD11|IGHV5-51|TLR9|IGHV4-61|MEF2C|IGHV3OR16-10|IGHV4-31|IGHV3OR16-12|IGHV3-64|IGHV1-3|IGHV3-66|IGHV4-38-2|IGHV1-8|IGHV3-72|IGHV3-73|IGHV3-74|IGHV3OR16-17|IGHV3OR16-13|SLC39A10|IGHV3-43|IGHV3-49|BST1|IGHV5-10-1|IGHV4-28|WNT3A|NFATC2|IGHV3-30-3|IGHV3-30-5|CD40|SPI1|PPP2R3C|IGHV1OR21-1|IGHV1-…	169	GO:0050871	1.93852	1.16417e-06
1	cell recognition	0.000283423	SCARB1|FCN2|FCN3|IGLL1|APP|IGHV3-43D|IGHV1-45|CD81|PEAR1|IGHV4OR15-8|IGHV2-26|IGHV1-58|LY6K|ST6GALNAC6|IGHV6-1|IGHV1-24|IGHV3-64D|IGLL5|CLEC4M|IGHV5-51|IGHV4-61|TNN|TUB|IGHV3OR16-10|IGHV4-31|IZUMO1R|IGHV3OR16-12|IGHV3-64|IGHV1-3|FCN1|IGHV3-66|CNTN6|IGHV4-38-2|IGHV1-8|IGHV3-72|IGHV3-73|IGHV3-74|IGHV3OR16-17|IGHV3OR16-13|SPACA4|IGHV3-43|IGHV3-49|IGHV5-10-1|IGHV4-28|NTM|TEX101|IGHV3-30-3|IGHV3-30-5|…	228	GO:0008037	1.76443	6.02779e-06
1	membrane invagination	0.0207397	XKR8|XKR7|XKR9|IGLL1|XKR4|XKR6|XKR5|IGHV3-43D|IGHV1-45|IGHV4OR15-8|IGHV2-26|IGHV1-58|BECN1|SNX33|CDC42|BIN2|IGHV6-1|IGHV1-24|IGHV3-64D|IGLL5|IGHV5-51|IGHV4-61|TREM2|HAVCR1|IGHV3OR16-10|IGHV4-31|IGHV3OR16-12|IGHV3-64|IGHV1-3|HGS|IGHV3-66|IGHV4-38-2|IGHV1-8|IGHV3-72|IGHV3-73|IGHV3-74|IGHV3OR16-17|MSR1|SPIRE2|IGHV3OR16-13|RAC2|IGHV3-43|IGHV3-49|AIF1|IGHV5-10-1|MARCO|FCHO2|IGHV4-28|RHOBTB1|RHOBTB2|IG…	143	GO:0010324	1.5379	0.00158514
1	B cell receptor signaling pathway	0.00240142	IGLL1|IGHV3-43D|IGHV1-45|BLK|IGHV4OR15-8|IGHV2-26|IGHV1-58|IGHV6-1|IGHV1-24|IGHV3-64D|CD19|IGLL5|IGHV5-51|PIK3CD|IGHV4-61|MEF2C|IGHV3OR16-10|IGHV4-31|IGHV3OR16-12|IGHV3-64|IGHV1-3|MNDA|IGHV3-66|IGHV4-38-2|IGHV1-8|BLNK|PLEKHA1|IGHV3-72|IGHV3-73|IGHV3-74|IGHV3OR16-17|IGHV3OR16-13|IGHV3-43|IGHV3-49|LIME1|IGHV5-10-1|IGHV4-28|NFATC2|IGHV3-30-3|IGHV3-30-5|IGHV1OR21-1|IGHV1-69D|IGHG4|IGHG2|IGHV7-4-1|LYN…	131	GO:0050853	1.77871	9.98618e-05
1	antimicrobial humoral response	0.00132528	ANG|DEFB118|SPRR2A|BCL3|H2BC11|PRSS3|HMGN2|GNLY|CXCL8|FGB|MUC7|KRT6A|GALP|PRSS2|LTF|S100A9|CXCL9|CXCL13|RPS19|S100A12|SFTPD|RPL39|SLC11A1|S100A7|HLA-E|PF4|RARRES2|FAU|NOD2|ELANE|PF4V1|IL36RN|DEFB4B|PI3|RNASE6|RNASE3|RNASE2|RPL30|SLPI|ROMO1|DMBT1|IGHA1|AZU1|RNASE7|PGLYRP4|PGLYRP3|WFDC10B|DEFB1|WFDC11|PPBP|CXCL5|CCL13|PGLYRP1|WFDC9|DEFA6|DEFA4|DEFA5|H2BC21|DEFA3|SPAG11B|SPAG11A|JCHAIN|TF|BPIFA1|WFD…	111	GO:0019730	1.84674	4.61801e-05
1	phagocytosis, recognition	2.62274e-05	SCARB1|FCN2|IGLL1|FCN3|IGHV3-43D|IGHV1-45|PEAR1|IGHV4OR15-8|IGHV2-26|IGHV1-58|JMJD6|IGHV6-1|IGHV1-24|CLEC7A|IGHV3-64D|IGLL5|IGHV5-51|IGHV4-61|TREM2|TUB|IGHV3OR16-10|IGHV4-31|IGHV3OR16-12|IGHV3-64|IGHV1-3|IGHV3-66|FCN1|IGHV4-38-2|IGHV1-8|IGHV3-72|IGHV3-73|IGHV3-74|IGHV3OR16-17|IGHV3OR16-13|IGHV3-43|IGHV3-49|IGHV5-10-1|IGHV4-28|IGHV3-30-3|IGHV3-30-5|IGHV1OR21-1|IGHV1-69D|IGHG4|IGHG2|IGHV7-4-1|ADGRB…	102	GO:0006910	2.14277	3.65504e-07
1	phagocytosis, engulfment	0.00516483	XKR8|XKR7|XKR9|IGLL1|XKR4|XKR6|XKR5|IGHV3-43D|IGHV1-45|IGHV4OR15-8|IGHV2-26|IGHV1-58|BECN1|CDC42|BIN2|IGHV6-1|IGHV1-24|IGHV3-64D|IGLL5|IGHV5-51|IGHV4-61|TREM2|HAVCR1|IGHV3OR16-10|IGHV4-31|IGHV3OR16-12|IGHV3-64|IGHV1-3|IGHV3-66|IGHV4-38-2|IGHV1-8|IGHV3-72|IGHV3-73|IGHV3-74|IGHV3OR16-17|MSR1|IGHV3OR16-13|RAC2|IGHV3-43|IGHV3-49|AIF1|IGHV5-10-1|MARCO|IGHV4-28|RHOBTB1|RHOBTB2|IGHV3-30-3|IGHV3-30-5|TIM…	127	GO:0006911	1.67368	0.000257223
1	defense response to bacterium	0.0029098	ANG|FCN2|IGLL1|IGHV3-43D|IGHV1-45|MARCHF2|IGHV4OR15-8|IGHV2-26|IGHV1-58|PLAC8|FGB|GNLY|IGHV6-1|IGHV1-24|IGHV3-64D|LACRT|IGLL5|GBP6|DEFB109B|IGHV5-51|GBP7|SERPINE1|IGHV4-61|IGHV3OR16-10|IGHV4-31|NOTCH2|IGHV3OR16-12|C5AR1|IGHV3-64|IGHV1-3|IGHV3-66|IGHV4-38-2|IGHV1-8|IGHV3-72|IGHV3-73|IGHV3-74|IGHV3OR16-17|IGHV3OR16-13|IGHV3-43|TNFRSF14|IGHV3-49|EPHA2|OAS1|IGHV5-10-1|SLC30A1|IGHV4-28|IGHV3-30-3|S100…	370	GO:0042742	1.53764	0.000126264
2	mitotic sister chromatid segregation	4.69113e-14	MAPRE1|RB1|TTN|SMC2|HASPIN|CDC20|NCAPG2|ABRAXAS1|NCAPD3|KATNB1|BECN1|AKAP8|ZNF207|FLNA|CLASP1|NIPBL|PDS5B|RAD21|CENPE|CENPC|PRC1|NCAPH2|KNSTRN|INO80|SMC4|CENPK|TENT4A|NUSAP1|GOLGA2|KNTC1|NEK2|RAB11A|NAA50|BCCIP|CHMP3|PPP2R1A|PDCD6IP|TUBG2|SPDL1|LSM14A|MZT1|NSL1|MAP10|DSN1|RRS1|AAAS|KIF14|MAU2|CHMP6|PDS5A|MISP|CHMP7|MIS12|WAPL|CHMP5|ZWINT|CDT1|CHMP4C|CHMP4B|CHMP4A|SPICE1|CHTF8|CHMP2B|CHMP2A|RHOA|S…	153	GO:0000070	2.5185	2.82562e-17
2	nuclear division	9.56481e-09	RB1|TTN|SMC2|HASPIN|CDC20|PTTG1|NCAPG2|ABRAXAS1|NCAPD3|BECN1|AKAP8|FOXJ2|KLHDC3|UBR2|PDS5B|RAD21|CNTD1|ZCWPW1|FANCD2|ANKRD31|SPIRE2|ATM|GOLGA2|ANKLE1|SPO11|TEX15|MSH4|MND1|CHMP3|MLH3|FGF8|WNT4|TUBG2|ING2|UBE2I|MZT1|CCNE2|LIF|HOXA13|SLC25A31|WASHC5|TESMIN|ASPM|SPAST|RPL10L|FMN2|CHMP6|CHMP7|CHMP5|DMRTC2|CDT1|CHMP4C|CHMP4B|CHMP4A|CHMP2B|RHOA|CHMP2A|MLH1|SIRT7|BRIP1|FANCM|USP16|HDAC8|OFD1|RMI1|FANCA|…	325	GO:0000280	1.87271	3.93031e-11
2	establishment of chromosome localization	0.000127021	MAPRE1|PINX1|SUN1|SEH1L|VPS4A|MEIOC|BECN1|DCTN2|PIBF1|KIF18A|TRAPPC12|TERB1|TERF1|TERB2|NDE1|MAD1L1|CHMP1B|KIF22|CCNB1|UBE2B|CENPE|NUP62|CENPC|CENPF|KIFC1|KIF2B|CDCA5|VPS4B|SEPTIN1|ATM|NUDC|GEM|RMDN1|CHAMP1|CENPQ|NUF2|FAM83D|RAB11A|EML4|SPO11|MAP1S|CHMP3|PDCD6IP|NDC80|CEP55|NDEL1|KASH5|ANKRD53|SPDL1|CUL3|CHMP1A|ZW10|BOD1|KIF2C|CDCA8|KPNB1|CDC23|CHMP4BP1|RRS1|EML3|KIF14|CHMP6|CHMP7|MIS12|CHMP5|INC…	75	GO:0051303	2.04096	2.35921e-06
2	meiotic cell cycle process	0.0130137	SMC2|SPATA22|PTTG1|MASTL|NCAPD3|IHO1|TTK|CCNB1IP1|AURKA|HUS1|FOXJ2|KLHDC3|HSF2BP|DDX4|UBR2|TEX19|RAD21|UBE2B|CENPC|CNTD1|ZCWPW1|HSPA2|NCAPH2|FANCD2|ANKRD31|SPIRE2|MEI1|ATM|UBB|SMC4|SYCP1|PTTG3P|GOLGA2|FBXO5|ANKLE1|SPO11|MEIKIN|HORMAD1|TEX15|MSH4|ATRX|MND1|MLH3|PPP2R1A|DMC1|KASH5|TUBG2|ING2|WNT4|OVOL1|EHMT2|GTF2B|LIF|CCNE2|CCNB2|DMRT1|MEIOB|SHOC1|RNF212B|HFM1|CHFR|SIX6OS1|TAF1L|SLC25A31|NPR2|WASHC…	188	GO:1903046	1.50238	0.000870572
2	chromosome segregation	4.69113e-14	RB1|TTN|SMC2|HASPIN|CDC20|PTTG1|NCAPG2|ABRAXAS1|NCAPD3|SLC25A5|BANF2|BECN1|AKAP8|KNL1|PDS5B|RAD21|ZCWPW1|FANCD2|ANKRD31|ATM|CDCA2|GEM|GOLGA2|ANKLE1|SPO11|TEX15|MSH4|MND1|CHMP3|MLH3|GOLGA8O|TUBGCP2|GOLGA8H|TUBGCP3|SMARCAD1|TUBGCP4|TUBG2|UBE2I|MZT1|CENPN|CCNE2|WASHC5|ASPM|CEP85|FMN2|CHMP6|CHMP7|BUB3|CHMP5|CDT1|CHMP4C|CHMP4B|CHMP4A|CIAO1|RGS14|CHMP2B|MMS19|RHOA|CHMP2A|MLH1|CIAO2B|SIRT7|BRIP1|FANCM|C…	361	GO:0007059	2.2346	3.08424e-17
2	nuclear chromosome segregation	9.39479e-13	RB1|TTN|SMC2|HASPIN|CDC20|PTTG1|NCAPG2|ABRAXAS1|NCAPD3|BECN1|AKAP8|KNL1|PDS5B|RAD21|ZCWPW1|FANCD2|ANKRD31|ATM|GEM|GOLGA2|ANKLE1|SPO11|TEX15|MSH4|MND1|CHMP3|MLH3|TUBG2|MZT1|CCNE2|WASHC5|ASPM|FMN2|CHMP6|CHMP7|BUB3|CHMP5|CDT1|CHMP4C|CHMP4B|CHMP4A|CHMP2B|RHOA|CHMP2A|MLH1|SIRT7|BRIP1|FANCM|HDAC8|OFD1|RMI1|BAG6|RAD51C|CENPS|DCTN2|PRICKLE1|CEP192|TRAPPC12|KIF18A|KIF4B|KIF4A|TERF1|KIF25|KIF22|NUP62|KIFC2…	255	GO:0098813	2.2518	1.54418e-15
2	microtubule cytoskeleton organization involved in mitosis	1.06254e-06	MAPRE1|PAFAH1B1|CDC20|ABRAXAS1|MCPH1|TTK|TACC2|HTT|AURKA|ZNF207|FLNA|PCNT|KAT5|CLASP1|DYNC1H1|NEK6|INTS13|CENPE|PRC1|EFHC1|CENPH|MAP4|NUSAP1|GOLGA2|NEK2|RAB11A|BCCIP|MAP1S|EFHC2|EML1|DCTN6|NSFL1C|NDEL1|TUBG2|VCP|FGF10|SPDL1|ANKFN1|LSM14A|PLK2|MZT1|SPRY1|MAP10|WDR62|GJA1|SPAST|AAAS|TBCE|MISP|DCTN1|CEP126|RCC1|SPICE1|RHOA|PKHD1|CDK5RAP2|OFD1|SUN2|WRAP73|SETD2|DCTN2|SBDS|PRICKLE1|CEP192|PIBF1|TNKS|K…	130	GO:1902850	2.07374	6.98579e-09
2	chromosome localization	0.00011718	MAPRE1|PINX1|SUN1|SEH1L|KATNB1|VPS4A|MEIOC|BECN1|DCTN2|PIBF1|KIF18A|TRAPPC12|TERB1|TERF1|TERB2|IFFO1|NDE1|MAD1L1|CHMP1B|KIF22|CCNB1|UBE2B|CENPE|NUP62|CENPC|CENPF|KIFC1|KIF2B|CDCA5|VPS4B|SEPTIN1|ATM|LMNA|NUDC|GEM|RMDN1|CHAMP1|CENPQ|NUF2|FAM83D|RAB11A|EML4|SPO11|MAP1S|CHMP3|PDCD6IP|NDC80|CEP55|NDEL1|KASH5|ANKRD53|SPDL1|CUL3|CHMP1A|ZW10|BOD1|KIF2C|CDCA8|KPNB1|DLGAP5|CDC23|CHMP4BP1|ACTR3|RRS1|EML3|AC…	82	GO:0050000	2.05658	2.13673e-06
2	establishment of mitotic spindle orientation	0.0309451	MAPRE1|PLK1|PAFAH1B1|CDK5RAP2|UBXN2B|ITGB1|NDC80|NSFL1C|MCPH1|CENPA|HTT|NDEL1|SPDL1|FGF10|ANKFN1|ZW10|NDE1|KAT5|NUMA1|SPRY1|SAPCD2|INSC|ENKD1|GJA1|SPRY2|MISP|GPSM1|GPSM2|DCTN1|PAX6|FBXW11|DYNLT1|PKHD1|MAD2L1	34	GO:0000132	1.77844	0.00281272
3	regulation of triglyceride catabolic process	0.00673632	APOA1|AADAC|APOA4|APOC3|GPLD1|APOC2|FGF21|ABHD5|APOA5|PLIN5|SORL1|PNPLA2|DAGLB|PIK3CG	14	GO:0010896	-1.91237	0.000356525
3	regulation of lipid metabolic process	1.6703e-06	SCAP|FABP3|SCARB1|SLC27A1|ABCA2|CD81|STAR|FABP5|CHRM5|DHCR7|ARV1|ATG14|TSPO|NR5A1|SF1|CEACAM1|PIK3R4|ADORA1|SNCA|AMBRA1|POR|DISP3|CD19|MTMR3|BBS4|ACER1|FBXW7|BMP5|ENPP7|AVP|FGF2|APOE|CLCN2|TRIB3|PHB2|APOA2|ADM|PDGFA|BSCL2|MTMR9|FGFR4|LYN|ERFE|AGAP2|WNT4|PTK2B|TGFB1|RORC|CCDC3|RARRES2|NOD2|PDK3|FGF21|APOA5|DAB2|SOX9|WASHC1|ANGPTL8|FMC1|MBOAT7|BMP2|IFNG|LPGAT1|HNF4A|AKT1|MFSD2A|NCOA2|SORBS1|PLGLA|P…	332	GO:0019216	-1.84229	1.26288e-08
3	regulation of triglyceride metabolic process	0.00593534	SCARB1|SLC27A1|LDLR|AADAC|ATG14|CTDNEP1|CNEP1R1|PANK2|THRSP|TBL1XR1|APOC3|APOC2|FGF21|KAT5|PLIN5|APOA5|SORL1|MBOAT7|NR1H3|FBXW7|DAGLB|PIK3CG|NR1H2|LPIN1|GNB3|MFSD2A|APOA1|APOE|APOBEC1|SERPINA12|RGN|APOA4|SREBF1|FITM2|GPLD1|ABHD5|PNPLA2|C3|DGAT2|SIK1	40	GO:0090207	-1.89551	0.000308279
3	regulation of cellular ketone metabolic process	0.0189606	SCAP|FABP3|APPL2|STAR|FABP5|LONP2|CES1|INSIG1|MLYCD|CPT1A|CEACAM1|SNCA|PPARGC1A|PLIN5|BMP6|CNR1|BMP5|MID1IP1|AVP|ABCD1|APOA1|CLCN2|CYP7A1|TRIB3|RGN|AKT2|ATP2B4|ACADVL|TWIST1|FMO4|GIP|ACADL|ADM|ELOVL5|SIRT1|FGFR4|ERFE|PPTC7|WNT4|ACMSD|CLN3|PDK3|APOA5|DAB2|SOX9|DKK3|BMP2|LPGAT1|AKT1|MFSD2A|PDK2|FABP1|NR1D1|MALRD1|BCKDK|BHMT|SLC7A7|APOA4|ACACB|SLC7A11|SREBF1|SLC22A13|PPARA|PPARD|ETFBKMT|SIRT4|ERLIN2…	127	GO:0010565	-1.58192	0.00140241
3	regulation of small molecule metabolic process	0.000772093	SCAP|FABP3|KAT2B|ABCA2|APP|NDUFC2|CD244|STAR|FABP5|DHCR7|ARV1|SLC25A12|TSPO|CEACAM1|SNCA|POR|SLC4A4|ATP5IF1|RD3|BMP5|AVP|HIF1A|PTAFR|APOE|SLC4A1|CLCN2|HRH1|CDA|DDIT4|TRIB3|IGFBP4|PRXL2C|JMJD8|LACC1|GAPDHS|ADM|MT-CO2|GNMT|NNMT|FGFR4|ERFE|C1QTNF1|WNT4|PPTC7|PTK2B|VCP|GPT|LCMT1|RORC|ACMSD|DYRK2|PDK3|APOA5|DAB2|PTH1R|SOX9|PLEK|HDAC4|BMP2|IFNG|LPGAT1|TMSB4X|AKT1|TIGAR|MFSD2A|NCOA2|SORBS1|MBTPS1|MBTPS2…	316	GO:0062012	-1.61376	2.27526e-05
3	regulation of fatty acid biosynthetic process	0.000987668	SCAP|ELOVL5|SIRT1|KLHL25|FABP5|INSIG1|BRCA1|ABCD2|CEACAM1|PIBF1|SLC45A3|APOC3|APOC2|ANXA1|CD74|APOA5|NR1H3|LPGAT1|AVPR1A|MID1IP1|APOC1|NR1H2|IL1B|AVP|ABCD1|APOA1|EIF6|MLXIPL|ERLIN1|TRIB3|CYP7A1|RGN|WDTC1|APOA4|ACADVL|PTGS2|PLA2G3|GIP|ACADL|ERLIN2|PDK4|INSIG2	42	GO:0042304	-1.96367	3.29547e-05
3	regulation of sphingolipid biosynthetic process	0.0221991	SIRT3|SPHK1|ENPP7|ABCA2|SPHK2|SAMD8|CCN1|ORMDL2|PRKCD|PRKAA1|PLA2G6|ORMDL1|ORMDL3	13	GO:0090153	-1.82352	0.00173681
3	regulation of carbohydrate metabolic process	0.0457023	KAT2B|CBFA2T3|APP|CD244|RORA|MLYCD|SLC25A12|PPP1R3C|SNCA|SLC4A4|PPP1R3A|GPD1|PPARGC1A|STK11|HIF1A|PTAFR|FBP1|HRH1|SLC4A1|DDIT4|USP7|MST1|RGN|IGFBP4|AKT2|GCK|PRXL2C|JMJD8|GAPDHS|LEPR|GSK3A|ENPP1|ACADM|ACTN3|GNMT|SIRT1|NNMT|GIT1|ERFE|C1QTNF1|PRKAA1|PTK2B|GPT|TGFB1|LCMT1|RORC|PHKG2|PPP4R3B|RUBCNL|DYRK2|PDK3|PRKAG1|PTH1R|PLEK|HDAC4|MTOR|HAS2|IFNG|POMC|FOXK2|C1QTNF12|FOXK1|AKT1|TIGAR|NCOA2|SORBS1|PDK2…	178	GO:0006109	-1.49059	0.00484854
4	telomere organization	0.00144444	ACTL6A|TERF2|XRCC1|HUS1|ZSCAN4|DKC1|SP100|HAT1|INO80|ATM|EZH2|H4C9|DCLRE1A|ATRX|NHP2|SMARCAL1|ZNF827|TNKS1BP1|XRCC5|TERT|PIF1|SIRT2|CCNE2|APEX1|SIRT6|TELO2|SMC5|NSMCE2|FEN1|CTC1|LTO1|STN1|TEN1|ZNF365|RIF1|BLM|PINX1|TINF2|POT1|MAD2L2|TERF2IP|ACD|RAD51C|ATR|DOT1L|PCNA|TERF1|TEP1|RPA2|H3-3B|UCHL5|SHLD3|HSP90AA1|SHLD2|SHLD1|NFRKB|RECQL4|ACTR5|SLX1B|ACTR8|INO80C|INO80B|INO80E|INO80D|SLX4|RAD51|RPA1|ER…	105	GO:0032200	1.71205	5.31814e-05
4	regulation of telomerase RNA localization to Cajal body	0.000660204	RUVBL1|DCP2|CCT3|PARN|NHP2|CCT8|CCT5|TCP1|EXOSC10|SHQ1|RUVBL2|NOP10|CCT6A|NAF1|DKC1|CCT7|CCT4|CCT2	18	GO:1904872	2.10074	1.75794e-05
4	regulation of DNA replication	1.204e-06	CHRAC1|TIPIN|ACTL6A|ZNF830|POLG2|LIG3|TNFAIP1|GMNC|ENDOG|TSPYL2|CCDC88A|SLFN11|KCTD13|DACH1|NUGGC|ENPP7|NPM2|WIZ|SMARCA5|OBI1|RAD17|INO80|DBF4B|UCN|METTL4|ACVRL1|GLI2|CIZ1|WRNIP1|RBBP6|FBH1|TICRR|FBXO5|MEAF6|CDC7|ZRANB3|RFC4|ATRX|PPP2R1A|BCAR3|PPP2CA|SMARCAL1|DBF4|BRPF3|ING5|EHMT2|E2F7|GLI1|LPIN1|BAZ1A|NUCKS1|PDS5A|WAPL|EREG|CDT1|ORC3|CHTF18|CHTF8|CTC1|STN1|MAS1|SENP2|BLM|GDF2|EGFR|MCIDAS|GMNN|OR…	134	GO:0006275	2.16647	8.70743e-09
4	regulation of DNA metabolic process	2.78775e-12	BCL7A|DPPA3|KCNK2|CHEK1|ACTL6A|PBRM1|KPNA2|HNRNPAB|SMARCC1|ZSCAN4|LIG3|PRDM7|SMARCE1|ARID2|DKC1|TSPYL2|BAZ2A|UBQLN4|RADX|SLFN11|DACH1|DPF2|NUGGC|HELB|SMARCC2|PARPBP|YLPM1|HMGA2|OBI1|ATM|AUNIP|RNF169|HSF1|WRNIP1|GATA3|TICRR|PDGFA|ANKLE1|CDC7|TEX15|H1-10|PPP4C|IL27RA|ZRANB3|H1-8|FGFR4|PPP2CA|SMARCAD1|BRPF3|ING5|USP51|PTK2B|TGFB1|WT1|TOX|XRCC5|MBTD1|UBR5|E2F7|IL2|H1-2|PTPRC|TRRAP|FBXO4|AKT1|PIAS4|TI…	533	GO:0051052	2.02258	5.49853e-15
4	regulation of protein localization to chromosome, telomeric region	0.00226111	MACROH2A1|CCT3|CCT8|GNL3|CCT5|TCP1|GNL3L|CCT6A|WRAP53|TERF1|DKC1|CCT7|CCT4|CCT2	14	GO:1904814	2.00081	9.1054e-05
4	regulation of response to DNA damage stimulus	0.00207369	KAT2B|BCL7A|MSX1|ABRAXAS1|RNF8|CHEK1|ACTL6A|TP53BP1|TERF2|PBRM1|SMYD2|SMARCC1|XRCC1|HELQ|SMARCE1|ARID2|SMCHD1|HNRNPK|UBQLN4|RADX|DPF2|CCDC117|HELB|SMARCC2|PARPBP|ZCWPW1|SF3B5|PACMP|HMGA2|SF3B3|SPIRE2|SMARCD3|OGG1|TMEM161A|ATM|AUNIP|RNF169|HSF1|FBH1|RPL26|ANKLE1|TEX15|PPP4C|NKX3-1|ING2|USP51|YJU2|NACC2|MBTD1|UBR5|HIC1|FAM168A|CCAR2|FBXO4|TRRAP|MDM2|KHDC3L|TIGAR|PIAS4|MIF|DYRK3|BRD7|OOEP|RAD9A|MARC…	311	GO:2001020	1.57345	8.18023e-05
4	regulation of histone ubiquitination	0.0436879	UBR5|OTUB1|OTUB2|TRIP12|PARK7|UBE2N	6	GO:0033182	1.7835	0.00451751
4	regulation of chromosome organization	1.1727e-11	KAT2B|RB1|SMC2|HASPIN|CDC20|BCL7A|HNRNPA1|PSMG2|HNRNPU|PTTG1|NCAPG2|NCAPD3|MCPH1|ACTL6A|TERF2|PBRM1|BECN1|HECW2|SMARCC1|MAD2L1BP|XRCC1|SMARCE1|ARID2|DKC1|HNRNPD|DPF2|RAD21|SMARCC2|YLPM1|SMARCD3|ATM|SETDB1|DYNC1LI1|NAA10|IK|CCT2|MAP3K4|GTF2H2|LCMT1|XRCC5|TAL1|FBXO4|BRD7|PRAP1|PARN|MORC2|SIRT6|BUB3|CDT1|SMG5|CDK5RAP2|SMARCB1|HDAC8|SRC|TASOR|PPHLN1|MAD2L2|MPHOSPH8|RESF1|ATF7IP2|RNF4|ATR|HMBOX1|TRAPP…	252	GO:0033044	2.29227	3.27677e-14
5	regulation of chromosome separation	6.00024e-06	RB1|SMC2|CDK5RAP2|CDC20|HASPIN|PSMG2|PTTG1|NCAPG2|NCAPD3|MAD2L2|TTK|CSNK2A2|MAD2L1BP|ZNF207|CSNK2A1|DUSP1|NUMA1|MAD1L1|CCNB1|TPR|RAD21|PCID2|NCAPG|CENPF|GEN1|NCAPH2|SMC4|ATM|BUB1|DYNC1LI1|PTTG3P|CDC27|XRCC3|KNTC1|NUF2|IK|FBXO5|ANAPC15|SPC24|ANAPC11|TRIP13|SPC25|PLK1|ANAPC7|CDC16|APC|BUB1B|NDC80|KLHL22|TEX14|SPDL1|CUL3|NCAPH|LCMT1|ZW10|MOS|NCAPD2|CHFR|CDCA8|USP44|DLGAP5|PRAP1|CDC23|AURKB|ANAPC5|MA…	77	GO:1905818	2.20298	6.31188e-08
5	negative regulation of nuclear division	0.00241925	HORMAD1|SPC25|PLK1|APC|HASPIN|CDC20|PSMG2|BUB1B|MAD2L2|KLHL22|NDC80|CHEK1|TTK|TEX14|SPDL1|FBXO43|ZW10|ZNF207|LIF|MTBP|DMRT1|RAD1|MAD1L1|TOM1L1|BMP7|BMP4|TPR|RAD21|TOM1L2|CENPF|AURKAIP1|BUB3|ZWINT|ATM|BUB1|NME6|ZWILCH|RPS6KA2|KNTC1|NUF2|IK|FBXO5|NANOS2|SPC24|MAD2L1|TRIP13	46	GO:0051784	1.89672	0.000101399
5	regulation of chromosome segregation	1.2513e-06	KAT2B|MAGEA5P|RB1|MKI67|SMC2|BCL7A|HASPIN|CDC20|PSMG2|HNRNPU|PTTG1|NCAPG2|NCAPD3|ACTL6A|IHO1|TTK|PBRM1|BECN1|CSNK2A2|HECW2|SMARCC1|MAD2L1BP|ZNF207|SMARCE1|ARID2|KAT5|DUSP1|NEK6|DPF2|RAD21|CENPE|CENPF|SMARCC2|NCAPH2|SMARCD1|ARID1A|SMARCD3|ATM|SMC4|CDCA2|DYNC1LI1|PTTG3P|CDC27|KNTC1|IK|SMARCD2|FBXO5|ANAPC15|ANAPC11|HORMAD1|CDC26|ANAPC7|CDC16|APC|ANAPC4|SPDL1|LCMT1|SIRT2|CHFR|BRD7|PRAP1|RMI2|PUM1|ACT…	133	GO:0051983	2.2386	9.2552e-09
5	mitotic DNA replication checkpoint signaling	0.0402114	HUS1|HUS1B|CDC6|TICRR|CLSPN|TOPBP1|ZNF830|RAD17|ORC1|NAE1	10	GO:0033314	1.73728	0.00405815
5	signal transduction in response to DNA damage	0.0337091	BCL3|RPA4|MDC1|ABRAXAS1|TIPIN|CHEK1|GML|TP53BP1|MAPK12|ZNF830|MDM4|HUS1|KAT5|PRPF19|DTX3L|SP100|SDE2|BRSK1|TAOK2|FANCD2|NOP53|FOXO4|RAD17|TFAP4|RHNO1|ATM|CLOCK|CDC5L|FOXM1|INTS7|TICRR|CLSPN|XPC|TOPBP1|RPL26|CDC14B|ATRX|HINFP|TIPRL|PLK3|GADD45A|PLK2|NDRG1|E2F7|RPS6KA6|MDM2|MIF|PRAP1|RAD9A|CCND1|CDKN1A|CRY1|TRIAP1|PAXIP1|PIDD1|WAC|RFWD3|BLM|IER3|BRIP1|HIPK2|TREX1|MAD2L2|BRCA1|CEP63|CASP9|ATR|DOT1L|…	137	GO:0042770	1.48145	0.0031662
5	regulation of cell cycle phase transition	8.32097e-08	SIX3|RB1|APP|HASPIN|CDC20|BCL7A|PSMG2|CHEK1|ACTL6A|ZFP36L2|GML|PBRM1|HECW2|SMARCC1|HUS1|CCND3|CCND2|SMARCE1|ARID2|ATF5|CDK2AP2|FBXW7|SLFN11|DPF2|RAD21|SMARCC2|FANCD2|TFDP3|TFAP4|PHB2|RHNO1|ATM|AIF1|DYNC1LI1|TICRR|XPC|RPL26|CDC14B|CDC7|NKX3-1|PPP2CA|PLK3|OVOL1|TERT|PLK2|E2F7|FBXO4|AKT1|MDM2|PRAP1|DYRK3|BRD7|RAD9A|CDKN1A|TMEM14B|TRIAP1|RGCC|CHMP4C|PIDD1|BLM|PRMT2|BRIP1|CDK5RAP2|MEN1|TREX1|RAD51C|CE…	425	GO:1901987	1.877	3.82951e-10
5	negative regulation of mitotic nuclear division	0.00236227	SPC25|PLK1|APC|HASPIN|CDC20|PSMG2|BUB1B|MAD2L2|KLHL22|NDC80|CHEK1|TTK|TEX14|SPDL1|ZW10|ZNF207|MTBP|MAD1L1|TOM1L1|BMP7|BMP4|TPR|RAD21|TOM1L2|CENPF|AURKAIP1|BUB3|ZWINT|ATM|BUB1|NME6|ZWILCH|KNTC1|NUF2|IK|FBXO5|SPC24|MAD2L1|TRIP13	39	GO:0045839	1.94753	9.65407e-05
5	regulation of mitotic cell cycle	6.69817e-06	L3MBTL1|RB1|MKI67|APP|HASPIN|CDC20|BCL7A|PSMG2|PIM3|CHEK1|ACTL6A|ZFP36L2|GML|PBRM1|HECW2|E4F1|SMARCC1|ANAPC13|HUS1|CCND3|CCND2|SMARCE1|ARID2|CDK2AP2|SLFN11|DPF2|RAD21|SMARCC2|USP2|FANCD2|TFDP3|TRIM35|TFAP4|PHB2|ATM|AIF1|DYNC1LI1|HSF1|TGFA|TICRR|XPC|RPL26|CDC14B|CDC7|NKX3-1|FGF8|LRP5|PPP2CA|PLK3|FZD3|OVOL1|TERT|PLK2|TAL1|E2F7|AKT1|MDM2|HOXA13|PRAP1|BRD7|BTC|RAD9A|BTG2|CDKN1A|BTG1|TMEM14B|TRIAP1|RG…	491	GO:0007346	1.68334	7.30852e-08
6	detoxification of copper ion	0.0192462	ATP7A|MT4|MT2A|MT1HL1|MT1E|MT3|MUC2|MT1DP|MT1M|MT1X|MT1A|MT1F|MT1G|MT1L|MT1H|PARK7|MT1B	17	GO:0010273	-1.80176	0.00143303
6	cellular transition metal ion homeostasis	0.00170256	NCOA4|APP|MT2A|FTL|MT1HL1|MT1E|GLRX3|ATP6AP1|TFR2|STEAP2|CYB561|FXN|ATP6V1A|MT1DP|CYB561A3|ATP6V0A2|FRRS1|CYBRD1|HFE|BMP6|SLC40A1|COX19|SLC22A17|SLC11A2|PRND|ATP7A|HIF1A|SLC30A8|LCN2|SLC30A2|SLC39A10|SLC39A14|ISCU|TMEM199|SLC39A5|SLC39A7|SLC39A4|SLC30A1|PRNP|ATP6V1G1|SCO1|S100A9|SCO2|STEAP4|SLC39A8|SLC30A5|HMOX1|FTMT|ATP6V0D1|ERFE|SLC11A1|MT3|CP|FLVCR1|SRI|SLC31A2|SLC31A1|BOLA2B|HEPHL1|HAMP|CCDC1…	113	GO:0046916	-1.79335	6.49236e-05
6	transition metal ion homeostasis	0.00182592	NCOA4|APP|STEAP3|MT2A|BDH2|FTL|MT1HL1|MT1E|COMMD1|GLRX3|ATP6AP1|TFR2|STEAP2|CYB561|FXN|ATP6V1A|MT1DP|CYB561A3|ATP6V0A2|HMOX2|FRRS1|CYBRD1|FBXL5|BOLA1|HFE|BMP6|SLC40A1|COX19|BOLA3|HEPH|SLC22A17|SLC11A2|PRND|HYAL2|ATP7A|RHAG|HIF1A|SLC30A8|SOD2|LCN2|SLC30A2|LTF|SLC39A10|SLC39A14|ISCU|TMEM199|SLC39A5|SLC39A7|SLC39A4|SLC30A1|PRNP|ATP6V1G1|SCO1|S100A9|SCO2|STEAP4|SLC39A8|SLC30A5|HMOX1|FTMT|ATP6V0D1|ERF…	142	GO:0055076	-1.80023	7.02277e-05
6	response to toxic substance	0.000669701	IPCEF1|PRDX1|GSTM2|MT2A|ALAD|MT1HL1|SCN11A|PON2|SELENOW|PXDN|MT1DP|SESN1|AHR|TXNRD3|MTARC2|MGST3|PRDX3|APOE|PIM1|PRXL2C|SLC30A1|PRDX2|CNP|S100A9|SCN9A|SLC39A8|LYN|MT3|PENK|PTGS1|LPO|DNMT3A|ALOX5AP|BLMH|EPHX1|GABRB1|INHBB|AKR7A3|PDZD3|SDC1|ABCB1|CYP1B1|CYGB|SLC7A11|APOA4|SLC7A8|ABCB6|SLC6A4|GSTK1|TXN|GSTO1|MGST2|ESD|GPX2|BRIP1|NEFL|FOS|PON1|HBE1|CCL5|HBG1|NXN|GSTA1|CLDN1|PDGFRB|PXDNL|GSTP1|DHRS2|G…	232	GO:0009636	-1.70662	1.80138e-05
6	stress response to copper ion	0.0192462	ATP7A|MT4|MT2A|MT1HL1|MT1E|MT3|MUC2|MT1DP|MT1M|MT1X|MT1A|MT1F|MT1G|MT1L|MT1H|PARK7|MT1B	17	GO:1990169	-1.80176	0.00143303
6	cellular response to zinc ion	0.00317973	PARP1|MT2A|HVCN1|MT1HL1|MT1E|MT3|TSPO|MT1DP|ZNF658|MT1M|MT1X|MT1A|MT1F|MT1G|MT1H|MT1B|GLRA1|MT4|GLRA2|CREB1|P2RX4|MTF1|KCNK3|ATP13A2|MT1L	25	GO:0071294	-1.96494	0.000142158
6	response to zinc ion	0.000756977	HAAO|MT2A|ALAD|MT1HL1|MT1E|TSPO|MT1DP|CPS1|ASS1|OTC|ATP7A|LTA4H|ZACN|SLC30A8|SLC30A3|SOD2|SLC30A2|ABCC8|VCAM1|KCNK3|SLC30A1|TH|S100A8|ATP13A2|PARP1|HVCN1|BGLAP|MT3|SLC30A10|ZNF658|AANAT|DDX19A|ARG1|MT1M|SLC30A4|MT1X|MT1A|MT1F|MT1G|MT1H|D2HGDH|KHK|MT1B|GLRA1|MT4|GLRA2|CREB1|CRIP1|HAMP|PAM|P2RX7|P2RX4|MTF1|MT1L	54	GO:0010043	-1.99584	2.21469e-05
7	antigen processing and presentation of exogenous peptide antigen	0.000736407	LGMN|HLA-DQA1|HLA-DOA|HLA-DOB|FCGR2B|HLA-F|TAP2|IFI30|TRAF6|HLA-E|HLA-DRB1|FCGR1A|LNPEP|CD74|PIKFYVE|MFSD6|CTSS|HLA-DQA2|HLA-DRA|CTSE|HLA-DPA1|HLA-DQB2|CTSL|CLEC4A|HLA-DQB1|UNC93B1|DNM2|HLA-DPB1|IKBKB|HLA-DRB5|HLA-DRB4|HLA-DRB3|B2M|FCER1G|HLA-DMA|HLA-A|CTSF|CTSD|HLA-DMB|CTSV	40	GO:0002478	-2.00083	2.12253e-05
7	positive regulation of cell adhesion	0.00323109	EMILIN2|CD81|ACTL6A|PBRM1|TRAF6|SMARCC1|SMARCE1|ARID2|FERMT1|HLA-DQA2|HLA-DPA1|DAG1|HLA-DQB2|HLA-DQB1|PTAFR|HLA-DPB1|RREB1|SMARCC2|TNFRSF14|ATM|CHST2|AIF1|CD47|ADAM9|WNT3A|VWC2|GATA3|DPP4|IL27RA|SOCS1|IRAK1|IL12A|HLA-DOA|LYN|HLA-DOB|S100A10|WNT4|PTK2B|HLA-E|ADGRG1|ZBTB16|NPNT|CYRIB|NID1|MFSD2B|LIF|CCDC80|ELANE|SOCS5|IL2|IFNG|PTPRC|HLA-DRA|PPM1F|MMRN1|AKT1|BRD7|CD3E|TFE3|KLRK1|ADAM8|ADA|FOXO3|CD36…	474	GO:0045785	-1.49116	0.00014764
7	positive regulation of T cell activation	0.02117	CD81|ACTL6A|PBRM1|TRAF6|SMARCC1|AMBRA1|SMARCE1|ARID2|CARD11|MALT1|NKAP|HLA-DQA2|HLA-DPA1|HLA-DQB2|HLA-DQB1|EBI3|HLA-DPB1|SMARCC2|NLRP3|SLAMF1|ITPKB|SMARCD3|TNFRSF14|IGFBP2|AIF1|CD47|GATA3|TNFSF11|DPP4|IL27RA|SOCS1|IL12A|HLA-DOA|HLA-DOB|LYN|THY1|CD24|SIRPA|HLA-E|ICOS|ZBTB16|CYRIB|NOD2|SOCS5|IL2|NFKBIZ|IFNG|PTPRC|HLA-DRA|TNFRSF13C|AKT1|BRD7|ZBTB7B|CD3E|KLRK1|ADAM8|ADA|FOXO3|PYCARD|CCR2|RASAL3|CR1|C…	245	GO:0050870	-1.49451	0.00164238
7	MHC class II protein complex assembly	0.00144444	HLA-DPA1|HLA-DQB2|HLA-DQB1|HLA-DQA1|HLA-DOA|HLA-DPB1|HLA-DRB5|HLA-DOB|HLA-DRB4|HLA-DRB3|B2M|HLA-DRB1|HLA-DMA|HLA-DQA2|HLA-DMB|HLA-DRA	16	GO:0002399	-2.00285	5.29549e-05
7	peptide antigen assembly with MHC class II protein complex	0.00144444	HLA-DPA1|HLA-DQB2|HLA-DQB1|HLA-DQA1|HLA-DOA|HLA-DPB1|HLA-DRB5|HLA-DOB|HLA-DRB4|HLA-DRB3|B2M|HLA-DRB1|HLA-DMA|HLA-DQA2|HLA-DMB|HLA-DRA	16	GO:0002503	-2.00285	5.29549e-05
7	regulation of T cell differentiation	0.0068221	RUNX1|IL4I1|PSG9|ACTL6A|PBRM1|DUSP10|SMARCC1|CLEC4G|AMBRA1|SMARCE1|ARID2|CARD11|PCK1|MALT1|KAT5|LOXL3|NKAP|BMP4|TGFBR2|BRAF|SMARCC2|ZC3H8|NLRP3|FANCD2|SMARCD1|ARID1A|ITPKB|SMARCD3|VNN1|HMGB1|IL27|IL23R|PRDX2|PRELID1|GLI2|GATA3|SMARCD2|TCF7|SOCS1|LILRB2|HLA-DOA|LILRB4|SPINK5|IL12RB1|SOS2|IL2RA|TOX|BTN2A2|ZBTB16|IL36B|SOCS5|CRTAM|IL2|NFKBIZ|IFNL1|PRDM1|PTPRC|CTLA4|IFNG|HLA-DRA|DROSHA|BRD7|ZBTB7B|CB…	176	GO:0045580	-1.636	0.000366671
8	RNA localization	5.26651e-10	PIH1D1|YBX1|HNRNPA1|HNRNPU|STAU1|DDX25|PHAX|AGFG1|SNUPN|EIF5AL1|MEX3D|ALKBH5|TOMM20|NCBP3|DDX39A|RFTN2|IGF2BP1|DKC1|NUP98|YTHDC1|ZNHIT3|LRPPRC|BICD1|BICD2|NUP58|ZC3H3|G3BP2|NOL6|TGFBR2|FUBP3|ATM|RBFOX1|POM121|HERV-K104|ZC3H11B|C12ORF50|ERVK-16|HNRNPA1L2|NPIPA1|HSF1|EIF4A3|DDX19B|NXF3|CCT2|NXF5|TST|KHSRP|QKI|PRPF6|FLOT1|SIDT2|TSC1|EIF5A2|ZFP36L1|DDX19A|POM121L12|NXT2|POM121L2|ZNHIT6|CASC3|GLE1|MAG…	181	GO:0006403	2.23588	1.99096e-12
8	nuclear pore organization	0.0436879	NUP107|NUP153|TPR|SEH1L|NDC1|AHCTF1|NUP133|NUP35|RTN4|NUP54|TMEM170A|NUP205|NUP93|NUP98	14	GO:0006999	1.7273	0.00455494
8	nuclear export	2.11692e-05	CCHCR1|HNRNPA1|DDX25|RANBP3L|PHAX|AGFG1|DUSP16|ATXN1|ALKBH5|NCBP3|DDX39A|XPO7|MALT1|MDN1|NOP9|YTHDC1|STRADA|STRADB|NOL6|POM121|ZC3H11B|C12ORF50|EIF4A3|DDX19B|CHP1|NXF3|NXF5|ANKLE1|TSC1|CTDSPL2|TGFB1|UBE2I|RITA1|HSPA9|WASHC4|DDX19A|STYX|PRKACA|POM121L12|NXT2|RPS15|POM121L2|AHCYL1|CALR|CASC3|GLE1|MAGOH|RRS1|NPAP1|THOC1|THOC3|SDAD1|THOC2|THOC5|THOC7|ALYREF|NMD3|THOC6|EIF4ENIF1|POM121B|DDX39B|SARNP|D…	132	GO:0051168	1.94976	2.81839e-07
8	mRNA export from nucleus	0.0113121	CHTOP|MAGOHB|NCBP2|NXF2B|SMG6|DDX25|AGFG1|ALKBH5|NCBP3|DDX39A|YTHDC1|POLR2D|MCM3AP|NUP160|TPR|PCID2|RAE1|NUP88|NUP133|NUP155|ZC3H11B|C12ORF50|NUP93|DDX19B|EIF4A3|NXF3|NXF5|NUP107|HNRNPA2B1|IWS1|DDX19A|NXT2|NUP85|CASC3|GLE1|NUP214|MAGOH|THOC1|THOC3|THOC2|THOC5|THOC7|PABPN1|ALYREF|THOC6|SMG1|DDX39B|SARNP|ENY2|ZC3H11A|SMG7|NXT1|SRSF3|UPF2|UPF1|POLDIP3|RBM15B|FYTTD1|HHEX|RBM8A|SMG5|NXF1|NCBP1	63	GO:0006406	1.8074	0.000725132
8	RNA transport	0.000160847	YBX1|HNRNPA1|DDX25|PHAX|AGFG1|SNUPN|EIF5AL1|ALKBH5|TOMM20|NCBP3|DDX39A|RFTN2|IGF2BP1|NUP98|YTHDC1|LRPPRC|BICD2|NUP58|ZC3H3|G3BP2|NOL6|TGFBR2|RBFOX1|POM121|HERV-K104|ZC3H11B|C12ORF50|ERVK-16|HNRNPA1L2|NPIPA1|HSF1|EIF4A3|DDX19B|NXF3|NXF5|TST|KHSRP|QKI|FLOT1|SIDT2|TSC1|EIF5A2|ZFP36L1|DDX19A|POM121L12|NXT2|POM121L2|CASC3|GLE1|MAGOH|NPAP1|AAAS|THOC1|THOC3|AHCTF1|THOC2|THOC5|THOC7|ALYREF|THOC6|UPF3B|TO…	158	GO:0050658	1.8995	3.2254e-06
8	nucleic acid transport	0.000160847	YBX1|HNRNPA1|DDX25|PHAX|AGFG1|SNUPN|EIF5AL1|ALKBH5|TOMM20|NCBP3|DDX39A|RFTN2|IGF2BP1|NUP98|YTHDC1|LRPPRC|BICD2|NUP58|ZC3H3|G3BP2|NOL6|TGFBR2|RBFOX1|POM121|HERV-K104|ZC3H11B|C12ORF50|ERVK-16|HNRNPA1L2|NPIPA1|HSF1|EIF4A3|DDX19B|NXF3|NXF5|TST|KHSRP|QKI|FLOT1|SIDT2|TSC1|EIF5A2|ZFP36L1|DDX19A|POM121L12|NXT2|POM121L2|CASC3|GLE1|MAGOH|NPAP1|AAAS|THOC1|THOC3|AHCTF1|THOC2|THOC5|THOC7|ALYREF|THOC6|UPF3B|TO…	158	GO:0050657	1.8995	3.2254e-06
9	terpenoid metabolic process	0.0109005	FDFT1|PECR|FDPS|RBP4|AKR1B15|CYP2E1|ADH6|DGAT1|RBP1|ADH5|SCPEP1|ALDH3A2|CYP27C1|DHRS13|DHRS4L1|LIPE|ADH7|RDH11|HSD17B6|CYP1A1|RETSAT|LRP2|CYP2C18|ALDH8A1|BCO2|CRABP2|HMGCS1|CYP26C1|RBP2|HMGCS2|RARRES2|ADH1C|DHRS9|PNPLA4|RDH8|CYP3A5|CYP3A7|RDH16|BCO1|DHRS4|NAPEPLD|AWAT2|ABCA4|RLBP1|CYP2W1|CYP1B1|DHRS4L2|CYP2C8|PPARD|ADH1B|PNPLA2|PLB1|AKR1B1|AKR1B10|LSS|GGPS1|ALDH1A2|UGT1A3|UGT1A8|DHRS3|LRP1|UGT1A7…	98	GO:0006721	-1.70734	0.000693373
9	retinol metabolic process	0.0488844	AKR1B1|AKR1B10|RBP4|AKR1B15|ADH6|DGAT1|ALDH1A2|CYP27C1|DHRS13|LIPE|ADH7|RDH11|DHRS3|HSD17B6|AKR1C3|CYP3A4|CYP1A1|CEL|RETSAT|PNLIP|CYP2C18|SDR16C5|RDH10|RDH14|RDH13|ADH4|CYP1A2|ALDH1A3|SDR9C7|ALDH1A1|ADH1C|LRAT|DHRS9|PNPLA4|RDH8|CYP3A5|CYP3A7|RPE65|RDH12|RDH16|BCO1|DHRS4|AWAT2|RDH5|CYP1B1|CYP2C8|ADH1A|DHRS7|CYP2D6|ADH1B|PNPLA2|PLB1|DGAT2	53	GO:0042572	-1.62833	0.00529501
9	olefinic compound metabolic process	5.08493e-06	GSTM2|SRD5A2|CYP46A1|RBP4|FAAH|CYP19A1|AKR1B15|CYP2E1|STARD3|HSD17B1|FAAH2|HSD17B3|ADH6|DGAT1|ACOT8|ALOXE3|ABHD6|PLA2G4B|PLA2G4C|SCP2|CYP2J2|DAGLA|CYP27C1|DHRS13|DHRS4L1|ALOX15|DAGLB|LIPE|ADH7|ABCD1|RDH11|HSD17B6|CYP1A1|RETSAT|CYP2D7|CYP4A22|CYP2C18|ALDH8A1|CYP4Z1|BCO2|ELOVL3|ELOVL5|CYP4A11|HSD11B2|PTGIS|MGLL|PTGS1|ALOX5|ADH1C|TBXAS1|EPHX1|DHRS9|PNPLA4|RDH8|CYP3A5|CYP3A7|ALOX15B|AWAT1|RDH16|PLA2G…	146	GO:0120254	-2.02327	5.0983e-08
9	hormone metabolic process	2.62274e-05	CYP21A2|SPP1|SRD5A2|AKR1B15|STARD3|DHCR7|DGAT1|TSPO|NR5A1|SCPEP1|HSD17B4|CYP27C1|BBS1|DHRS13|SULT1A1|PLEKHA1|SLC30A8|IYD|FDX1|RETSAT|CYP2C18|PLA2G7|ADM|DPP4|ERO1A|WNT4|MEP1A|ASMT|AANAT|DHRS9|CTSZ|PNPLA4|RDH8|CYP3A5|CYP3A7|RDH16|BCO1|DHRS4|SULT2A1|CTSL|HSD17B8|CYP2W1|CYP1B1|ESR1|SCNN1B|FURIN|UGT2B10|ACE|BCHE|PNPLA2|PLB1|ECE1|CTSK|ECE2|SRD5A3|PRLHR|ALDH1A2|PAPSS2|UGT2B28|UGT2B7|UGT1A3|CACNA1H|UGT2B…	205	GO:0042445	-1.85133	3.67797e-07
9	signaling receptor ligand precursor processing	0.0270329	REN|SLC30A5|PCSK4|ACE2|CMA1|ADAM10|ECE1|ECE2|ENPEP|DISP1|ERO1A|MEP1A|PCSK7|CTSZ|CTSG|SLC30A6|SCG5|CPA3|CASP1|P4HB|BACE1|PCSK1N|CTSL|ATP6AP2|BACE2|PCSK2|PCSK1|CORIN|CPE|PCSK5|PCSK6|SLC30A8|YIPF5|FURIN|MBOAT4|MME|ACE|BCHE|PLA2G7|DPP4	40	GO:0140448	-1.67975	0.00234605
10	vitamin metabolic process	0.00871566	ALPL|SLC46A1|LGMN|SLC25A32|SLC23A2|MTHFD2L|SLC19A1|SLC23A1|CYP27A1|TKTL1|MMAB|MMACHC|MMADHC|MMAA|UBIAD1|SLC52A2|ALDH1A2|SLC52A3|RBP1|SLC52A1|PANK2|GCLC|THTPA|TPK1|DHFR|TTPA|VKORC1L1|UGT1A4|UGT1A3|SLC2A3|NPC1L1|ACP3|AKR1A1|CBR1|CYP4F3|CYP3A4|RGN|VNN1|MTRR|GC|CYP27B1|CYP1A1|CYP24A1|VKORC1|LRP2|AMN|CYP4F11|PLTP|FOLR1|CYP4F2|CYP26C1|RBP2|CYP2R1|FGF23|NNMT|SHMT2|CYP26A1|GSTO2|SLC19A2|ALDH1L2|SLC2A1|MT…	96	GO:0006766	-1.70975	0.000495664
10	vitamin D metabolic process	0.0331878	PIAS4|LGMN|CYP27A1|FGF23|CYP2R1|CYP3A4|GC|CYP27B1|CYP1A1|CYP24A1|LRP2|UGT1A4|UGT1A3|CYP11A1	14	GO:0042359	-1.75265	0.00307658
10	alcohol biosynthetic process	5.36261e-05	FDFT1|SPHK1|DBH|ABCA2|FDPS|CYP27A1|IMPA1|ITPKA|CYP51A1|CES1|CYP11B2|IPPK|INSIG1|DHCR7|SRD5A3|ARV1|HSD17B7|IDI2|DHDDS|LSS|ISYNA1|IPMK|DHFR|ASAH2B|PCK1|ACER1|CFTR|CACNA1H|SPTLC1|SPTLC2|NUS1|IDI1|ACER3|SPR|FGF2|PTAFR|SPHK2|APOA1|GBA1|NPC1L1|DHCR24|ITPKB|CYP3A4|ITPKC|CYP27B1|PCK2|SPTLC3|PCBD2|PPIP5K1|IP6K1|HMGCS1|ASAH2|CYP2R1|IMPA2|MOXD2P|NSDHL|SC5D|MSMO1|PRKAA1|SPTSSB|MOXD1|HMGCS2|SPTSSA|LBR|ACER2|A…	95	GO:0046165	-1.96674	8.638e-07
10	steroid biosynthetic process	0.000736407	CYP21A2|FDFT1|OSBPL9|OSBPL7|OSBPL6|FDPS|SRD5A2|CYP27A1|CYP46A1|OSBPL3|OSBPL2|CYP19A1|CYP51A1|STAR|AKR1B15|STARD3|HSD17B1|CES1|INSIG1|DHCR7|HSD17B3|ARV1|HSD17B7|TSPO|ACOT8|CH25H|CYB5R1|FDXR|SLC27A5|CYP39A1|SCP2|CFTR|ERG28|AMACR|IDI1|ABCD3|APOA1|CYP7B1|NPC1L1|AKR1D1|HSD17B6|DHCR24|CYP7A1|CYP1A1|HSD3B7|HSD3B1|FDX1|CYP8B1|HMGCS1|CYP2R1|PRKAA1|HMGCS2|HSD17B11|RDH8|HSD17B10|APOA5|CYP3A7|HSD17B8|HINT2|A…	115	GO:0006694	-1.82333	2.14241e-05
10	organic hydroxy compound metabolic process	6.49729e-09	TPI1|ALPL|SCARB1|EBPL|APP|OCA2|SLC45A2|DGAT1|FDXR|SNX17|CYP27C1|DHRS13|SULT1A1|HIF1A|PTAFR|APOE|LDHC|LDHB|LIPA|HDC|GPD2|FDX1|APOA2|RETSAT|GATA3|SLC5A3|LRP5|MTMR7|FGF23|MT3|PIP4P1|SMPD1|ALOX15B|PCSK9|OSBPL5|SULT2A1|PIAS4|TIGAR|INPP5K|TPH1|CYP1B1|GDPD1|GDPD3|APOA4|NR0B2|PNPLA2|TYRP1|PLB1|SPHK1|NPC2|PRKG2|ALDH1A2|CEBPA|MECP2|UGT1A4|UGT1A3|CBR4|APOC1|NR1H4|DHRS3|FAXDC2|EDNRB|SCARF1|MFSD12|TP53|SULT2B…	474	GO:1901615	-1.83569	2.56303e-11
11	lipid storage	0.00298483	RNF213|FFAR2|SOAT1|AUP1|DGAT1|SQLE|ACVR1C|B4GALNT1|PLA2G4C|PLIN5|HEXA|ANGPTL3|PISD|IL1B|STAT5B|APOA1|PLIN3|APOE|SMIM22|GBA1|CD36|TNF|PLIN2|CRY2|CIDEA|LDAF1|CRY1|ZFYVE1|STARD4|LDAH|FITM1|FITM2|HEXB|GM2A|CDS1|PNPLA2|DGAT2|ENPP1|NRIP1|CAV1|CDS2|BSCL2	42	GO:0019915	-1.83017	0.000131972
11	lipid localization	4.93216e-06	FABP3|XKR8|SCARB1|XKR7|OSBPL9|FABP7|XKR9|SLC27A1|OSBPL7|ABCA2|XKR4|OSBPL6|XKR6|SLC10A1|CHKA|XKR5|RBP5|OSBPL3|OSBPL2|STAR|FABP5|STARD3|SLC66A2|ARV1|DGAT1|TSPO|GRAMD1B|STARD3NL|SLC25A11|APOO|CEACAM1|AQP9|PITPNM1|PITPNM3|PITPNM2|ATG9B|SCP2|ATG9A|TSPO2|SLC25A20|SIGMAR1|GRAMD1C|GRAMD1A|GBA1|APOE|SLC4A1|FZD4|MSR1|APOA2|PRELID1|ENPP1|BSCL2|OSBP2|FFAR2|RBP2|LRP6|STARD10|ERFE|OSBPL10|APOBR|VAPA|MFSD2B|APO…	382	GO:0010876	-1.7426	4.86406e-08
11	regulation of membrane lipid distribution	0.035294	XKR8|XKR7|ABCA3|ABCA2|XKR9|TLCD2|XKR4|ATP8B1|TLCD1|XKR6|XKR5|SLC66A2|ABCA1|ATP8A2|ARV1|ATP11C|ATG9B|TMEM30CP|ATP8B4|ATG9A|ATP11B|ATP11A|ATP8B3|ATP8B2|ANO6|ABCC1|PLSCR2|PLSCR5|SLC4A1|ABCA12|ATP10D|ATP10B|ABCG1|ATP10A|ABCA7|TMEM41B|ATP9B|ATP9A|GBA2|PRELID1|TRPC5|VMP1|ABCB4|PRKCD|FASLG|TMEM30A|PLSCR3|PLSCR4|ABCA4|RFT1|MFSD2A|ANO9|TMEM30B|ANO7|ANO4|ANO3|ABCB1|P2RX7|CLPTM1L|TRIAP1|KCNN4|PLSCR1|ATP8A1	63	GO:0097035	-1.64658	0.00340121
11	plasma lipoprotein particle clearance	0.00677032	ADIPOQ|VLDLR|SCARB1|LDLR|APOA1|HMOX1|LDLRAP1|APOE|CD36|SOAT1|LIPA|MSR1|EHD1|SOAT2|APOB|NCEH1|APOA2|APOC3|APOC2|CES3|APOM|DGAT2|APOC1|LIPC	24	GO:0034381	-1.83489	0.000359437
11	organic hydroxy compound transport	2.62274e-05	SLCO2B1|SCARB1|OSBPL9|MFSD10|OSBPL7|OSBPL6|AQP7|SLC10A1|SLCO1C1|RBP4|OSBPL3|OSBPL2|STAR|SLC29A4|AQP7B|SOAT1|CHRM5|STARD3|AQP7P3|CES1|ABCG8|ARV1|TSPO|GRAMD1B|SLC22A1|STARD3NL|SOAT2|CEACAM1|AQP9|SNCA|ABCG4|SLC27A5|ABCA5|ABCA8|CFTR|SLCO1A2|TSPO2|ABCD3|LIPC|GRAMD1C|GRAMD1A|APOA1|APOE|NPC1L1|SLC16A8|MSR1|CYP7A1|VPS51|APOB|VPS53|DRD1|VPS52|DRD2|APOA2|VPS54|SLC5A1|SLC5A11|SLC5A3|RALBP1|OSBP2|SLC18B1|LRP…	167	GO:0015850	-1.84506	3.70736e-07
12	positive regulation of cell killing	0.000726614	NOS2|SYK|CD160|FADD|HLA-F|MAPK8|CD1C|CD1B|CD1A|SLAMF6|CLEC7A|PVR|IL18RAP|RASGRP1|AP1G1|FCER2|MR1|STX7|LAMP1|CD1D|KLRC2|NECTIN2|KLRC3|NCR3|KLRC4|B2M|HLA-B|CADM1|HLA-A|IL23R|SPI1|RAET1E|IL12A|CD5L|IL12RB1|CD1E|TAP2|HLA-E|F2RL1|CYRIB|STAP1|HLA-DRB1|ITGAM|CRTAM|ARG1|PTPRC|IFNG|HLA-DRA|CD226|KLRD1|STAT5B|PRF1|KLRK1|VAV1|XCL1|TYROBP|P2RX7|SH2D1A|IL21|SLC22A13|IL12B|LAG3|IL23A	63	GO:0031343	-1.95218	2.05679e-05
12	regulation of immune effector process	0.0341098	PGC|CD59|FCN2|FCN3|FES|CD244|HMCES|CD81|RIPK3|HLA-F|TP53BP1|TRAF6|CEACAM1|CD84|AHR|IL18RAP|PVR|PPP3CB|GPRC5B|MALT1|CD22|LOXL3|LAMP1|IL1R1|TRIM6|ARRB2|PTAFR|PRAM1|CSMD3|FCN1|NLRP3|C4BPB|SLAMF1|C4BPA|FZD5|RAC2|TNFRSF14|PHB2|EVPL|BST2|CD47|APOA2|SERPING1|LACC1|CFH|CD40|GATA3|SPI1|STXBP2|SH2D1B|RAET1E|IL27RA|RPS19|FFAR2|IL10|IL12A|HMOX1|LYN|SEMA7A|RAET1G|MAPKAPK2|CD5L|KLK3|CD96|TNFRSF1B|CD1E|TAP2|UBE…	373	GO:0002697	-1.40878	0.00322372
12	regulation of natural killer cell mediated immunity	0.00306238	CD160|HLA-F|SLAMF6|CEACAM1|PVR|IL18RAP|RASGRP1|AP1G1|LAMP1|CLNK|ARRB2|KLRC2|NECTIN2|KLRC3|NCR3|KLRC4|KLRC1|MICA|GFER|HLA-B|CADM1|HLA-A|SERPINB9|HLA-G|SH2D1B|LGALS9|RAET1E|LILRB1|IL12A|KIR2DL4|RAET1G|CD96|HLA-E|TGFB1|KLRB1|CRTAM|CLEC12B|CD226|KLRD1|PIK3R6|STAT5B|KLRK1|VAV1|CRK|SH2D1A|IL21|HAVCR2|SERPINB4|IL12B|NCR1|LAG3|LEP	52	GO:0002715	-1.91669	0.000135905
12	regulation of cytokine production involved in immune response	0.00830115	CD81|HLA-F|TRAF6|CLEC7A|GPRC5B|MALT1|TGFB2|HFE|TLR9|IL1R1|TRIL|CUEDC2|TRIM6|CLNK|CLC|NLRX1|APOA1|NLRP3|KIT|SLAMF1|FZD5|TNFRSF14|BST2|APOA2|LACC1|TWIST1|GATA3|FFAR2|IL10|LILRB1|SIRT1|HMOX1|LILRB4|MAPKAPK2|SEMA7A|RAET1G|CD96|TNFRSF1B|UBE2J1|HLA-E|TGFB1|TLR3|NOD2|MIF|MAP3K7|WNT5A|TLR7|CD36|TNF|PYCARD|CCR2|IFNB1|P2RX7|TRAF2|AXL|SMAD7|ARID5A|IL18R1|BCL10|PRG2|TGFB3|SYK|BTK|NOD1|DDX1|IFNA2|CD160|INAVA|…	118	GO:0002718	-1.71334	0.000469362
12	positive regulation of leukocyte mediated cytotoxicity	0.0055141	NOS2|CD160|FADD|HLA-F|CD1C|CD1B|CD1A|SLAMF6|PVR|IL18RAP|RASGRP1|AP1G1|MR1|STX7|LAMP1|CD1D|KLRC2|NECTIN2|KLRC3|NCR3|KLRC4|B2M|HLA-B|CADM1|HLA-A|IL23R|SPI1|RAET1E|IL12A|IL12RB1|CD1E|TAP2|HLA-E|F2RL1|CYRIB|STAP1|HLA-DRB1|ITGAM|CRTAM|ARG1|PTPRC|HLA-DRA|CD226|KLRD1|STAT5B|KLRK1|VAV1|XCL1|TYROBP|P2RX7|SH2D1A|IL21|SLC22A13|IL12B|LAG3|IL23A	56	GO:0001912	-1.8581	0.000284587
13	negative regulation of defense response	0.0115677	RB1|HLA-F|PTPRS|CEACAM1|ADORA1|TYRO3|METRNL|PROC|ARRB2|TRAFD1|CALCRL|GBA1|APOE|MEFV|CACTIN|SAMHD1|ADORA2A|NLRP3|TRIM38|NMI|OAS1|SERPING1|GRAMD4|GATA3|CX3CL1|SLC39A8|RPS19|IL10|LYN|HTRA1|CD96|TNFRSF1B|KRT1|SIRPA|HLA-E|TGFB1|FPR2|ALOX5|NLRP6|PLK2|NOD2|ELANE|SOCS5|IL2|PTPRC|CLEC12B|KLRD1|IL20RB|IL22RA2|ADA|NR1D1|CXCL17|SMAD3|HAMP|TSPAN6|TNFAIP8L2|CST7|CR1|IL13|SERPINB4|MMP12|FURIN|MDK|ELF4|SYT11|SYK…	247	GO:0031348	-1.50941	0.000745319
13	negative regulation of response to biotic stimulus	0.0223229	DEFB118|DEFB114|IL4I1|HLA-F|DUSP10|PTPRS|CEACAM1|TYRO3|AHR|ITCH|LACRT|YTHDF2|YTHDF3|PTPN22|ARRB2|TRAFD1|NLRX1|CACTIN|NLRC5|SAMHD1|NFKBIL1|LTF|TRIM38|NMI|OAS1|DRD2|PRDX2|SERPING1|GRAMD4|LILRA2|BANF1|LILRA4|RPS19|LILRB1|HTRA1|A2M|SPINK5|CD96|HLA-E|TGFB1|SIRT2|CLEC12B|KLRD1|TRAF3IP1|TSPAN6|CR1|SIGIRR|SERPINB4|MMP12|TRIB1|USP15|TREX1|RAB7B|CARD8|STAT2|DHX58|UFD1|ATG12|MUL1|RNF125|SEC14L1|TKFC|MICB|NR…	122	GO:0002832	-1.60445	0.00176485
13	negative regulation of response to external stimulus	0.0436879	RB1|ABAT|ADORA1|BBS4|BBS2|MKKS|CTNNA2|TRAFD1|APOE|SAMHD1|ADORA2A|TRIM38|OAS1|AIF1|NOTCH1|WNT3A|SERPING1|PRDX2|GRAMD4|GATA3|GRIN3A|PDGFA|DPP4|PTPRO|KREMEN1|KLK8|RPS19|LYN|CD96|DVL1|WNT3|KRT1|C1QTNF1|WNT4|CARTPT|HLA-E|TGFB1|PLK2|ELANE|SOCS5|IL2|PTPRC|ST6GAL1|KLRD1|MMRN1|PADI2|IL20RB|IL22RA2|KLRK1|ADA|CXCL17|SMAD3|HAMP|SERPINB2|TSPAN6|TNFAIP8L2|CR1|IL13|GP1BA|SERPINB4|MMP12|ELF4|PLAU|TAFA5|USP15|RHB…	398	GO:0032102	-1.33864	0.00451227
13	negative regulation of immune response	0.0336627	FGR|HCK|CD59|IL4I1|IL13RA2|HLA-F|DUSP10|FER|COL3A1|CLEC4G|CEACAM1|FOXF1|TYRO3|CD84|AHR|YTHDF2|PPP3CB|YTHDF3|AMBP|SAMSN1|HFE|LOXL3|TREM2|ALOX15|ARRB2|TRAFD1|NLRX1|FCRLB|CSMD3|CACTIN|NLRC5|SAMHD1|C4BPB|SLAMF1|C4BPA|TNFRSF14|NMI|OAS1|DRD2|SERPING1|SPI1|BANF1|IL27RA|NPY5R|RPS19|IL10|LILRB1|HMOX1|LYN|LILRB4|A2M|SPINK5|CD96|BCR|CD300A|HLA-E|TGFB1|NLRP6|PLK2|NOD2|SOCS5|IL2|IFNL1|PTPRC|CTLA4|SMCR8|WDR41|…	185	GO:0050777	-1.54714	0.00313167
13	negative regulation of immune system process	0.00212202	SOX11|ADORA1|CD22|SAMSN1|FBXW7|TRAFD1|LGALS9C|LGALS9B|CD300LF|CSMD3|SAMHD1|ADORA2A|C4BPB|C4BPA|GBP1|TNFRSF14|ATM|OAS1|CD47|APOA2|SERPING1|PRDX2|GRAMD4|SPI1|DPP4|IL27RA|SOCS1|RPS19|HMOX1|HLA-DOA|LYN|HLA-DOB|UBASH3A|CD96|RIPOR2|CARTPT|HLA-E|TGFB1|PLK2|CX3CR1|SOCS5|CRTAM|IL2|IFNL1|PTPRC|SMCR8|KLRD1|AKT1|PIAS3|PADI2|IL20RB|KLRK1|ADA|IL17D|CCR2|CR2|TSPAN6|IFNB1|TNFAIP8L2|CR1|SMAD7|SH2D1A|TCTA|SERPINB4…	461	GO:0002683	-1.55305	8.40577e-05
14	ribonucleoside bisphosphate metabolic process	0.00545795	ACSM3|ACOT6|ACOT4|TDO2|MLYCD|DGAT1|PIPOX|ACOT8|TPST2|ACSL1|ACSL5|HSD17B4|ACOT2|SUCLG2|SULT1B1|SUCLG1|GCDH|SULT1A1|ABCD1|PDHA2|PDHA1|FITM2|PDHX|MCEE|ENPP1|ACOT9|ACOT7|NUDT19|ACOT1|SULT1C3|ELOVL3|HMGCS1|ELOVL5|ACOT7L|DLST|PDHB|ELOVL4|HMGCS2|PAPSS1|THEM5|SULT2A1|ACSS1|FAR1|FAR2|AADAT|HACD1|TECR|TPST1|HACD2|DIP2A|HTD2|ACSL6|ACSL4|ELOVL7|ACSF3|SLC25A16|ACSBG1|ACACB|PPT2|ACSM1|ACSM5|ACSBG2|ACSM4|NUDT7|…	117	GO:0033875	-1.67848	0.000276307
14	nucleoside bisphosphate metabolic process	0.00545795	ACSM3|ACOT6|ACOT4|TDO2|MLYCD|DGAT1|PIPOX|ACOT8|TPST2|ACSL1|ACSL5|HSD17B4|ACOT2|SUCLG2|SULT1B1|SUCLG1|GCDH|SULT1A1|ABCD1|PDHA2|PDHA1|FITM2|PDHX|MCEE|ENPP1|ACOT9|ACOT7|NUDT19|ACOT1|SULT1C3|ELOVL3|HMGCS1|ELOVL5|ACOT7L|DLST|PDHB|ELOVL4|HMGCS2|PAPSS1|THEM5|SULT2A1|ACSS1|FAR1|FAR2|AADAT|HACD1|TECR|TPST1|HACD2|DIP2A|HTD2|ACSL6|ACSL4|ELOVL7|ACSF3|SLC25A16|ACSBG1|ACACB|PPT2|ACSM1|ACSM5|ACSBG2|ACSM4|NUDT7|…	117	GO:0033865	-1.67848	0.000276307
14	fatty acid derivative metabolic process	0.0309766	ACSL3|PECR|GGT5|ACACA|PPT1|GGT7|GGTA1|ACSM2A|DPEP2|DPEP1|DGAT1|OXCT2|ACSL1|ACSL5|SLC27A5|HSD17B4|ALDH3A2|GGT3P|GCDH|ALOX15|ABCD1|ALOX12|CYP4F3|GGTLC2|FITM2|CYP4F11|ACOT7|NUDT19|ABHD16A|CYP4F2|LYPLA2|SLC25A1|ELOVL3|ELOVL5|CYP4A11|GGT6|AACS|SLC27A2|GGTLC1|ACSS3|GGTLC3|ELOVL4|ALOX5|HMGCS2|GGT1|NUDT8|ELOVL6|ALOX15B|THEM5|AWAT1|PTGR1|HMGCL|AWAT2|FAR1|FAR2|HACD1|ACAT1|TECR|HMGCLL1|HACD2|HTD2|PAM|ACSL6|…	78	GO:1901568	-1.65834	0.00282068
14	sulfur compound metabolic process	0.0169246	GLRX2|CHST14|ACOT6|MSRA|GSTM2|ACOT4|HAGH|MMACHC|DGAT1|FXN|HSD17B4|ST3GAL4|CTNS|ST3GAL1|ST3GAL2|BOLA1|ST3GAL3|BOLA3|GLB1|SULT1A1|SLC1A2|ISCA1|XYLT1|SGSH|NAGLU|NUBPL|MTRR|ISCU|CHST5|CHST2|PDHX|CHSY1|ENPP1|ACOT9|ACOT7|GNMT|ACOT1|SLC19A2|ACOT7L|CHPF|LPO|HMGCS2|XYLT2|HS6ST2|BLMH|HGSNAT|NDST3|METTL16|THEM5|GLCE|SULT2A1|HACD1|TECR|TPST1|HACD2|ISCA2|DIP2A|HTD2|LYRM4|ACSL6|ACSL4|ELOVL7|GLRX5|ACSF3|STAT5A|…	346	GO:0006790	-1.44315	0.00123106
14	purine nucleoside bisphosphate metabolic process	0.00545795	ACSM3|ACOT6|ACOT4|TDO2|MLYCD|DGAT1|PIPOX|ACOT8|TPST2|ACSL1|ACSL5|HSD17B4|ACOT2|SUCLG2|SULT1B1|SUCLG1|GCDH|SULT1A1|ABCD1|PDHA2|PDHA1|FITM2|PDHX|MCEE|ENPP1|ACOT9|ACOT7|NUDT19|ACOT1|SULT1C3|ELOVL3|HMGCS1|ELOVL5|ACOT7L|DLST|PDHB|ELOVL4|HMGCS2|PAPSS1|THEM5|SULT2A1|ACSS1|FAR1|FAR2|AADAT|HACD1|TECR|TPST1|HACD2|DIP2A|HTD2|ACSL6|ACSL4|ELOVL7|ACSF3|SLC25A16|ACSBG1|ACACB|PPT2|ACSM1|ACSM5|ACSBG2|ACSM4|NUDT7|…	117	GO:0034032	-1.67848	0.000276307
15	ribosome localization	0.0149895	RAN|EIF6|NUP88|RRS1|ABCE1|SDAD1|NMD3|NPM1|LSG1|XPO1|LTV1|MDN1|NOP9|RPS15	14	GO:0033750	1.84279	0.00106434
15	ribonucleoprotein complex subunit organization	0.000316873	PIH1D1|BUD13|RPL5|SNRPD1|CRNKL1|PRPF3|SF1|DHX8|AGO1|DICER1|SNU13|HTATSF1|EIF2S3|EIF5|CELF3|AGO2|PRPF19|YTHDC1|SFSWAP|GCFC2|PRPF18|SF3B4|SF3B5|EIF3E|SF3B2|CELF5|SF3B3|SF3B6|CELF6|SART3|SRSF12|SF3A3|SF3A2|XAB2|CPSF6|RBMX2|PIH1D2|CPSF7|PRPF6|RPL10|RPS19|SNRNP200|PRPF8|RPL23A|YJU2|VCP|RPS28|RPS27|XRCC5|STRAP|ZFAND1|RPS15|DYRK3|TGS1|ZNHIT6|RPL38|RPL10L|RAMAC|SCAF11|DNAJC17|WDR77|DDX1|EIF3D|EIF3A|ZRSR2…	207	GO:0071826	1.74242	6.87495e-06
15	ribonucleoprotein complex assembly	0.000199316	PIH1D1|BUD13|RPL5|SNRPD1|CRNKL1|PRPF3|SF1|AGO1|DICER1|SNU13|HTATSF1|EIF2S3|EIF5|CELF3|AGO2|PRPF19|YTHDC1|SFSWAP|GCFC2|PRPF18|SF3B4|SF3B5|EIF3E|SF3B2|CELF5|SF3B3|SF3B6|CELF6|SART3|SRSF12|SF3A3|SF3A2|XAB2|CPSF6|RBMX2|PIH1D2|CPSF7|PRPF6|RPL10|RPS19|SNRNP200|PRPF8|RPL23A|YJU2|RPS28|RPS27|XRCC5|STRAP|RPS15|TGS1|ZNHIT6|RPL38|RPL10L|RAMAC|SCAF11|WDR77|DDX1|EIF3D|EIF3A|ZRSR2|RPS27L|RPSA|HSP90AA1|EIF6|USP…	199	GO:0022618	1.77629	4.09509e-06
15	ribonucleoprotein complex biogenesis	1.41492e-18	PIH1D1|RPL5|SNRPD1|RRP8|ZNF593|SLX9|WDR55|DKC1|MTERF3|YTHDC1|NOLC1|SFSWAP|HELB|EIF3E|CELF5|UTP23|CELF6|RRN3|CPSF6|PIH1D2|RPL26|RPL10|RPS19|RPS9|RPL35A|RPL23A|RPS25|RPS28|RPS27|XRCC5|TSR2|RPS21|RPS24|NOL10|RPL10A|RPL7|NSA2|RPS15|RPL7A|DROSHA|RPS17|YBEY|RPS16|ZNHIT6|RPL35|RPL38|RPS7|RPS8|RAMAC|RPL27|XPO1|PIN4|MAK16|NVL|NOM1|RPF1|DDX51|DDX27|ABCE1|EIF3D|EIF3A|ZRSR2|SBDS|RPS27L|EIF2A|NOL8|GTPBP4|HSP9…	449	GO:0022613	2.31801	2.32564e-22
15	ribosomal subunit export from nucleus	0.0149895	RAN|EIF6|NUP88|RRS1|ABCE1|SDAD1|NMD3|NPM1|LSG1|XPO1|LTV1|MDN1|NOP9|RPS15	14	GO:0000054	1.84279	0.00106434
16	protein-lipid complex assembly	0.000693482	ACSL3|SOAT1|PRKACG|ABCA1|DGAT1|BIN1|SNX9|SOAT2|APOC3|APOA5|MTTP|PRKACA|APOC1|PRKACB|MFSD2A|APOA1|PLAGL2|APOE|FECH|ABCA7|ZDHHC8|APOB|APOA4|PCDHGA3|APOA2|APOM|LPCAT3	27	GO:0065005	-2.07623	1.89214e-05
16	lipid homeostasis	0.000472546	FABP3|TLCD3A|SCARB1|ACSM3|TLCD4|PNPLA5|ABCA2|TLCD2|TLCD1|RORA|SOAT1|CES1|INSIG1|TLCD3B|ABCG8|DGAT1|TSPO|SAR1B|GRAMD1B|SOAT2|ADORA1|RBP1|ABCG4|NR1D2|DISP3|CYP39A1|ABCA5|ABHD8|TREM2|NUS1|FBXW7|ADCK1|USF1|LIPC|ENPP7|ABCD1|APOA1|CYP7B1|APOE|NPC1L1|CYP7A1|APOB|FITM2|APOA2|ABHD4|CAV3|SEC24A|GIP|DDX3X|LRP5|SIRT1|ABCB4|FGFR4|LAMTOR1|CLN8|CD24|ACOX1|PRKAA1|EHD1|PNPLA4|GPIHBP1|APOA5|ANGPTL8|PCSK9|MTTP|LCAT…	158	GO:0055088	-1.8098	1.15729e-05
16	cholesterol efflux	5.24496e-05	NPC2|SCARB1|TSKU|SOAT1|ABCA1|ABCG8|SOAT2|ABCG4|APOC3|APOC2|ABCA5|APOA5|ABCA8|NPC1|APOC1|APOA1|APOE|STX12|ABCA12|ABCG1|ABCA7|ABCG5|APOB|APOA4|SPG11|APOA2|APOM	27	GO:0033344	-2.11882	8.36229e-07
16	plasma lipoprotein particle assembly	0.000653724	PRKACB|ACSL3|MFSD2A|APOA1|PLAGL2|APOE|SOAT1|PRKACG|ABCA1|DGAT1|FECH|ABCA7|SOAT2|ZDHHC8|APOB|APOA4|APOA2|APOC3|APOA5|MTTP|PRKACA|APOM|LPCAT3|APOC1	24	GO:0034377	-2.0846	1.72641e-05
17	intestinal cholesterol absorption	3.38477e-05	ABCG5|LDLR|CEL|CD36|NPC1L1|LIMA1|AKR1C1|PNLIP|ABCG8|NPC1|SOAT2	11	GO:0030299	-2.15716	5.06269e-07
17	intestinal absorption	0.000118273	SCARB1|SLC46A1|LDLR|ACO1|GCNT3|ABCG8|SOAT2|EZR|VIL1|KCNQ1|TJP2|LIMA1|SLC26A6|UGCG|NPC1|ADRA2A|F11R|FABP1|FABP2|CD36|NPC1L1|VDR|SLC2A5|ABCG5|CEL|MOGAT2|PLS1|IREB2|AKR1C1|SLC5A1|PNLIP|LEP	32	GO:0050892	-2.12493	2.17727e-06
17	digestive system process	0.0224335	SCARB1|SLC46A1|SCT|RBP4|ACO1|CCKBR|CHRM3|CHRM5|ABCG8|GCNT3|TFF1|GHRL|ZNF830|SOAT2|MUC2|INAVA|KCNQ1|MUC4|HRH2|MUC6|MUC13|LIMA1|VSIG1|PBLD|TLR9|NEUROG1|F11R|NPR3|NPC1L1|SLC2A5|TFF2|ABCG5|CHRM1|CEL|UCN|PLS1|NPPC|SLC5A1|PNLIP|TLR4|TFF3|SERPINA3|LDLR|SNX10|COPA|STATH|EZR|VIL1|DRD3|TJP2|NOD2|CRACD|STRAP|AQP5|SOX9|SLC26A6|SLC26A7|UGCG|NPC1|IL17A|ADRA2A|NPR2|FABP1|FABP2|SLC9A4|CD36|DCANP1|TIFAB|VDR|KCNN4…	76	GO:0022600	-1.67002	0.00178096
17	lipid digestion	3.35271e-05	ENPP7|LDLR|ASAH2|CD36|NPC1L1|ABCG8|SOAT2|ABCG5|CEL|AQP1|LIMA1|AKR1C1|PNLIP|NPC1|PNLIPRP2|ARX	16	GO:0044241	-2.16562	4.92812e-07
18	carboxylic acid catabolic process	9.2019e-11	HAAO|LPIN3|DECR2|ACOT4|BDH2|ADTRP|PHYH|ABAT|HSD17B4|SCP2|LPIN2|LDHC|MTRR|QPRT|HDC|AGXT2|HOGA1|TAT|ECI1|GCAT|SARDH|ECHDC2|SHMT2|MCAT|AFMID|GPT|KMO|KYAT1|ACMSD|BLMH|ABHD3|SLC16A3|RIDA|KYAT3|SULT2A1|ACAD11|ACAD10|ABCD4|KYNU|TDH|HMGCLL1|SDSL|CYP2W1|DDAH1|DDAH2|IDO2|ACSF3|NUDT7|NOS2|DCXR|ECH1|GLYATL2|ACOXL|GOT2|PON1|PCCA|PCCB|DPEP2|HADH|DPEP1|CPT1B|GNPDA2|AMDHD2|NPL|GLS2|NOS3|AKR1A1|SLC16A1|IDO1|CYP4F…	226	GO:0046395	-2.15081	2.8737e-13
18	organic hydroxy compound catabolic process	0.000145665	TPI1|SULT1A3|SCARB1|SULT1A2|DBH|COMT|GK5|INPP4B|AKR1B10|CYP27A1|IMPA1|CYP46A1|INPP5J|SRD5A3|INPP1|LDHD|SULT1C4|BPNT2|HAO1|CYP39A1|SNX17|BPNT1|SLC6A3|OCRL|SORD|TKFC|SULT1B1|FAH|SYNJ2|MAOA|SULT1A1|APOE|AKR1D1|HSD17B6|CYP4F3|PTEN|INPP5B|CYP7A1|AKR1C3|CYP3A4|MIOX|CYP27B1|DIO2|DIO3|CYP24A1|SULT1E1|GPD2|SCARF1|CYP4F11|NUDT3|NTSR1|LCT|CYP4F2|ADH4|FGF23|MTMR7|IMPA2|MOXD2P|CYP4A11|MT3|ALDH3B2|ALDH2|ALDH1B…	78	GO:1901616	-2.03682	2.83814e-06
18	small molecule catabolic process	3.30013e-12	TPI1|SCARB1|HAAO|LPIN3|DECR2|IMPA1|ACOT4|HAGH|BDH2|ADTRP|INPP5J|PHYH|ABAT|INPP1|GLYCTK|HSD17B4|CYP39A1|SCP2|SNX17|GALM|GLB1|SULT1A1|ENO2|LPIN2|NQO2|APOE|CDA|LDHC|INPP5B|MGAT1|MTRR|QPRT|HDC|GPD2|AGXT2|HOGA1|TAT|NUDT3|ECI1|GCAT|SARDH|ECHDC2|LRP5|SHMT2|MTMR7|FGF23|APOBEC3F|APOBEC3G|MCAT|PFKP|MT3|AFMID|GPT|KMO|KYAT1|ACMSD|BLMH|HK3|ABHD3|SLC16A3|RIDA|KYAT3|SULT2A1|ACAD11|ACAD10|TIGAR|ABCD4|KYNU|INPP5E…	366	GO:0044282	-2.07539	7.05157e-15
18	glycosyl compound catabolic process	0.0458612	NUDT1|CDADC1|APOBEC3F|APOBEC3G|APOBEC3D|PNP|GUSBP1|ADAL|AICDA|DPYD|ENPP4|ADA|GBA1|UPB1|DERA|APOBEC3A|APOBEC3B|APOBEC1|MTAP|CDA|APOBEC3C|XDH|APOBEC2|APOBEC3H|GLA|GUSB|UPP1|ADA2|UPP2|ABHD10|GBA3|GBA2|FUCA1|FUCA2|NAGA|GDA	36	GO:1901658	-1.64298	0.00491477
19	lipid modification	6.93145e-12	DGKI|DGKH|ECI2|SLC35C1|FIG4|INPP4B|DECR2|ABO|BDH2|INPP5J|CYP2E1|DGKA|PHYH|B3GALT1|MLYCD|ACOT8|ALOXE3|CPT1A|ILVBL|CPT1C|POR|ADH5|PLPP2|HSD17B4|HAO1|ST3GAL4|SCP2|MTMR3|B4GALNT2|PPARGC1A|ST3GAL2|SYNJ2|GCDH|AMACR|ALOX15|MTMR11|PIP4P2|ABCD3|ADH7|ADIPOR2|ABCD1|ACAT2|CERK|HAO2|PEX7|GBA1|DECR1|SGPP2|DGKG|PLPP5|PLPP4|INPP5B|CYP1A1|ACADVL|MBOAT4|CYP4A22|PEX13|CPT2|ACADL|PLA2G7|ECI1|AGK|ACADM|PEX2|ACADS|SLC…	177	GO:0030258	-2.23684	1.59501e-14
19	carboxylic acid biosynthetic process	0.000108078	HAAO|OSBPL9|OSBPL7|OSBPL6|GSTM2|DECR2|ACOT4|OSBPL3|OSBPL2|SCD|SLC25A12|ABAT|ALOXE3|SLC38A1|CYP39A1|SCP2|MGST3|PLOD3|PLOD2|PRKAB1|LDHC|MTRR|AGXT2|HOGA1|ACOT7|SRR|SHMT2|MCAT|ACOT7L|PYCR1|PYCR3|PTGS1|KMO|ALOX5|ACMSD|ALOX5AP|TBXAS1|DHRS9|ABHD3|ALOX15B|LIPG|DEGS1|MIF|HACD1|KYNU|TECR|HACD3|SDSL|HSD17B8|HACD2|HACD4|HTD2|PYCARD|PER2|OLAH|SCD5|ELOVL7|TECRL|ACSF3|ACSBG1|ACSM5|ACSBG2|ACSM4|HPGDS|SLC1A3|BCAT…	269	GO:0046394	-1.70843	1.93631e-06
19	fatty acid metabolic process	1.94679e-13	SLC27A1|ACOT6|GSTM2|LPIN3|DECR2|PTGR3|ACOT4|BDH2|ADTRP|SCD|PHYH|FAAH2|PTGR2|ALOXE3|SNCA|POR|HSD17B4|SCP2|TNXB|ACAD9|PRKAB1|LPIN2|CYP2D7|PM20D1|CYP2C18|ECI1|DBI|ACOT7|ACOT1|LYPLA2|ECHDC2|MCAT|ACOT7L|AACS|PTGS1|ALOX5|ALOX5AP|TBXAS1|EPHX1|ABHD3|CES2|ALOX15B|THEM5|AWAT1|LIPG|ACAD11|DEGS1|ACAD10|MIF|HACD1|ABCD4|TECR|HACD3|HSD17B8|HACD2|CD36|HACD4|HTD2|PER2|MORC2|OLAH|SCD5|CYP1B1|ACSL6|ACSL4|ELOVL7|TEC…	326	GO:0006631	-2.13206	1.91991e-16
19	icosanoid metabolic process	0.000818001	PTGR3|FAAH|GGTA1|CYP2E1|FAAH2|PTGR2|ALOXE3|ABHD6|PLA2G4B|PLA2G4C|CYP2J2|DAGLA|MGST3|ALOX15|DAGLB|ABCC1|EDN2|CYP1A1|CYP2D7|CYP4A22|CYP2C18|CYP4Z1|CYP4A11|MAPKAPK2|GGT6|ACOX1|PTGIS|MGLL|PTGS1|ALOX5|ALOX5AP|HPGD|TBXAS1|EPHX1|GGT1|LTC4S|CES2|ALOX15B|AWAT1|PLA2G4A|MIF|PYCARD|CYP1B1|TNFRSF1A|CYP2C8|CYP2G1P|HPGDS|CPA1|ABCC10|MGST2|NLRC4|FADS1|SYK|GSTM1|GGT5|AKR1B1|GGT7|DPEP2|DPEP1|PRG3|PTGES2|GPX1|CYP2A…	116	GO:0006690	-1.86552	2.52768e-05
20	cellular response to unfolded protein	0.0246454	STC2|TM7SF3|CREB3L1|HSPA1B|BHLHA15|ATF6B|PTPN1|TMTC4|HERPUD2|SERP2|NFE2L2|HSPD1|ERMP1|BAK1|DDIT3|HSPA2|YOD1|UMOD|ATF3|EIF2AK2|EIF2AK3|DERL3|BAX|ABCB10|HSF1|TMED2|OPTN|PACRG|TBL2|ERN1|STUB1|HSPB8|ATF4|ERO1A|BAG3|VCP|RHBDD2|DERL2|ERLEC1|HSPA1L|HSPA9|HSPA7|FGF21|CREB3|HSPA6|RHBDD1|VAPB|TMBIM6|HSPA14|SERP1|HSPA13|CDK5RAP3|ATF6|HERPUD1|CTH|DNAJC10|OS9|XBP1|MBTPS1|MBTPS2|EIF2S1|WFS1|HSPA8|DAXX|CCND1|HS…	76	GO:0034620	1.60024	0.00207404
20	response to endoplasmic reticulum stress	0.0107778	NIBAN1|HSP90B1|CREB3L3|CREB3L1|CREB3L2|FBXO2|UGGT1|TMEM117|JKAMP|DDIT3|TRIB3|ATF3|EIF2AK2|EIF2AK3|ATP2A2|NGLY1|TMEM259|GORASP2|SEC61B|ERO1A|UBE2J1|JUN|VCP|SEL1L|DERL2|ERLEC1|SYVN1|PPP2CB|FGF21|TMEM67|ATG10|NRBF2|MBTPS1|MBTPS2|FICD|ATP2A3|ATP2A1|BBC3|TNFRSF10B|CREBZF|ELAVL4|ERLIN2|ERP27|APAF1|STC2|CEBPB|ANKZF1|BRSK2|SGTA|BAG6|GET4|PPP1R15A|RASGRF2|BHLHA15|PTPN1|HERPUD2|PIK3R2|PIK3R1|ERMP1|BAK1|FOX…	220	GO:0034976	1.46031	0.000673167
20	retrograde protein transport, ER to cytosol	0.00096474	NPLOC4|HERPUD1|OS9|SEC61B|HSP90B1|AUP1|FAF2|VCP|SEL1L|DERL2|SYVN1|UFD1|SELENOS|DERL1|RHBDD1|TMEM129|HM13	17	GO:0030970	2.06526	3.20311e-05
20	response to unfolded protein	0.000129632	SERPINH1|CREB3L3|CREB3L4|TM7SF3|CREB3L1|CREB3L2|HSPA1B|ATF6B|MFN2|HSPB7|JKAMP|COMP|DDIT3|HSPA2|DNAJB1|ATF3|EIF2AK2|EIF2AK3|HSPA4L|HSF1|OPTN|PACRG|CHAC1|ERN1|ATF4|KBTBD6|ERO1A|BAG3|VCP|RHBDD2|DERL2|ERLEC1|EDEM1|HSPA1L|DNAJA1|MANF|HSPA9|HSPA7|FGF21|HSPA6|HSPB1|DNAJB5|VAPB|HSPA14|HSPA13|SERP1|ATF6|MBTPS1|MBTPS2|FICD|HSPA8|FAF2|CCND1|HSPA1A|SELENOS|DERL1|CREBZF|UBE2J2|TMEM129|ERP27|STC2|HSPA4|BHLHA15…	122	GO:0006986	1.90264	2.4332e-06
21	purine-containing compound catabolic process	0.0457023	PDE2A|PDE7A|NUDT1|PDE4A|PDE4C|NUDT10|NUDT12|MLYCD|ENTPD4|NUDT15|SUCLG2|SUCLG1|DPYD|ABCD1|SUCLA2|AMPD3|PDE4B|URAD|NUDT4|SAMHD1|FITM2|NUDT3|ACOT7|NUDT19|PDE5A|NUDT4B|SARM1|PNP|NUDT18|PRTFDC1|NUDT17|NUDT9|PDE10A|NUDT8|ITPA|NT5C2|ADAL|NUDT13|HPRT1|NUDT11|PDE4D|ACAT1|ENPP4|ADA|XDH|DNPH1|NT5C1A|NT5C1B|ADA2|NUDT16|PDE8B|PDE8A|HINT1|NUDT7|PDE9A|NT5E|GDA|NT5C|PDE7B	59	GO:0072523	-1.62827	0.00485268
21	ribonucleotide catabolic process	0.0129839	PDE2A|PDE7A|PDE4A|PDE4C|ENTPD5|NUDT10|MLYCD|ENTPD4|SUCLG2|SUCLG1|DPYD|ABCD1|SUCLA2|AMPD3|PDE4B|DPYS|NUDT4|FITM2|NUDT3|ACOT7|NUDT19|PDE5A|NUDT4B|PNP|NUDT18|PRTFDC1|NUDT9|PDE10A|NUDT8|ITPA|NT5C2|HPRT1|NUDT11|PDE4D|ACAT1|ADA|ENTPD7|UPB1|XDH|UPP1|NT5C1A|PDE8B|PDE8A|HINT1|NUDT7|PDE9A|NT5E|GDA|NT5C|PDE7B	50	GO:0009261	-1.78125	0.00086645
21	organophosphate catabolic process	0.000362188	PDE4A|PDE4C|FHIT|ENTPD5|INPP4B|ENPP2|IMPA1|INPP5J|PLBD2|ENTPD2|NUDT12|ENTPD3|MLYCD|ENTPD4|ENTPD6|INPP1|SMUG1|ABHD6|PLA2G4D|PLA2G4B|PLA2G4C|NUDT15|GPD1|SUCLG2|SUCLG1|SYNJ2|LIPC|NEIL2|ABCD1|NTHL1|NEIL1|AMPD3|DPYS|SAMHD1|NUDT4|INPP5B|OGG1|PLD2|FITM2|APOA2|CNP|PLA2G7|NUDT3|ENPP1|ACOT7|NUDT19|PDE5A|MTMR7|TYMP|VCP|SMPD1|GPD1L|NUDT13|PLA2G4A|HPRT1|NUDT11|LIPG|NAPEPLD|SMPDL3B|INPP5E|INPP5K|ADA|ENTPD7|NT5…	154	GO:0046434	-1.82646	8.15578e-06
22	rhythmic behavior	0.0337091	ID2|NCOA2|TP53|NMS|NAGLU|USP2|EGR1|EGR2|CIART|PTEN|NCOR1|HCRTR2|SRD5A1|MC3R|KCNQ1|NR1D2|GPR176|KCND2|CSNK1E|TH|MTA1|BTBD9|GPR157|C3ORF70	24	GO:0007622	-1.65226	0.00315395
22	ammonium ion metabolic process	0.00700734	ATP7A|DDC|DMGDH|HNMT|SLC22A3|TPH2|SLC29A4|TPH1|GRIN2A|ALDH7A1|RNF180|CHDH|SRD5A1|HDC|PRG3|PDE1B|TRH|BCHE|ENPP6|BTBD9|SLC44A1|HTR1A	22	GO:0097164	-1.90573	0.000378931
22	circadian sleep/wake cycle, sleep	0.0437184	SRD5A1|BTBD9	2	GO:0050802	-1.71665	0.00457017
23	regulation of lipid localization	0.00458704	FABP3|SPP1|SCARB1|ABCA2|REN|OSBPL6|IKBKE|CYP19A1|GDF9|CES1|ABCG8|ARV1|TSPO|SAR1B|ACSL1|ACSL5|ABCG4|DISP3|SCP2|ABCA5|PLIN5|ABCA8|BMP6|TREM2|NUS1|ENPP7|ANXA2|APOA1|PLIN3|APOE|CIDEA|TNFRSF11A|MSR1|AKT2|APOB|HILPDA|FITM1|FITM2|APOA2|CYP8B1|SEC24A|PRELID1|TNFSF11|DBI|NKX3-1|SIRT1|ABCB4|CYP4A11|LAMTOR1|ERFE|C1QTNF1|FIS1|EHD1|APOA5|DAB2|GALR1|PCSK9|FASLG|OSBPL8|PLA2G4A|TMEM30A|POMC|LIPG|AKT1|MIF|PRAP1|C…	164	GO:1905952	-1.68415	0.000223924
23	positive regulation of cholesterol efflux	0.016029	ADIPOQ|PLTP|ABCA3|SIRT1|PON1|ABCA1|CES1|NFKBIA|ABCG4|ABCA8|GPS2|TREM2|NR1H3|RXRA|NR1H2|EEPD1|APOA1|APOE|ABCA12|LRP1|ABCG1|ABCA7|ZDHHC8|PPARG|PTCH1|CAV1	26	GO:0010875	-1.83653	0.00115396
23	negative regulation of macrophage derived foam cell differentiation	0.0259408	ADIPOQ|CRP|NR1H2|CETP|ABCA1|ABCG1|ITGB3|NFKBIA|PPARG|PPARA|ABCA5|ITGAV|NR1H3	13	GO:0010745	-1.7683	0.00222569
24	response to xenobiotic stimulus	0.000178959	RB1|PDE4A|ALAD|SCN11A|ABAT|CMBL|POR|NUDT15|SULT1A1|ADORA2A|TXNIP|APOA2|NFATC2|HSF1|TGFA|GATA3|PDGFA|XPC|NKX3-1|S100A12|HMOX1|LYN|SLC26A5|JUN|GABRG3|EMX1|FZD3|PTK2B|LPO|RORC|XRCC5|TXN2|BLMH|SMPD1|EPHX1|CES3|CES2|SULT2A1|PPM1E|HNF4A|PPM1F|TIGAR|RAP2A|TRAF3IP2|ADA|CYP2W1|ANKRD1|ABCB1|CYP1B1|SHANK2|ITGA3|SLC1A3|RHOA|AS3MT|GSTO1|NOS2|ABCC5|SRC|FOS|ATR|ADCY1|PCNA|UGT2B7|CYP2A7|CYP2A6|CYP2A13|UGT1A3|E2F…	424	GO:0009410	-1.64793	3.61802e-06
24	flavonoid metabolic process	0.000382667	SULT1A3|SULT1A1|LCT|UGT1A10|UGT1A7|UGT1A1|SULT1C4|CYP1A1|POR|UGT1A9|UGT1A3|SULT1B1|UGT1A8	13	GO:0009812	-2.10777	8.74271e-06
24	xenobiotic metabolic process	9.28021e-08	SLCO2B1|GSTM2|CYP46A1|RORA|AIP|CYP2E1|CMBL|POR|ACSL1|AHR|SMOX|NUDT15|ALDH3A1|CYP2J2|SULT1B1|NAT1|SULT1A1|ABCC1|GSTM3|CYP1A1|PON3|NR1I2|CYP2D7|FMO4|FMO5|CYP2C18|UGT2B17|SULT1C3|S100A12|CYP2R1|GSTO2|LPO|RORC|EPHX1|CES3|CYP3A5|BPHL|CES2|CYP3A7|CRYZ|SULT2A1|HNF4A|ADA|CYP2W1|ABCB1|CYP1B1|N6AMT1|ACSM1|CYP2C8|CYP2G1P|NAT2|SLCO1B1|BCHE|AS3MT|SLCO1B3|GSTO1|GUK1|SULT1A3|SLC28A3|SULT1A2|FMO1|GSTM1|ABCC4|ABC…	123	GO:0006805	-2.25717	4.42351e-10
25	regulation of dendrite extension	0.0330715	SYT14P1|SMURF1|SLC23A2|CACNG7|RNF157|SYT4|PLAA|UNC13A|CPNE9|CPNE5|MUL1|SYT1|CPNE6|ITSN2|RIMS1|SPAG9|SYT17|RASAL1|OSTN|BCL11A|NEDD4L|SYT3|SYT2|RIMS2|PRKN|CXCR4	26	GO:1903859	-1.76725	0.00305493
25	regulation of developmental growth	0.0103084	SPP1|TOMM70|APP|CACNG7|KCNK2|MYCBP2|PTPRS|VEGFA|PLAC8|FXN|NKX2-5|DISC1|BBS4|BBS2|BMP10|MKKS|SYT1|GDI1|BMP4|TNR|RIMS1|EFNA5|FGF2|DLL1|APOE|RGS4|BASP1|TRIM46|PIM1|ULK2|ULK1|BCL11A|NOTCH1|PLS1|WNT3A|CYFIP1|TWF2|CAPN3|CHD7|SYT14P1|PPIB|DBN1|FGF8|SEMA6A|SEMA6D|SEMA7A|FGFR2|RNF157|SOCS2|SEMA3E|WNT3|MT3|SEMA4A|CDH4|WT1|CPNE9|HOPX|CPNE5|FLVCR1|FOXP1|DBNL|ARX|CPNE6|AKT1|GLI1|RAI1|SEMA4D|GDF15|MFSD2A|FGF13…	314	GO:0048638	-1.49682	0.000627984
25	regulation of cell morphogenesis	0.0192392	STRIP1|CACNG7|FES|ENPP2|ITPKA|VEGFA|DMTN|RHOQ|MARK2|SPARC|DLC1|ERMN|SYT1|RIMS1|DAG1|EFNA5|PRPF40A|RREB1|FZD4|RAC2|BCL11A|CYFIP1|RHOBTB1|RHOBTB2|CFDP1|MOV10|SYT14P1|PHIP|DBN1|PLXNC1|ZNF135|RHOJ|SLC26A5|PLXNB3|RNF157|DVL1|SEMA3E|SEMA4A|LPAR1|PTK2B|PALM3|CPNE9|CPNE5|BRWD1|CDC42SE2|CLDN4|WDR1|SS18L1|CCL7|SS18L2|PDPN|DBNL|MYL12B|EPHB2|CPNE6|CCL24|PLXNB2|SEPTIN7|SEMA4D|MFSD2A|CLDN3|PARVA|RND2|SYT17|COC…	260	GO:0022604	-1.47224	0.00142618
26	centromere complex assembly	0.000822656	CENPA|CENPV|NASP|CENPN|ITGB3BP|DLGAP5|POGZ|CENPE|CENPC|CENPF|CENPT|MIS12|CENPH|SIRT6|CENPI|HELLS|CENPK|HJURP|CENPO|CENPP|OIP5|CENPW|KNTC1|CENPX|MIS18A	25	GO:0034508	2.09615	2.59725e-05
26	protein-DNA complex subunit organization	0.000549989	PIH1D1|CHRAC1|RPL23|SMARCC1|SMARCE1|ARID2|TSPYL2|BAZ2A|MACROH2A2|SMARCC2|UBN1|MED8|SMARCD3|MED4|SART3|MED7|RRN3|H4C9|H1-4|H1-10|MED9|BRD2|H1-8|TAF1|MED19|MED18|MED11|MED29|MED28|MED22|CENPN|MED21|SOX9|RBBP4|H1-2|NFKBIZ|H2AC25|BDP1|BAZ1A|TSPYL5|GTF2A1|SIRT6|CDT1|ANP32B|UBTFL1|UBTFL6|SMARCB1|KAT6A|RAD51C|H1-1|H1-3|H1-5|NASP|CABIN1|H3-3B|HNF1B|SETSIP|MCM3AP|H2BC3|NAP1L2|HJURP|SSRP1|MED24|RSF1|OIP5|T…	231	GO:0071824	1.68674	1.36838e-05
26	chromatin remodeling at centromere	0.020509	NASP|HJURP|CENPP|OIP5|ITGB3BP|CENPW|CENPA|MIS18A	8	GO:0031055	1.84858	0.00155739
27	monosaccharide metabolic process	0.00467454	TPI1|KAT2B|FUT6|SLC23A2|FUT1|FUT5|SLC23A1|FUT7|ENO3|RBP4|FUT2|MAN2A2|FUT9|FABP5|B3GLCT|MAN2C1|SLC25A12|SLC25A11|CPT1A|GLYCTK|PCK1|HECTD4|GPD1|GALM|PPARGC1A|GLB1|FUOM|BRS3|ONECUT1|ENO2|GAA|PDHA2|KBTBD2|FBP1|CRTC2|PDHA1|DHDH|PGM2L1|RGN|ATF3|SLC39A14|AKT2|GCK|OAS1|APOD|SLC37A4|GAPDHS|LEPR|TSTD1|OTOG|MAN2B2|XYLB|FUT10|CHST15|OTOGL|LRP5|GAL3ST3|INPPL1|GSTO2|ATF4|PFKP|SLC2A1|PGK1|PRKAA1|PDHB|PMM1|PPP4R…	177	GO:0005996	-1.52806	0.0002305
27	fructose 1,6-bisphosphate metabolic process	0.0144319	ALDOB|TIGAR|FBP2|ALDOC|FBP1|PFKM|PFKL|ALDOA|PFKP	9	GO:0030388	-1.78888	0.00100814
27	monosaccharide biosynthetic process	0.0128334	TPI1|KAT2B|G6PC3|PGK2|AKR1B1|RBP4|SLC25A12|SLC25A11|PCK1|GPD1|PPARGC1A|SORD|ENO2|PGM1|FBP1|CRTC2|AKR1A1|RGN|ATF3|PCK2|SLC39A14|PGAM2|GCG|SLC37A4|G6PC2|LEPR|SLC25A10|CHST15|FBP2|SLC25A1|SLC25A13|G6PC1|ATF4|PGK1|PPP4R3B|MDH2|PC|C1QTNF12|PGD|SDS|G6PD|GOT1|PER2|SERPINA12|WDR5|CRY1|PFKFB1|PPARA|ALDOC|KAT2A|MDH1|GPI	52	GO:0046364	-1.67971	0.000854297
28	protein targeting to ER	3.35271e-05	SEC61G|UBL4A|SEC61B|SGTA|BAG6|GET3|GET4|SEC61A2|MAN1A1|EDEM1|SRPRA|SRPRB|SSR3|TRAM2|TRAM1L1|HERPUD1|SEC62|SRP72|SEC63|SGTB|SRP68|SRP14|TRAM1|SPCS3|SRP54|SPCS1|SEC61A1|CHMP4B|VPS54|HSPA5|CHMP4A|ZFAND2A|SPCS2|ZFAND2B|SRP9|SRP19|GLP1R	37	GO:0045047	2.25461	4.95963e-07
28	establishment of protein localization to mitochondrial membrane	0.0337091	TRMT10B|TOMM70|MOAP1|HSPA4|TOMM20|TOMM22|TIMM9|OXA1L|TIMM13|NDUFA13|AP3B1|TIMM10|COX18|CALM3|TOMM40|HSP90AA1|TIMM8B|ROMO1|SAMM50|TOMM7|MTX2|TOMM5|TIMM22|TOMM6|BCS1L|MAIP1|TIMM8A|BAX|TIMM10B|MTX1|TIMM29|AGK	32	GO:0090151	1.76408	0.00316708
28	establishment of protein localization to membrane	0.0338123	TOMM70|RTP2|ZDHHC19|RTP1|ADORA1|VAMP2|TOMM20|TOMM22|MICALL1|ATG3|RAB34|TIMM9|TIMM13|BBS2|NDUFA13|EMC10|BBS1|RAB3GAP2|TIMM10|ARL6|COX18|TIMM8B|TOMM7|MTX2|TOMM5|TOMM6|RILPL1|RTP4|AMN|ATP1B1|SRP19|GLP1R|CACNG2|GORASP1|OPTN|GORASP2|SEC61G|BLZF1|SEC61B|CHM|CD24|GRIP2|RTP5|GRIN3B|PEX26|CALM3|VPS37A|NSG1|SEC61A1|CHMP4B|CHMP4A|SNAP25|VPS37C|RAB8B|ARL6IP1|STX1B|UBL4A|CAMLG|SGTA|RAB31|BAG6|GET1|GET3|ICMT|G…	212	GO:0090150	1.38243	0.00318449
29	rRNA metabolic process	5.72583e-13	ANG|PIH1D1|RPL5|SLFN12|RRP8|HELQ|SNU13|SLX9|WDR55|DKC1|NOLC1|DIS3L|SDE2|HELB|UTP23|TRIR|PIH1D2|MTREX|PELO|CHD7|RPL26|WBP11|RPS19|RPL35A|RPS25|RPS28|RPS27|TSR2|RPS21|NOL10|RPS24|METTL16|GTF3C2|REXO4|GTF3C4|GTF3C6|RPL10A|RPL7|NSA2|RPS15|RPL7A|DROSHA|RPS17|YBEY|RPS16|ZNHIT6|RPL35|EXOSC7|EXOSC6|RPS7|EXOSC9|EXOSC3|RPS8|EXOSC2|DIS3|POP5|RPL27|RPP30|PIN4|MAK16|RPP38|NVL|SIRT7|RPP25|RPF1|DDX51|DDX27|RPP4…	251	GO:0016072	2.30106	6.58791e-16
29	tRNA catabolic process	0.000822656	DICER1|ANG|ELAC2|ZCCHC7|EXOSC8|SLFN13|EXOSC7|EXOSC9|EXOSC3|EXOSC2|EXOSC10|POP1	12	GO:0016078	2.10146	2.60967e-05
29	ncRNA processing	6.50389e-13	PIH1D1|RPL5|TOE1|RRP8|SLX9|USB1|WDR55|DKC1|NOLC1|BCDIN3D|HELB|ZC3H7A|ZC3H7B|EXD1|UTP23|PIH1D2|TRMO|CT45A7|CT45A8|CT45A9|RPL26|CT45A3|CT45A5|CT45A6|TEX15|CT45A1|RPS19|CT45A2|RPL35A|RPS25|RPS28|RPS27|AARS1|TSR2|TERT|RPS21|RPS24|NOL10|RPL10A|RPL7|NSA2|RPS15|RPL7A|DROSHA|RPS17|YBEY|RPS16|ZNHIT6|RPL35|RPS7|SMAD3|RPS8|DDX5|OSGEPL1|RPL27|GON7|PIN4|C9ORF64|MAK16|THUMPD2|THUMPD3|NVL|SAGE1|RPF1|DDX51|DDX27…	430	GO:0034470	2.08427	8.55212e-16
30	kinetochore organization	0.0031937	DLGAP5|SMC2|POGZ|CENPE|CENPC|CENPF|NDC80|CENPT|CENPA|MIS12|CENPH|SMC4|CENPK|CENPN|CDT1|KNTC1|CENPW|NUF2|CENPX	19	GO:0051383	2.0072	0.000143453
30	non-membrane-bounded organelle assembly	9.1194e-05	TTN|ZAR1|CDC20|RPL5|ABRAXAS1|CCP110|BIN2|DAZAP2|NKX2-5|MTERF3|BMP10|PLK4|PLS1|GOLGA2|CAPN3|TMOD3|BSCL2|RPL10|RPS19|GOLGA8O|TUBGCP2|GOLGA8H|TUBGCP3|TUBGCP4|CSDE1|RPL23A|RPS28|C2CD3|RPS27|XRCC5|MZT1|CENPN|RPS23|WDR1|DBNL|C9ORF72|GRB7|RPS15|WASHC5|ASPM|RPL38|RPL10L|ANKRD1|ACTN2|PLEC|RHOA|MLH1|CDK5RAP2|OFD1|CEP135|HAUS4|HAUS3|ACTA1|HAUS6|HAUS5|HAUS2|HAUS1|CEP63|SBDS|HAUS8|TPM1|HAUS7|PRICKLE1|HDAC3|CE…	335	GO:0140694	1.63984	1.57386e-06
31	response to interferon-alpha	0.0109835	IFNAR1|IFITM3|IFITM2|TPR|GAS6|IFITM1|AXL|EIF2AK2|PYHIN1|IFNAR2|BST2|KLHL20|LAMP3|RO60|PDE12|ADAR|MX2|GATA3	18	GO:0035455	-1.86995	0.000702079
31	cellular response to interferon-alpha	0.0337091	PYHIN1|IFNAR1|TPR|RO60|GAS6|PDE12|GATA3|AXL	8	GO:0035457	-1.70463	0.00316923
32	response to peptide	0.00357838	ALPL|RB1|SLC27A1|APP|RPL23|SMARCC1|POR|GNRHR|USF1|DAG1|CYC1|TRIB3|TNFRSF11A|NOTCH1|CSHL1|HSF1|CSH2|GLP1R|LYN|LRP6|CAPN10|RARRES2|TCF12|INHBB|PCSK9|EPHB2|SP1|AKT1|INSRR|MDM2|INPP5K|POU4F2|CD36|BTG2|ACTN2|CYP1B1|BTG1|JAK2|STAT5A|CHMP5|PIK3CA|IGF2|MMP9|MMP12|F7|RANGAP1|PNPLA3|HDAC9|BCAR1|HRAS|CAV1|CSK|BRIP1|NEFL|IRS2|MEN1|GAB1|PTK2|SRC|FOS|FCGR2B|BSG|TFF1|FYN|CAMK2A|ADCY8|SPINK1|DENND4C|BAIAP2|EDNRB…	453	GO:1901652	-1.46975	0.00016806
32	cellular response to insulin stimulus	0.0269808	KAT2B|RB1|SLC27A1|LPIN3|SLC9A1|INSIG1|CPEB2|SLC27A4|IGFBP1|FER|SMARCC1|CEACAM1|VAMP2|RHOQ|PCK1|GRB14|USF1|GRB10|GPR21|LPIN2|ZNF106|FBP1|TRARG1|TRIB3|FOXO4|PKLR|SLC39A14|AKT2|GCK|NAMPT|CYFIP1|IDE|PTPRA|RAB10|GSK3A|ENPP1|RAB12|RAB13|SYAP1|PHIP|APC|PDPK1|BCAR3|CSRP3|NDEL1|SHC1|SOS2|PIK3C2A|GPT|CAPN10|HMGCS2|RARRES2|ZFP36L1|INHBB|IRS4|PCSK9|GRB7|SP1|GHR|AKT1|INSRR|LPIN1|SORBS1|PDK2|INPP5K|RAB8A|POU4F…	152	GO:0032869	-1.48272	0.0023371
33	vitamin transport	0.000684611	SCARB1|SLC46A1|SLC27A1|ABCC5|SLC25A32|SLC23A2|SLC19A1|SLC23A1|SLC22A14|SLC23A3|SLC22A1|SLC35F3|AFM|SLC52A2|SLC2A14|C2ORF83|SLC5A6|SLC52A3|RTBDN|SLC52A1|TTPA|SLC2A3|SLC2A6|ABCC1|SLC2A10|APOA1|NPC1L1|FOLR3|SLC2A2|GC|CBLIF|LRP2|AMN|FOLR1|ABCG2|SLC2A8|SLC19A2|SLC2A1|FOLR2|PDPN|TCN2|STRA6|ABCD4|TCN1|CD320|SLC22A2|SLC44A4|SLC25A19|SLC19A3|SLC47A1|CUBN	51	GO:0051180	-1.99942	1.85669e-05
33	vitamin transmembrane transport	0.0014267	STRA6|SCARB1|SLC46A1|SLC27A1|ABCC5|SLC25A32|SLC23A2|SLC19A1|SLC23A1|SLC44A4|SLC22A2|SLC19A2|SLC25A19|SLC23A3|SLC19A3|SLC22A1|C2ORF83|GC|SLC5A6|SLC47A1|LRP2	21	GO:0035461	-1.98392	5.11212e-05
34	diet induced thermogenesis	0.0231519	SCT|APPL2|SCTR|MC4R|ADRB1|OMA1|ADRB3|TRPV1|SORL1|ADRB2|UCP1|BMP8A|TRPV4	13	GO:0002024	-1.78428	0.00188063
34	response to nutrient levels	0.00057818	ALPL|ALAD|ATG14|RRP8|POR|SESN1|GABARAPL3|MTMR3|BBS4|BBS2|MKKS|WDR45|MAP1LC3A|MAP1LC3C|SSTR1|USF1|SSTR2|SSTR3|WIPI2|PRKAB1|WDR45B|APOE|DDIT3|TNFRSF11A|ATF3|RRAGA|LAMP2|PIM1|RRAGB|EIF2AK3|ULK2|ULK1|CSHL1|CHSY1|HSF1|CSH2|PAX2|HMOX1|FGF23|STK39|WNT4|CARTPT|SH3GLB1|TXN2|INHBB|PCSK9|DAPL1|SP1|RIPOR1|AKT1|BECN2|GDF15|MFSD2A|KYNU|FOXO3|HSPA8|CDKN1A|HAMP|VDR|CYP1B1|SHANK2|LARS1|F5|JMY|F7|APAF1|BRIP1|MAP1L…	467	GO:0031667	-1.57454	1.46351e-05
35	epidermal cell differentiation	0.0187994	ATOH1|POU4F3|TP63|ACER1|BMP4|FGF2|DLL1|JAG1|TXNIP|EVPL|EPHA2|NOTCH1|PLS1|ADAM9|TPRN|TMC1|GRXCR1|GRXCR2|WHRN|LHFPL5|STRC|SFN|JAG2|KRT1|ST14|S100A7|OVOL1|OVOL3|DNASE1L2|NFKBIZ|GLI1|SLC44A4|CDSN|IRF6|HRNR|PLEC|TCHH|GSDME|HDAC1|TGM3|DSP|TMEM79|POU3F1|PPHLN1|IL1A|PPP3CA|KCNQ1|USH1C|BCL11B|SHARPIN|KRT17|CLIC4|ABCA12|KLF4|MYO7A|PAX6|GATA6|MAFB|KAZN|SAV1|OVOL2|SLC9A3R1|UGCG|LCE1A|IL17A|LCE1B|LATS2|MAP2K1…	197	GO:0009913	-1.58113	0.0013874
35	keratinization	0.0234531	KRT86|KRT85|SPRR2B|KRT84|SPRR2D|KRT83|CNFN|KRTAP6-2|KRTAP6-1|SPRR1A|PPHLN1|SPRR1B|IL1A|CASP14|LCE5A|KRTAP6-3|LCE7A|SHARPIN|KRT17|SPRR4|KRT6A|LCE6A|ABCA12|LCE2D|LCE3C|LCE3D|LCE3A|LCE3B|EVPL|SPRR3|LCE3E|KRT16|LCE4A|CERS3|KRT6C|KAZN|KRT6B|KRT71|SFN|KRT79|KRT1|KRT78|KRT77|KRT76|KRT75|KRT74|KRT73|KRT72|PPL|KRT8|TGM1|LCE1A|LCE1B|LIPN|LIPM|LIPK|KRT4|KRT3|KRT2|KRT5|IVL|HRNR|LCE1E|LCE1F|LCE1C|LCE1D|LCE2B|…	83	GO:0031424	-1.8227	0.0019122
36	vitamin catabolic process	0.0254707	PDXP|CYP4F2|CYP26C1|FGF23|CYP26A1|CYP2W1|CYP4F3|CYP3A4|CYP27B1|CYP4F12|CYP24A1|CYP26B1|CYP4F11|PM20D2|MTHFS	15	GO:0009111	-1.76857	0.0021728
36	lipid catabolic process	7.56183e-13	SPP1|SCARB1|PNPLA5|PLIN1|SRD5A2|LPIN3|DECR2|ENPP2|BDH2|ADTRP|PLBD2|PLCD3|PHYH|FAAH2|ADORA1|NEU2|NEU4|NEU1|HSD17B4|CYP39A1|SCP2|SNX17|ACER1|NEU3|ACER3|LPIN2|GBA1|APOE|GALC|LIPA|PLCH1|PLCH2|APOA2|ABHD4|IAH1|PLA2G7|ECI1|BSCL2|ACOT7|LYPLA2|ECHDC2|FGF23|MCAT|MT3|SMPD1|GPIHBP1|PNPLA4|ABHD3|APOA5|BCO1|LIPG|SULT2A1|NAPEPLD|ACAD11|ACAD10|ABCD4|CRTC3|PAFAH1B2|CYP2W1|SMPDL3A|CYP1B1|GDPD1|GDPD3|PNPLA7|APOA4|…	290	GO:0016042	-2.19842	1.11861e-15
37	morphogenesis of an epithelial bud	0.0366003	BMP4|NOG|RDH10|TP63|FGFR2|FGF10|SOSTDC1	7	GO:0060572	1.74911	0.00357942
37	branch elongation of an epithelium	0.0204328	BMP4|RDH10|WNT5A|MED1|SPRY2|FGFR2|ESR1|FGF10|AREG|HOXD13|SOX9|YAP1|SPRY1|SHH|FGF1	15	GO:0060602	1.85409	0.00154824
38	neutrophil chemotaxis	0.0382575	CCL19|SYK|DPEP1|BSG|CSF3R|CXCL10|CCL5|CXCL8|CXCL11|LGALS3|PIKFYVE|PLA2G1B|PIK3CD|TGFB2|TREM1|CXCL3|CXCL2|IL1B|EDN2|CKLF|C5AR1|PDE4B|PIP5K1C|ITGB2|SAA1|EDN1|CXCR2|ITGA9|ITGA1|NCKAP1L|PREX1|S100A9|CXCL9|GBF1|CXCL13|S100A8|CX3CL1|CCL4|PPIB|CCL2|S100A12|CCL1|CCL20|CXCL6|CXCL1|CCL14|PF4|CCL3L3|CCL8|CCL3|CCL15|PF4V1|CCL16|CCL23|CCL26|CCL18|CCL7|CCL21|CCL4L2|EDN3|LBP|CXCR1|CCL17|CCL24|PIK3CG|JAML|CCL22|…	81	GO:0030593	1.5417	0.00380437
38	neutrophil migration	0.0114182	CCL19|CD177|SYK|PECAM1|DPEP1|BSG|CSF3R|CXCL10|CCL5|CXCL8|CXCL11|LGALS3|PIKFYVE|PLA2G1B|PIK3CD|TGFB2|EMP2|MCOLN2|PRTN3|TREM1|CXCL3|CXCL2|IL1B|EDN2|CKLF|C5AR1|PDE4B|PIP5K1C|ITGB2|SAA1|UMOD|UMODL1|EDN1|CXCR2|ITGA9|ITGA1|NCKAP1L|PREX1|S100A9|CXCL9|GBF1|CXCL13|S100A8|CX3CL1|CCL4|PPIB|CCL2|GP2|S100A12|CCL1|CCL20|CXCL6|CXCL1|CCL14|PF4|CCL3L3|CCL8|CCL3|CCL15|PF4V1|JAGN1|CCL16|CCL23|CCL26|CCL18|CCL7|WDR1|…	93	GO:1990266	1.61719	0.00073381
39	carboxylic acid transport	0.000188359	SLC27A1|SLC10A1|SLC25A12|SLC25A11|SLC38A1|CEACAM1|AQP9|SLC5A6|SLC7A13|SLC38A7|CTNS|GRM2|SLC35D3|SLC25A38|TSPO2|SLC1A2|MPC2|SLC16A8|MPC1|SLC35D1|SLC26A5|SLC38A9|SLC19A2|SLC11A1|SLC1A5|TRPV1|SFXN3|FOLR2|SLC7A2|SLC16A3|PDPN|CD36|KCNJ10|SLC22A2|SLC3A1|P2RX7|SLC7A6|SLC7A7|SLC7A11|LRRC8C|SLC7A8|SLC7A9|PRAF2|NR0B2|SLC1A3|ACE|SLCO1B1|SLC1A6|SLC1A7|SLCO1B3|SLC26A1|SLC17A6|ABCC10|SLC17A8|NOS2|ABCC5|ABCC4|S…	250	GO:0046942	-1.69735	3.839e-06
39	organic acid transmembrane transport	0.0134207	SLC16A2|SLC6A14|SLC6A13|SLC27A1|SLC6A11|SLC25A32|SLC6A12|SLC23A2|SLC19A1|SLC6A5|SLC23A1|SLC6A6|SLC6A7|SLC29A4|SLC25A12|SLC25A11|CPT1A|SLC38A1|SLC5A6|SLC27A5|SLC7A13|SLC15A4|SLC38A7|SLC25A38|TSPO2|ABCD3|SLC25A20|SLC38A10|ABCC1|ABCD1|SLC1A2|MPC2|SLC7A4|SLC16A8|MPC1|LRP2|CPT2|SLC25A14|SLC38A9|SLC11A1|SLC2A1|CLN8|SLC1A5|SFXN3|CLN3|SLC7A2|SLC16A3|SLC16A7|SLC7A14|SLC7A5P2|ABCD4|SLC7A5P1|SLC38A11|SLC38A…	137	GO:1903825	-1.59692	0.000915449
40	regulation of intestinal absorption	0.000869317	ENPP7|PRAP1|APOA1|HAMP|ABCG8|ABCG5|APOA4|EPB41|APOA2|CYP8B1|APOA5|LEP|LPCAT3	13	GO:1904478	-1.98598	2.80056e-05
40	regulation of system process	0.0287037	SCN4A|TOMM70|APP|RANGRF|CHRM2|CHRM3|SCN11A|SLC25A12|ABAT|ADORA3|ADORA1|MTNR1B|HRH2|ADRA1D|CTNNA3|F2R|SSTR2|DAG1|PTAFR|OPRL1|APOE|KCNJ5|KBTBD13|ADORA2A|CACNG5|EIF2AK3|AIF1|RNF10|NOTCH1|APOA2|STRIT1|ATP1B1|GRIN2C|GRIN2D|GLP1R|PTPRO|KLK8|NKX3-1|STK39|DVL1|C1QTNF1|HIP1R|PTK2B|CARTPT|GSX2|NPNT|PBX3|GPD1L|TSHZ3|FOXP1|INHBB|IL2|PRKACA|CALM3|MDM2|PRAP1|GLRA1|INPP5K|FGF13|ADA|FOXO3|OPRPN|KCNJ12|CTSC|SMAD3…	566	GO:0044057	-1.35748	0.00252407
41	positive regulation of GTPase activity	0.0148204	TBC1D9|RGS1|ARHGAP6|ADAP2|F2R|RGS4|GARNL3|DOCK10|NTRK3|EPHA2|SFRP1|CD40|GPR65|SNX13|CX3CL1|RAB11FIP2|RABGAP1L|S100A10|THY1|AGAP2|WNT4|AGAP1|PTK2B|SNX9|CCL18|DOCK9|CCL7|CCL4L2|C9ORF72|SMCR8|WDR41|CCL17|CCL24|CCL22|SEMA4D|S1PR1|RSU1|RALGDS|BCAS3|ITGA6|ADCYAP1|LARS1|RANGAP1|RAPGEF4|RGS14|CCL13|CCL11|HRAS|RGS10|CCL19|MMUT|RGP1|TAX1BP3|USP17L2|CCL5|RASGRF2|RASGRP2|TBCK|RASGRP1|RGS16|DOCK8|TBC1D20|RASG…	279	GO:0043547	-1.4784	0.00104503
41	regulation of GTPase activity	0.0384771	STMN3|CPEB2|RASA3|TBC1D9|RGS1|ARHGAP6|BBS4|RAB3GAP2|ADAP2|MKKS|F2R|TTC8|ARRB2|EFNA5|RGS4|GARNL3|DOCK10|NTRK3|EPHA2|GAPVD1|SFRP1|CD40|GPR65|SNX13|CX3CL1|PROM2|RAB11FIP2|RABGAP1L|PLXNC1|S100A10|PLXNB3|THY1|RIPOR2|AGAP2|WNT4|AGAP1|PTK2B|SNX9|RASIP1|CCL18|DOCK9|CCL7|CCL4L2|C9ORF72|SMCR8|WDR41|CCL17|CCL24|PLXNB2|CCL22|SEMA4D|S1PR1|RSU1|RALGDS|KLRK1|BCAS3|ITGA6|FICD|PYCARD|RASAL3|ADCYAP1|LARS1|RANGAP1|…	368	GO:0043087	-1.38543	0.00385783
42	response to BMP	0.00953288	GDF1|BMP8B|GDF3|GDF6|GDF5|MSX1|GDF7|GDF9|ADAMTS12|PHOX2B|BMPR1B|NODAL|BMP15|LEFTY1|BMPER|MSX2|TGFB2|HFE|BMP6|BMP10|BMP7|BMP5|BMP4|ETV2|FST|NOTCH2|COMP|SMAD9|ADAMTS7|SCX|SLC39A5|HIVEP1|SPART|ZNF8|ACVRL1|SFRP1|USP9Y|GATA3|MEGF8|FAM83G|TWSG1|TGFB1|HES5|SOX9|BMP2|FKBP8|DLX3|GDF15|WNT5A|ACVR2B|ACVR2A|DDX5|BMPR2|PDCD4|DSG4|LEFTY2|ACVR1|SMAD1|TGFB3|GDF2|SMURF1|SMAD5|TMEM100|NOG|SMAD6|USP15|TMPRSS6|EGR1|…	100	GO:0071772	-1.61301	0.000557808
42	cellular response to BMP stimulus	0.00953288	GDF1|BMP8B|GDF3|GDF6|GDF5|MSX1|GDF7|GDF9|ADAMTS12|PHOX2B|BMPR1B|NODAL|BMP15|LEFTY1|BMPER|MSX2|TGFB2|HFE|BMP6|BMP10|BMP7|BMP5|BMP4|ETV2|FST|NOTCH2|COMP|SMAD9|ADAMTS7|SCX|SLC39A5|HIVEP1|SPART|ZNF8|ACVRL1|SFRP1|USP9Y|GATA3|MEGF8|FAM83G|TWSG1|TGFB1|HES5|SOX9|BMP2|FKBP8|DLX3|GDF15|WNT5A|ACVR2B|ACVR2A|DDX5|BMPR2|PDCD4|DSG4|LEFTY2|ACVR1|SMAD1|TGFB3|GDF2|SMURF1|SMAD5|TMEM100|NOG|SMAD6|USP15|TMPRSS6|EGR1|…	100	GO:0071773	-1.61301	0.000557808
43	DNA replication	1.06869e-11	TIPIN|CHEK1|FAM111B|CDC34|POLG2|ZNF830|E4F1|LIG3|TRAIP|SLFN11|SDE2|HELB|SAMHD1|PCLAF|POLI|RBBP6|WRNIP1|FBH1|NFIC|TICRR|POLN|ZRANB3|PRIM2|WDHD1|CCNE2|RBBP4|CDK2AP1|DNAJC2|KHDC3L|REPIN1|CARM1|OOEP|NT5M|NUCKS1|BAZ1A|RBMS1|CDT1|ORC3|BOD1L1|RFWD3|BLM|POLQ|FANCM|RMI1|TREX1|REV1|CDK9|REV3L|CENPS|ATR|PCNA|NASP|RBBP8|MCM3|ATAD5|ORC1|RBBP7|RECQL4|GINS1|DUT|RRM2|KAT7|GINS3|TONSL|GINS4|DONSON|RPA1|CORT|SSRP1…	198	GO:0006260	2.20143	2.63484e-14
43	DNA conformation change	4.55691e-05	POLQ|BRIP1|NAV2|FANCM|DDX11|DDX1|TREX1|MCM8|POT1|HMGB2|CHD8|HELQ|ASCC1|ASCC2|RECQL5|ASCC3|SUPV3L1|RFC5|TOP3A|ANXA1|MCM3|TOP1|HELB|RECQL4|TOP1MT|GINS1|TOP3B|IGHMBP2|DTD1|GINS3|GINS4|HMGB1|RAD51|ERCC3|RPA1|CHD1L|ERCC2|ABL1|RAD50|WRNIP1|FBH1|DDX11L8|DDX3X|DDX12P|DNA2|HMGA1|TOP2B|MTERF1|ZRANB3|RUVBL1|RFC4|TWNK|MRE11|XRCC6|HNRNPA2B1|DSCC1|SSBP1|MCMDC2|RECQL|HMGB3|MCM7|NBN|G3BP1|XRCC5|TOP2A|MCM9|RUVBL2…	89	GO:0071103	2.04938	7.08803e-07
44	mitochondrial translation	0.000428987	MRPS28|MRPS26|FASTKD2|MRPS27|MRPS22|MRPS24|EARS2|MRPS25|MRPS23|MRPL49|MRPS21|MRPS2|MRPL47|MRPL48|MRPL45|MRPS7|MRPS6|MRPL46|MRPS5|MRPL43|MRPL44|MRPL52|MRPL53|MRPS9|MRPL50|MRPL51|MRPS35|MRPS33|MRPS30|MRPS34|MRPL58|MRPL57|MRPL15|MRPL54|MRPL55|YARS2|NDUFA7|CHCHD1|MRPL4|MRPL2|MRPL1|TSFM|MRPS31|DARS2|SARS2|MTRF1L|MTIF3|MTRF1|IARS2|GADD45GIP1|AARS2|GARS1|WARS2|RARS2|MRPL3|MTG1|AURKAIP1|DAP3|MTIF2|MRPL40…	110	GO:0032543	2.02425	9.8715e-06
44	mitochondrial gene expression	4.29618e-05	MRPS28|MRPS26|FASTKD2|MRPS27|FASTKD3|MRPS22|MRPS24|EARS2|MRPS25|MRPS23|MRPL49|MRPS21|MRPS2|MRPL47|MRPL48|MRPL45|RPUSD4|MRPS7|MRPS6|MRPL46|MRPS5|MRPL43|SUPV3L1|MRPL44|MRPL52|MRPL53|MRPS9|MRPL50|MRPL51|MRPS35|MRPS33|MRPS30|MRPS34|MRPL58|MRPL57|MRPL15|MRPL54|MRPL55|YARS2|NDUFA7|CHCHD1|MRPL4|MRPL2|MRPL1|TSFM|MRPS31|DARS2|SARS2|MTRF1L|MTIF3|MTRF1|IARS2|GADD45GIP1|FASTKD1|FASTKD5|AARS2|TFB1M|MTERF1|GAR…	141	GO:0140053	2.0131	6.56715e-07
45	response to tumor necrosis factor	0.0495098	GBP3|TRADD|AFF3|ZFP36L2|TRAF6|TRAF5|HYAL2|ST18|GBA1|CACTIN|TNFRSF11A|GBP1|NUB1|TNFRSF14|RRAGA|SELE|ADAM9|GBP2|SFRP1|CD40|GATA3|TNFSF11|CX3CL1|NKX3-1|TNFRSF25|PRPF8|TNFRSF1B|CARD14|PTK2B|TRPV1|SMPD1|NPNT|ZFP36L1|PLVAP|CCL18|FOXP1|CCL7|CCL4L2|HAS2|CCL17|TMSB4X|TNFRSF13C|CCL24|TNFRSF17|AKT1|CCL22|TNFRSF18|PIAS3|INPP5K|IKBKB|FOXO3|TRAF3IP2|NR1D1|PYCARD|ANKRD1|HAMP|CYP1B1|EIF5A|JAK2|GSDME|ILK|CCL13|CC…	200	GO:0034612	-1.41983	0.00537089
45	cellular response to tumor necrosis factor	0.0229151	GBP3|TRADD|YBX3|RORA|ZFP36L2|ADAMTS12|ADAMTS13|TRAF6|TRAF5|CXCL8|GPD1|ASS1|AKAP12|HYAL2|ST18|GBA1|CACTIN|TNFRSF11A|GBP1|ADAMTS7|TNFRSF14|RRAGA|APOB|HYAL3|HYAL1|GBP2|SFRP1|CD40|GATA3|TNFSF11|CX3CL1|NKX3-1|TNFRSF21|ACTN4|SIRT1|TNFRSF25|PRPF8|TNFRSF1B|CARD14|CLDN18|MYOG|PTK2B|TRPV1|PID1|NPNT|ZFP36L1|PLVAP|CCL18|FOXP1|CCL7|CCL4L2|KRT8|HAS2|CCL17|TMSB4X|TNFRSF13C|TCL1A|CCL24|TNFRSF17|AKT1|CCL22|TNFRSF…	175	GO:0071356	-1.47563	0.00183998
46	response to ionizing radiation	0.00112494	TRIM13|ALAD|ABRAXAS1|RNF8|TP53BP1|CRYAB|HUS1|CCND2|ELK1|KAT5|STK11|NIPBL|POLB|IKBIP|DNM2|BRSK1|NHEJ1|FANCD2|SOD2|INTS3|INO80|RHNO1|ATM|CLOCK|NABP2|INTS7|SFRP1|HSF1|GATA3|TICRR|TOPBP1|RPL26|XRRA1|SIRT1|CBL|PRKAA1|TNKS1BP1|XRCC5|GADD45A|DNMT3A|SMPD1|BRAT1|CCL7|PTPRC|FBXO4|MDM2|TIGAR|PRAP1|RAD9A|NUCKS1|CCND1|APOBEC1|CDKN1A|HAMP|EEF1D|TSPYL5|PAXIP1|THBD|RFWD3|MTA1|HRAS|RNF168|BLM|EYA1|MEN1|EYA3|TREX1…	143	GO:0010212	1.71976	3.77197e-05
46	cellular response to ionizing radiation	0.00262298	TREX1|BCL2L1|EGR1|BRCA1|TP53BP1|ATR|CRYAB|HUS1|CCND2|ELK1|RAD1|YAP1|NIPBL|GRB2|ITGB6|TMEM109|DNM2|KDM4D|BRCC3|BABAM2|GTF2H5|INO80|SPIDR|RAD51|SWI5|RHNO1|ATM|CLOCK|CYBA|KDM1A|MGMT|INTS7|SFRP1|HSF1|RAD9B|TANK|BARD1|ECT2|MAP3K20|RPL26|TLK2|XRCC6|TP53|SNAI2|SIRT1|H2AX|SFRP2|CHEK2|NET1|ZMPSTE24|FIGNL1|TNKS1BP1|XRCC5|GADD45A|BRCA2|LIG4|FBXO4|RAD51AP1|MDM2|PRAP1|WRN|RAD9A|IFI16|RHOB|NUCKS1|CDKN1A|HAMP|E…	73	GO:0071479	1.82939	0.000112524
47	immunoglobulin production	0.000315255	POLQ|BTK|SWAP70|MAD2L2|RNF8|YY1|NBN|MSH2|PMS2P2|PMS2P1|BATF|MSH3|CCR6|EXO1|BCL6|MSH6|CYREN|PRKDC|XRCC4|SANBR|NFKBIZ|LIG4|POLL|ATAD5|CD40LG|MCM3AP|AICDA|SHLD3|SHLD2|SHLD1|POLB|HSPD1|PMS2P5|CTNNBL1|TRAF3IP2|EXOSC6|NHEJ1|SAMHD1|EXOSC3|TCF3|ERCC1|STAT6|FOXP3|PMS2|MLH1|UNG|RNF168	47	GO:0002377	1.75262	6.78803e-06
47	B cell activation	0.0018044	AKAP17A|BCL3|PHF14|RNF8|GAPT|SLC25A5|CD19|CARD11|CD22|MALT1|ST3GAL1|PIK3CD|IKZF3|ONECUT1|MEF2C|NOTCH2|DLL1|NHEJ1|BLNK|TXLNA|KIT|DOCK10|PHB2|ATM|SLC39A7|BST2|EZH2|WNT3A|FZD9|CD40|ITGA4|SPI1|SKAP2|IL10|SWAP70|TPD52|TBC1D10C|CD79B|PTK2B|SP3|SYVN1|CCR6|CD79A|CXCR5|GPR183|NFKBIZ|HDAC4|PTPRC|IL9|AQP8|EPHB2|ITM2A|ADA|TRAF3IP2|CEBPG|EXOSC6|PRKCB|EXOSC3|CR2|ZBTB7A|IFNB1|IL11|IL21|ZAP70|CDH17|HDAC9|MLH1|IC…	186	GO:0042113	1.53946	6.91035e-05
	determination of adult lifespan	0.0161321	TFCP2L1|CGAS|TP53|TREX1|GBA1|ZMPSTE24|INPP5D|MSH2|SIRT6|ATM|LRRK2|RAD54L|RAD54B|GHRHR|COQ7|PRDM2|IDE|MSH6|LEP|ATN1	20	GO:0008340	1.8391	0.00116404
	post-embryonic development	0.0281637	ALX4|SZT2|IGF2R|TGFBR1|PPP1R13L|ACO1|MMUT|ASH1L|TIPARP|LHX1|VEGFA|TAL2|RC3H2|SMAD2|BPNT2|NKX2-3|ASL|BCL11B|MECP2|CHST11|ATF5|HEG1|AGO2|EFEMP1|BMP4|MYO1E|BAK1|PLAGL2|PLEKHA1|C12ORF57|SOD2|FZD5|KLF4|MYO7A|APOB|ATM|BAX|ERCC1|KMT2A|ERCC2|ARID5B|ABL1|GIGYF2|VPS54|NPPC|BCL2L11|SCN9A|GATA3|GRXCR1|ACADM|DSCAM|ATRX|CSRNP1|SEMA3C|INPPL1|SELENOP|FBN1|FGFR2|CYP1A2|SGPL1|EMX1|NDN|GABRG2|CDH23|SLC18A2|ETNK2|MT…	92	GO:0009791	-1.62021	0.00246734
	oligosaccharide catabolic process	9.1194e-05	LCT|CTBS|MGAM|MAN2C1|SI|TREH|NEU2|NEU4|NEU1|GBA3|GM2A|HEXB|MANBA|MAN2B1|NEU3|MAN2B2	16	GO:0009313	-2.08888	1.55031e-06
	neurotransmitter catabolic process	0.00342306	PRIMA1|COMT|TOMT|ALDH5A1|HNMT|ACHE|COLQ|BCHE|MAOB|ABAT|MAOA	11	GO:0042135	-1.90756	0.000157537
	carnitine metabolic process	0.00971188	ACADM|ALDH9A1|SLC22A4|CRAT|CPT1B|CPT1A|CROT|CPT1C|POR|TMLHE|BBOX1|CPT2|ACADL	13	GO:0009437	-1.86715	0.00057123
	protein localization to chromosome	6.69817e-06	PIH1D1|RB1|PINX1|HASPIN|TPP1|H2BC11|MCM8|TINF2|TASOR|POT1|PPHLN1|TERF2IP|ACD|CTCFL|TTK|TERF2|FAM47E|ATR|H1-5|KNL1|MTBP|TNKS|RPA2|IFFO1|NIPBL|RAD21|MACROH2A2|NABP2|RPA1|EZH2|H4C9|ZMYND8|CHAMP1|KNTC1|IK|CDK1|SPO11|PLK1|ATRX|LEMD2|BUB1B|ZNF827|CTCF|CENPA|ESCO2|MSH2|SPDL1|WBP2|XRCC5|ZW10|TERT|MCM9|RUVBL2|BOD1|PARP3|BRCA2|XRCC4|MACROH2A1|SGF29|AURKB|LRWD1|RCC2|TNKS2|SLF1|SLF2|LEF1|ESR1|CHMP7|MIS12|H2A…	76	GO:0034502	2.15072	7.37635e-08
	negative regulation of protein kinase B signaling	0.0288416	PTPRJ|MAGI2|LEMD2|FLCN|CIB1|CRYBA1|SIRT1|PPP2CA|PHLPP1|MSTN|BTN2A2|SH2B3|DRD3|RACK1|MUL1|GPER1|PHLDA3|SLC9A3R1|ARRB2|DAG1|BANK1|HYAL2|INPP5K|SFRP5|DDIT3|PLEKHA1|XDH|PTEN|TSC2|NOP53|OTUD3|CAVIN3|EPHA2|PIK3CB|PPARA|DLG1|DRD2|PDCD6|HLA-G|MTM1|PKHD1	41	GO:0051898	-1.71468	0.00256938
	response to thyroid hormone	0.0378851	TOMM70|HES1|CRLS1|CTSB|SLC26A5|SLC34A1|KLF9|GCLC|GATA1|THRB|INHBB|STK11|CTSS|RDX|GHSR|HPN|CTSL|GAS2L1|CTSH|MED1|GBA1|BRD8|KIT|GCLM|LMO2|ATP1A3|F7|ACE|CAB39|C2	30	GO:0097066	-1.74475	0.00375489
	sodium ion transport	0.0035584	SCN4A|FXYD2|SLC6A14|SLC6A13|SLC6A11|SLC6A12|SLC6A1|SLC23A2|SCN8A|SCN7A|SLC10A1|SLC6A5|SLC9A1|SLC23A1|SLC6A6|SLC6A7|SCN11A|ATP1B3|SLC38A1|SLC5A6|SLC4A4|SLC38A7|CACNA1G|SCN1B|SLC22A5|SLC38A10|NDUFA9|SCN4B|PON3|ATP1A3|ATP1A2|SLC5A1|ATP1B1|ATP1B2|SCN9A|SLC5A2|CHP1|ATP1A4|SLC5A11|FXYD1|ATP1B4|SLC5A3|STK39|SLC34A2|SLC34A1|SLC12A2|MAGED2|WNK4|FGF13|SLC38A11|SLC38A6|SLC38A8|SCN10A|SLC12A1|SCNN1G|SLC8B1|S…	186	GO:0006814	-1.61178	0.000166105
	oxidative demethylation	0.0287224	TDG|ALKBH4|TET3|ALKBH1|CYP1A2|FTO|JMJD6|ALKBH3|CYP3A4|ALKBH2|ALKBH5|CYP2C9|CYP2C8|CYP3A5|CYP2D6|CYP3A7|TET2|CYP3A43|TET1	19	GO:0070989	-1.74337	0.00253988
	negative regulation of monoatomic anion transport	0.00282209	TCAF2C|TCAF2|PRKG2|ANO9|GOPC|GABRE	6	GO:1903792	-1.97219	0.000121994
	negative regulation of ATP-dependent activity	0.00924086	MCM2|TP53|THADA|TSC1|SIRT1|IFIT1|MNAT1|PAM16|PPIF|RGN|LTF|VCPKMT|TNNI3|ATP5IF1|TNNT2|OXA1L|SLN|TLR9|PXK|MRLN|PLN|C4ORF3	22	GO:0032780	-1.88718	0.000533533
	hair follicle maturation	0.0123005	ERCC2|RBPJ|TRPC4AP|NOM1|NF1|NSUN2	6	GO:0048820	1.87055	0.000804667
	cellular response to corticosteroid stimulus	0.0131063	HNRNPU|SMYD3|ZFP36L2|CASP9|MSTN|EIF4E|ANXA1|PCK1|FLT3|METTL21C|ASS1|MT-ND3|FBXO32|SSTR2|SSTR3|SSTR5|NPAS4|FAM107A|DDIT4|USP8|SSTR4|EDN1|AKR1C3|PCK2|TFAP4|SRD5A1|SGK1|MYOD1|BCL2L11|ISL1|GSK3A|RAN|ATP2B1|SCNN1A|UBE2L3|AIFM1|KLF9|HMGCS2|ZFP36L1|GJB2|GPER1|ARG1|RPS6KB1|SERPINF1|ATP5F1A|ERRFI1|PLAT|REST|CYP1B1|UGT1A1|SCNN1G|JAK2|BMI1|ZFP36|SCNN1D|SCNN1B|AQP1|NR3C1|CFLAR|STC1|IGF1R|ACE|AXIN2|ACVR1	64	GO:0071384	-1.73557	0.00088323
	natural killer cell mediated immunity	0.0472938	RAET1E|PRDX1|SLAMF7|FCGR3A|LYST|RAET1G|CLEC2A|CORO1A|RNF19B|ARL8B|GZMB|ULBP2|VAMP2|PLEKHM2|RAB27A|IL18|ULBP1|ULBP3|KLRD1|PTPN6|KLRC2|STAT5B|KLRK1|CEBPG|TUBB4B|MICA|SH2D1A|KIF5B|VAMP7|LAG3|TUBB|CD2|NKG7|UNC13D|KLRF2|KIR3DL1	36	GO:0002228	-1.588	0.00509162
	positive regulation of translation	0.0229151	ZCCHC13|NIBAN1|BARHL2|YBX1|FASTKD2|MRPS27|BCL3|FASTKD3|RMND1|YBX3|RPL5|HNRNPU|TENT4B|UHMK1|LARP1B|NGRN|SYNCRIP|BOLL|EIF5AL1|NSUN5|TENT5B|RPUSD4|RPUSD3|TRUB2|CDC123|METTL5|METTL8|YTHDF1|NAT10|YTHDF2|YTHDF3|IGF2BP1|SAMD4A|HNRNPL|LIN28A|HNRNPD|PTAFR|EIF3E|KHDRBS1|UCN|TENT4A|EIF4A3|DDX3X|RPL26|FXR1|RBM3|HABP4|EIF5A2|CSDE1|PTK2B|EIF2B5|MTOR|EIF4G1|ELAVL1|RPS4X|SERP1|PLXNB2|TNF|CYP1B1|EIF5A|UPF3B|PAIP1…	137	GO:0045727	1.56222	0.0018418
	regulation of morphogenesis of a branching structure	0.0436879	NOG|AGTR2|GDNF|LHX1|VEGFA|MAGED1|HOXD13|HOXB7|MAP3K13|BMP7|SIX2|BMP4|NTN4|SMO|PHB2|BCL11A|ABL1|CAV3|SIX4|SFRP1|BTBD7|PDGFA|PAX2|SNAI2|PAX8|FKBPL|FGFR2|LGR4|FGF10|RTN4|TACSTD2|FGF7|SOX9|SHH|SOX8|SULF1|SHOX2|WNT2|WNT5A|AR|AGT|TNF|GREM1|HGF|ESR1|SIRT6|LRRK2|MDK|WNT2B|SIX1|CTNNB1	51	GO:0060688	1.64345	0.00454833
	Cdc42 protein signal transduction	0.0231077	SHTN1|RHOU|RHOJ|WAS|CDC42|RHOV|NTN1	7	GO:0032488	-1.82442	0.00186867
	regulation of vascular endothelial growth factor production	0.00983942	IL6ST|SARS1|RORA|SULF2|IL1A|BRCA1|ATF4|NODAL|TGFB1|AQP4|NDRG2|C5|C3AR1|CCBE1|GATA4|HPSE|SULF1|IL1B|HIF1A|C5AR1|ARNT|CXCL17|CCR2|CYP1B1|EIF2AK3|ISL1|ADORA2B|PTGS2|IL6|C3|FLT4|NOX1	32	GO:0010574	1.85897	0.000583831
	vascular endothelial growth factor production	0.0207397	ADGRG1|IL1B|HIF1A|IL6R|TNF|IL6|ADAMTS3	7	GO:0010573	1.81226	0.00158418
	positive regulation of cyclin-dependent protein serine/threonine kinase activity	0.0231363	CDC6|SPDYE7P|EGFR|SRC|MNAT1|SPDYE10|SPDYE11|SPDYE12|SPDYE13|SPDYE14|SPDYE15|SPDYE16|SPDYE17|SPDYE18|CCND3|CCND2|SPDYE21|SPDYE2B|PSMD10|MAPRE3|AKT1|CCNY|PDGFB|CDKN1B|CCND1|PKD2|SPDYE2|SPDYE1|SPDYE4|SPDYE3|SPDYE6|PROX1|SPDYE5|PKD1|RGCC|SPDYE8|SPDYE9|PSRC1|SPDYC|SPDYA|ADAM17	41	GO:0045737	1.84821	0.00187478
	positive regulation of nucleocytoplasmic transport	0.0383937	NCBP2|HCLS1|ZIC1|NRDE2|HDAC3|FLNA|PIK3R2|PIK3R1|RIOK2|MAVS|GLI3|HSP90AA1|CHP2|RAPGEF3|IL1B|CDH1|HYAL2|CAMK1|TPR|PPM1A|GSK3B|SMO|KHDRBS1|PRKD1|CPSF6|PTGS2|NEDD4|EFCAB7|EMD|ECT2|CDK1|RAN|YWHAE|SFN|TARDBP|PRKCD|CTDSPL2|BAG3|TGFB1|UBR5|TRIM28|PRKACA|IFNG|SHH|ZPR1|DHX9|GAS6|JUP|IPO5|SMAD3|RBM22|JAK2|SIRT6|ZC3H12A|PSEN1|DMAP1|ANP32B|XPO4|MAPK14|LEP	60	GO:0046824	1.69512	0.00383053
	cell cycle phase transition	1.06254e-06	ENSA|RB1|GFI1|FBXL21P|PPP6C|APP|CDK17|CDK18|CDK14|CDK15|MASTL|PPP2R2D|CDK16|TIPIN|CHEK1|CUL1|CDC34|AURKA|CCND3|CCND2|AKAP8|CLASP1|NEUROG1|CUL5|PIM2|DNM2|RHOU|BRSK1|BACH1|KHDRBS1|FBXL22|EZH2|CDK3|FOXM1|FBXL15|CACUL1|CDC27|CDK5|CUL2|FBXL12|TPD52L1|TMOD3|GPR132|CDC7|ANAPC7|HINFP|CDC16|PPME1|PKMYT1|DBF4|FBXL7|PLK3|MELK|EIF4EBP1|LCMT1|OVOL1|PLK2|BTN2A2|IQGAP3|CCNE2|CCNB2|E2F7|PTPRC|CTDP1|CALM3|ZPR1|CC…	179	GO:0044770	1.71589	6.94806e-09
	xenobiotic transport	0.0239041	RALBP1|SLC28A3|ABCA3|ABCC4|ABCC5|SLC28A2|PDZK1|SLC29A2|SLC19A1|ATP8B1|ABCG2|SLC22A4|ABCB4|SLC29A4|SLC2A1|SLC22A1|SLC29A1|SLC18A1|ABCC3|ABCC2|SLC7A5|ABCA8|TMEM30A|SLC22A5|SLC22A18|CLDN1|ABCC1|SLC15A2|GJA1|SLC43A3|ATP7B|SLC22A3|SLC22A2|ABCB1|ABCB5|ABCC11|SLC47A2|SLC17A3|SLC47A1|NR1I2|ABCB11|ABCC10|OSCP1	43	GO:0042908	-1.75699	0.00197651
	positive regulation of synaptic transmission, GABAergic	0.0209869	CA2|CA7|ZDHHC3|HAP1|TACR1|ADORA2A|NLGN1|NLGN2|KIF5B|NPS|OXTR|NALCN|ZDHHC12|PRKCE|ADRA1A	15	GO:0032230	-1.8294	0.00162127
	peroxisome organization	0.00971188	PEX2|ZFAND6|RAB8B|PEX5|PEX1|PEX11B|LONP2|ABCD2|ACOT8|FIS1|PEX11G|SEC16B|PEX26|DNM1L|USP9X|HACL1|ABCD3|ABCD4|ABCD1|PEX11A|TMEM135|MFF|PEX7|PEX6|PEX3|PEX16|PLAAT3|PEX14|PEX19|PEX5L|PEX12|PEX13|TRIM37|PEX10	34	GO:0007031	-1.79668	0.000573071
	leukocyte cell-cell adhesion	0.0287822	CD177|SYK|GFUS|ROCK1|GCNT1|PODXL2|MSN|PECAM1|SPN|ADD2|EXT1|CCL5|CLEC4M|CD40LG|BMP7|F11R|IL1B|ITGB2|ITGAL|UMOD|ICAM1|RAC2|SELPLG|ITGA5|SELE|JAM2|VCAM1|SELL|S100A9|GOLPH3|ITGA4|STK10|S100A8|SLC39A8|ITGB1|CLECL1P|EZR|SELP|CX3CR1|FERMT3|CERCAM|PTPRC|ITGB7|SEMA4D|OLR1|TNF|CD209|APOA4|CD44|LRG1|ZAP70|TNIP1|MADCAM1|LEP|NT5E	55	GO:0007159	-1.39464	0.00254991
	dephosphorylation	0.0234531	ALPL|PPP6C|FIG4|PTPRH|IMPA1|INPP5J|PTPRS|INPP1|PLPP2|PPP3CB|DUSP29|MTMR3|CTDSP1|CTDSP2|MTMR14|PDPR|SSU72P8|SGPP2|SSU72P7|SSU72P5|SSU72P4|PDP1|PDP2|SSU72P3|SSU72P2|INPP5B|CDC14B|PTPRO|MTMR8|MTMR9|MTMR6|INPPL1|MTMR7|BGLAP|PPP2CA|PPP2R3B|CTDSPL2|PPTC7|PIP4P1|CTTNBP2NL|TPTE2|ALPG|DUSP7|DUSP28|PPP2CB|PTPN3|DUSP26|STYX|PTPRE|PTPRC|PLPPR1|PLPPR2|PPM1E|PLPPR3|PPM1F|PLPPR5|TPTE|INPP5E|INPP5K|ACP1|PTPN12|D…	242	GO:0016311	-1.39595	0.00191588
	lysosomal transport	0.041466	NCOA4|CACNG7|ATG14|BECN1|PIK3C3|PIK3R4|PSAP|HMGXB4|LAMP1|STX8|DTX3L|CCDC91|AP4M1|TGFBRAP1|HGS|VPS16|VIPAS39|CACNG5|SLC30A2|GNPTAB|DENND3|LAMP2|VPS51|VPS53|VPS52|LYSET|ARSB|FHIP1B|VPS54|UEVLD|CDX2|NEDD4|CACNG8|GPRASP1|CACNG2|RAB12|CACNG3|CACNG4|CHMP3|GCC2|RAB7A|PLEKHF2|RNF157|ARL8B|BIN1|PLEKHF1|VCP|HGSNAT|CLN3|AKTIP|SPTBN5|SORL1|PCSK9|WASH3P|C9ORF72|TMEM106B|BECN2|TSG101|HSPA8|CLU|HSPA1A|CHMP6|CHM…	131	GO:0007041	-1.50442	0.00421884
	regulation of centrosome cycle	0.0229151	KAT2B|CDK5RAP2|CCNF|CHORDC1|MCPH1|BRCA1|AURKA|FBXW5|CEP76|NAT10|ATF5|CHMP1B|CEP295|CEP120|CEP295NL|NUP62|PLK4|GEN1|CENPJ|ALMS1|VPS4B|XRCC3|TRIM37|ROCK2|STIL|MARK4|CCNL2|CHMP3|CEP131|PDCD6IP|SIRT1|SASS6|CHMP1A|PLK2|NPM1|RBM14|MDM1|TMEM67|CENATAC|RAB6C|WDR62|PPP1R35|CHMP5|CHMP4C|XPO1|C10ORF90|CHMP4B|NUBP1|CCNL1|SPICE1|CHMP2B|CHMP2A|KAT2A|PKHD1	54	GO:0046605	1.69376	0.00183601
	myelin maintenance	0.0336736	DEGS1|AKT1|SOD1|ABCD1|CLU|PLEC|ABCD2|PTEN|EPB41L3|AKT2|NDRG1|PALS1|FA2H|MYRF|PRX|CXCR4|SH3TC2	17	GO:0043217	-1.74993	0.00313822
	negative regulation of growth	0.0137016	SPP1|RB1|TOMM70|SLIT3|SLIT2|MT2A|MSX1|KCNK2|PTPRS|NAIF1|PLAC8|FXN|HSPA1B|SERPINE2|BBS2|NDUFA13|TSPYL2|BMP10|NPPB|BMP4|TNR|HYAL2|CGRRF1|HIF1A|RGS4|CDA|TRIM46|ULK2|ULK1|BST2|BCL11A|ING1|WNT3A|SFRP1|ENPP1|CDKN2AIP|SCGB3A1|BDKRB1|SEMA6A|SEMA6D|SEMA7A|PPP2CA|FRZB|SOCS2|TMPRSS4|SEMA3E|WNT3|MT3|ING5|SEMA4A|TGFB1|WT1|OSGIN1|ADAM15|FOXP1|DAB2|ALOX15B|CCAR2|HNF4A|RAI1|SEMA4D|GDF15|FGF13|CDKN1A|SMAD3|DCBLD2…	245	GO:0045926	-1.51673	0.000940481
	regulation of lipoprotein lipase activity	0.000354179	NR1H2|APOA1|PCSK5|PCSK6|SORT1|APOA4|APOC3|FURIN|APOC2|GPIHBP1|ABHD5|APOA5|APOH|HDAC9|NR1H3|ANGPTL3|ANGPTL4|APOC1	18	GO:0051004	-2.06809	7.91722e-06
	cellular glucuronidation	4.55691e-05	UGT2B17|UGT1A10|UGT1A7|UGT1A1|UGT2A3|UGT2A2|UGT2A1|UGT2B11|UGT2B4|UGT2B28|UGT2B7|ABHD10|UGT1A9|UGT2B10|UGT1A5|UGT1A4|UGT1A3|UGT1A6|UGT2B15|UGT1A8	20	GO:0052695	-2.19208	7.18142e-07
	protein localization to centrosome	0.0396602	MAPRE1|CCDC14|CEP131|SNX10|GOLGB1|CSNK1D|HOOK3|MCPH1|AURKA|SPAG5|CEP350|DCTN2|C2CD3|KIAA0753|CEP192|PIBF1|DISC1|BBS4|NUDCD3|CEP250|PCM1|STIL|CEP83	23	GO:0071539	1.74257	0.00398949
	regulation of anatomical structure size	0.020249	CYFIP2|CHRM3|ADORA1|SCPEP1|MTNR1B|HRH2|BBS4|ADRA1D|BBS2|MKKS|F2R|GDI1|ABCB8|EFNA5|APOE|ADORA2A|TRIM46|ARPC5L|ULK2|ULK1|PLS1|WNT3A|TWF2|PAX2|CHMP3|SLC26A5|WNT3|MT3|HIP1R|GRIP2|PTK2B|COTL1|CYRIB|PLEK|WDR1|TMSB4X|PEX11A|WASHC5|FGF13|POU4F2|ACTN2|PYCARD|RND2|KCNN4|LARS1|ADRA2B|PIK3CA|AQP1|GSN|RHOA|CCL11|CAV1|PPP1CA|NEFL|RASA1|SHANK3|WAS|FOXC1|CAPZA3|PPP1R15A|DAAM2|USH1C|ASIC2|SVIL|HSP90AA1|ANO6|WNT7A…	497	GO:0090066	-1.38983	0.00152766
	protein folding	0.000833953	PPIL3|HSP90B1|RP2|CCT8L1P|PFDN2|HSPA1B|UGGT1|WIPF1|MKKS|NPPB|DNAJC25|GRPEL1|LTBP4|DNAJC21|CRTAP|DNAJB1|DNAJC5|RIC3|P3H1|CWC27|TRAP1|PFDN5|HSPA4L|CCT2|NGLY1|PPIB|HYPK|HSPBP1|PPIE|PPIH|PPIG|MESD|ERO1A|VAPA|HSPA1L|HSPB6|ST13|HSPA7|DNAJC2|AHSA1|QSOX2|DNAJC7|FKBP8|HSPA14|HSPA13|BAG5|BAG2|CDC37L1|HSPA8|HSPA1A|DNAJB8|FKBP4|PPIA|ERP27|CHORDC1|GAK|FKBP1A|CCT8L2|CD74|QSOX1|HSP90AA1|DNAJC4|B2M|TCP1|CDC37|TB…	220	GO:0006457	1.68414	2.67293e-05
	glucan catabolic process	0.0449826	PYGL|STBD1|GAA|G6PC1|RB1CC1|MGAM|PGM2|GABARAPL1|PHKG2|PFKM|AGL|PYGB|PYGM	13	GO:0009251	-1.73079	0.00475408
	positive regulation of histone deacetylation	0.0229123	JDP2|SDR16C5|TP53|CTBP1|SIRT1|C6ORF89|SUV39H1|ING2|VEGFA|AKAP8L|SMARCA5|RRP8|SAP30BP|PRKD1|PRKD2|AKAP8|SREBF1|LRRK2|APLNR|PINK1|BCL6|BAZ2A|NIPBL	23	GO:0031065	-1.81561	0.00182651
	double-strand break repair	1.23213e-05	HMCES|ABRAXAS1|RNF8|TP53BP1|XRCC1|HELQ|HUS1|LIG3|SMCHD1|PRPF19|RAD21|SAMHD1|FANCD2|ATM|AUNIP|RNF169|DCLRE1A|FBH1|POLN|ANKLE1|SPO11|CDC7|PPP4C|SMARCAD1|VCP|TNKS1BP1|XRCC5|MBTD1|PIAS4|NUCKS1|SIRT6|CHD4|RFWD3|MLH1|BLM|WDR48|TDP1|POLQ|BRIP1|EYA1|FANCM|TDP2|DDX1|EYA3|RMI1|FANCB|MAD2L2|REV3L|PALB2|RAD51C|FAN1|PPP5C|CYREN|RBBP8|SWSAP1|MCM3|RAD51B|KDM2A|KDM4D|RECQL4|CDCA5|TONSL|GINS4|SWI5|RPA1|ERCC5|RAD5…	204	GO:0006302	1.78587	1.49864e-07
	porphyrin-containing compound metabolic process	0.0222338	SLCO2B1|SLC46A1|RSAD1|CPOX|PPOX|SLC25A39|ALAD|HMOX1|BDH2|COX15|CYP1A2|UROD|BLVRA|IBA57|TSPO|ALAS1|FXN|ATP5IF1|SPTA1|NFE2L1|HMOX2|ABCC2|FLVCR1|AMBP|HPX|UGT1A4|EIF2AK1|BLVRB|SLC25A38|SLC11A2|ABCC1|SUCLA2|PGRMC1|UROS|FECH|UGT1A1|TMEM14C|COX10|CYP1A1|ALAS2|ABCB6|ABCB10|IREB2|SLCO1B1|SLCO1B3|SRRD|HMBS	47	GO:0006778	-1.7173	0.00175278
	renal water homeostasis	0.0310903	PRKACB|HYAL2|CYP4F2|ATP6V1B1|AKR1B1|MYO5B|WFS1|CYP4A11|PRKACG|CYP11B2|UMOD|AQP6|AQP4|CYP4F12|AKAP11|AQP1|AQP3|AQP2|PRKACA|ADCY6|HAS2|MLLT6	22	GO:0003091	-1.75816	0.00283615
	protein N-linked glycosylation	0.0246771	DDOST|PMM2|ENTPD5|FUT6|MGAT5B|FUT5|MGAT4D|FUT9|NUDT14|GFPT1|RPN1|ALG5|SRD5A3|DHDDS|DPM1|EXT2|GFPT2|UGGT1|ALG10B|B4GALNT2|ST3GAL1|MPDU1|B4GALT1|NUS1|DOLK|DOLPP1|GAL3ST1|B4GALT7|MGAT1|OSTC|TMEM258|OST4|DERL3|SLC39A8|PGM3|GORASP1|KRTCAP2|MAGT1|MAN1C1|TMEM165|UBE2J1|PMM1|ALG14|ALG13|ALG12|ALG11|ALG10|MGAT3|ST6GAL1|ALG1|ALG8|RFT1|ALG9|STT3B|ALG6|ALG2|ALG3|DPAGT1|MGAT5|RPN2|FUT3|MGAT2|STT3A|TUSC3|DAD1|…	72	GO:0006487	1.63066	0.00208482
	negative regulation of endoplasmic reticulum stress-induced intrinsic apoptotic signaling pathway	0.0288416	HERPUD1|XBP1|WFS1|BCL2L1|HSPA1A|CREB3L1|TXNDC12|PDX1|SYVN1|LRRK2|GRINA|SELENOS|PTPN1|CREB3|MAGEA3|HYOU1|PRKN|PARK7|OPA1|TMBIM6	20	GO:1902236	1.77268	0.00256389
	cellular ketone metabolic process	0.00540405	TPI1|SRD5A2|AKR1B1|AKR1B10|CYP46A1|HAGH|CYP19A1|TDO2|GOT2|STARD3|HSD17B1|CYP11B2|HSD17B3|PDSS1|UBIAD1|SULT1C4|COQ9|FDXR|COQ2|COQ7|PDSS2|COQ6|GPD1|VKORC1L1|CACNA1H|CBR4|COQ8B|CRYZL1|KDSR|LHB|NDUFA9|FSHB|NQO2|AKR1A1|CBR1|HSD17B6|CYP4F3|AKR1C3|CYP2B6|SRD5A1|EDNRB|PNKD|GPD2|COQ8A|VKORC1|COQ10B|COQ10A|CYP4F11|COQ5|ALDH8A1|COQ3|IDO1|NMT1|CYP4F2|ADH4|HSD11B2|AFMID|KMO|KYAT1|GATD1|DHRS9|HSD17B10|AFP|KYAT…	85	GO:0042180	-1.60366	0.000270025
	regulation of endocytosis	0.0440224	HIP1|ABCA2|APP|BMP2K|VAC14|VEGFA|SNCA|PPP3CB|SNX17|CD22|CD151|HNRNPK|NEU3|SERPINE1|LRRTM2|ARRB2|DLL1|APOE|SELE|WNT3A|DKK1|SFRP4|RSPO1|PROM2|RUFY1|USH1G|LPAR1|HIP1R|RAB4A|NECAB2|SMPD1|APOA5|DAB2|PCSK9|AHI1|CALM3|CLIP3|CD36|LRSAM1|NLGN1|AXL|SYT11|CAV1|LRRTM1|CCL19|CBLL1|SYK|SPHK1|STX1B|TF|SRC|SLC17A7|RAB31|APLN|H1-1|RIT2|PPP3CA|PPP3CC|ARFGAP1|LGALS3|APOC3|RABGEF1|APOC2|MKLN1|PTPN1|APOC1|PACSIN2|ANO…	212	GO:0030100	-1.42638	0.00460918
	excretion	0.0415586	CHRNB4|ATP6V1B1|ABCG2|TACR1|SCN11A|SLC22A12|UMOD|KCNMA1|TRPV1|EDNRB|SLC22A6|CLN3|MDK|CHRNA3|MLLT6|ATP6V0A4|ADRA1A|CHRNB2	18	GO:0007588	-1.66386	0.0042351
	T cell differentiation	0.00351488	BCL3|SRF|PATZ1|FUT7|RORA|RIPK3|ZFP36L2|JMJD6|CLEC4D|CLEC4E|CLEC4G|ARMC5|PPP3CB|CARD11|MR1|PIK3CD|STK11|NKAP|PTPN22|IKZF3|CD1D|LMBR1L|ATP7A|PSMB11|GBA1|BRAF|NHEJ1|NCAPH2|KIT|FZD5|ITPKB|HMGB1|PREX1|GATA3|LEPR|CHD7|SPI1|TCF7|TSC1|JAG2|SEMA4A|WNT4|TOX|CD8A|SP3|RORC|CCR9|CCR6|ZFP36L1|FOXP1|IL2|GPR183|NFKBIZ|MTOR|PTPRC|ITK|CTSL|CD3G|ZBTB7B|CD3E|CD3D|ADA|ENTPD7|TRAF3IP2|CD83|PRR7|FCER1G|RHOH|IL21|IL18R1…	173	GO:0030217	-1.58538	0.000162341
	transepithelial transport	0.0246771	ABCG2|RHBG|RHCG|BEST1|SLC12A2|ABCC2|SLC1A1|CLCNKB|SLC26A6|CFTR|AQP8|ITPR1|ABCC1|AHCYL1|SLC1A2|CLCNKA|ABCB1|CSF2|EDN1|P2RY6|EDNRB|SCNN1B|CXADR|AQP1|GPLD1|CLCN7|SLC5A1|SLC1A3|OSTM1|P2RY4	30	GO:0070633	-1.79939	0.00208454
	programmed cell death involved in cell development	0.0473975	TOPAZ1|CASP2|KITLG|IL1B|SYCP2|SOD1|UBE2B|YBX3|BCL2L1|IL1A|TEX11|DDB1|KIT|NTRK1|MAEL|BCL2|BAX|PRKDC|FASLG|DNASE1L3|UNC5C|SYCE3	22	GO:0010623	1.7849	0.00511837
	regulation of systemic arterial blood pressure	0.0239041	RASL10B|IER3|P2RX2|NAV2|REN|AGTR2|KCNK6|ACE2|CMA1|ECE1|CYP11B2|ENPEP|PRCP|ADORA1|TPM1|OXTR|MECP2|BBS4|ADRA1D|CORO2B|GJA5|EMP2|ASIC2|NPPB|AVPR1A|F2R|SUCNR1|WNK1|AVP|EDN2|ATP6AP2|ADM2|PDGFB|NOS3|NPPA|CORIN|PCSK5|SLC2A5|EDN1|ADRB1|ADRB3|SOD2|EDNRB|CYBA|AVPR2|DRD2|RPS6KA2|AGTR1|ADM5|GSK3A|ADAMTS16|ADM|PTPRO|NOX1|NTSR1|CYP4F2|NDST2|GPR37L1|DRD5|CYP4A11|TACR1|KLK3|OR51E2|ARHGAP42|HSD11B2|TRPV1|AVPR1B|T…	95	GO:0003073	-1.64247	0.00197937
	positive regulation of transcription of nucleolar large rRNA by RNA polymerase I	0.0496066	PIH1D1|NOL11|MARS1|DDX11|SMARCB1|NCL|IPPK|PWP1|MTOR|SMARCA4	10	GO:1901838	1.71447	0.00539769
	protein neddylation	0.0331875	TRIM40|DCUN1D4|COPS2|DCUN1D2|DCUN1D1|NAE1|COPS7B|NEDD8|COPS7A|UBE2M|GPS1|COPS5|UBE2F|COPS3|UBA3|COPS6|COPS8|RBX1|RNF7|DCUN1D5|DCUN1D3|COPS4	22	GO:0045116	1.76516	0.0030711
	insemination	0.0239041	DDO|P2RX1|TAC1|EDDM3A|TACR1|ACVR2A|KLK14|SLC6A4|OXTR|OXT|SERPINE2|AVPR1A|SEMG1	13	GO:0007320	-1.77485	0.00198415

## Sheet: S5c_PotCDWithProg vsPotCDnoProg
Supplementary Table S5c. Results from fast gene set enrichment analysis (FGSEA), based on lists of genes sorted on p-value and fold change, resulting from the comparisons of gene expressions between groups Potential CD with progression vs Potential CD without progression. The FGSEA results in the form of enriched GO terms were filtered based on semantic similarities, where the most significant GO…
Group Potential CD with progression vs. Potential CD without progression
__mclCluster	GS_DESCR	fdr_qvalue (Potential CD with progression_vs_Potential CD without progression)	Genes	gs_size	Name	NES (Potential CD with progression_vs_ Potential CD without progression)	pvalue (Potential CD with progression _vs_Potential CD without progression)
1	immune response-regulating signaling pathway	3.19625e-23	FCN2|FCN3|IGHV3-43D|IGHV1-45|IGHV4OR15-8|IGHV2-26|IGHV1-58|TRAF6|IGHV6-1|TIFA|IGHV1-24|IGHV3-64D|CD19|IGLL5|IGHV5-51|IGHV4-61|HLA-DQB1|IGHV3OR16-10|BTLA|IGHV4-31|IGHV3OR16-12|CD300LF|IGHV3-64|HLA-DPB1|IGHV1-3|FCGR1BP|FCN1|MAPKAPK3|IGHV3-66|IGHV4-38-2|IGHV1-8|IGHV3-72|IGHV3-73|IGHV3-74|IGHV3OR16-17|IGHV3OR16-13|IGHV3-43|PHB2|IGHV3-49|OAS1|IGHV5-10-1|IGHV4-28|LACC1|NFATC2|IGHV3-30-3|IGHV3-30-5|GATA…	394	GO:0002764	2.30373	1.08414e-26
1	adaptive immune response based on somatic recombination of immune receptors built from immunoglobulin superfamily domains	7.86738e-23	IGLL1|IGHV3-43D|IGHV1-45|CD81|RNF8|PSG9|IGHV4OR15-8|IGHV2-26|IGHV1-58|TRAF6|IGHV6-1|IGHV1-24|IGHV3-64D|CD19|PPP3CB|IGLL5|RAB27A|IGHV5-51|IGHV4-61|IGHV3OR16-10|IGHV4-31|EBI3|IGHV3OR16-12|IGHV3-64|IGHV1-3|IGHV3-66|JAG1|IGHV4-38-2|IGHV1-8|IGHV3-72|IGHV3-73|C4BPB|IGHV3-74|C4BPA|IGHV3OR16-17|IGHV3OR16-13|IGHV3-43|IGHV3-49|IL21R|NOTCH1|IGHV5-10-1|IGHV4-28|SCART1|SERPING1|IGHV3-30-3|IGHV3-30-5|CD40|GATA…	247	GO:0002460	2.37447	9.05188e-26
1	leukocyte mediated immunity	7.86738e-23	DBH|IGLL1|PRDX1|IGHV3-43D|IGHV1-45|CD81|RNF8|SCN11A|IGHV4OR15-8|RNF19B|IGHV2-26|IGHV1-58|VAMP2|IGHV6-1|IGHV1-24|IGHV3-64D|CD19|PPP3CB|IGLL5|PLEKHM2|RAB27A|IGHV5-51|RAB44|IGHV4-61|IGHV3OR16-10|IGHV4-31|IGHV3OR16-12|IGHV3-64|IGHV1-3|IGHV3-66|JAG1|IGHV4-38-2|IGHV1-8|IGHV3-72|IGHV3-73|C4BPB|IGHV3-74|LAT|C4BPA|IGHV3OR16-17|IGHV3OR16-13|IGHV3-43|IGHV3-49|IL21R|IGHV5-10-1|IGHV4-28|SCART1|SERPING1|IGHV3-…	292	GO:0002443	2.29775	5.81048e-26
1	B cell mediated immunity	1.48014e-16	C4B_2|IGLL1|BCL3|IGHV3-43D|IGHV1-45|CD81|IL13RA2|RNF8|IGHV4OR15-8|IGHV2-26|IGHV1-58|IGHV6-1|IGHV1-24|IGHV3-64D|CD19|IGLL5|IGHV5-51|IGHV4-61|IGHV3OR16-10|IGHV4-31|IGHV3OR16-12|IGHV3-64|IGHV1-3|IGHV3-66|IGHV4-38-2|IGHV1-8|IGHV3-72|IGHV3-73|C4BPB|IGHV3-74|C4BPA|SLA2|IGHV3OR16-17|IGHV3OR16-13|IGHV3-43|IGHV3-49|IL21R|IGHV5-10-1|IGHV4-28|SERPING1|IGHV3-30-3|IGHV3-30-5|CD40|C2|IGHV1OR21-1|C9|IGHV1-69D|I…	175	GO:0019724	2.40489	4.13582e-19
1	humoral immune response	3.0614e-13	ANG|FCN2|FCN3|IGLL1|IGHV3-43D|IGHV1-45|CD81|PRSS3|IGHV4OR15-8|IGHV2-26|HMGN2|IGHV1-58|FGB|GNLY|IGHV6-1|IGHV1-24|IGHV3-64D|IGLL5|IGHV5-51|IGHV4-61|HLA-DQB1|IGHV3OR16-10|IGHV4-31|EBI3|NOTCH2|IGHV3OR16-12|IGHV3-64|IGHV1-3|FCN1|IGHV3-66|IGHV4-38-2|BLNK|IGHV1-8|IGHV3-72|IGHV3-73|C4BPB|IGHV3-74|C4BPA|IGHV3OR16-17|PRSS2|IGHV3OR16-13|IGHV3-43|IGHV3-49|BST1|MFAP4|NOTCH1|IGHV5-10-1|IGHV4-28|SERPING1|IGHV3-…	301	GO:0006959	2.21688	1.25797e-15
1	defense response to bacterium	2.74784e-11	ANG|FCN2|IGLL1|IGHV3-43D|IGHV1-45|MARCHF2|IGHV4OR15-8|IGHV2-26|IGHV1-58|PLAC8|FGB|GNLY|IGHV6-1|IGHV1-24|IGHV3-64D|LACRT|IGLL5|GBP6|DEFB109B|IGHV5-51|GBP7|SERPINE1|IGHV4-61|IGHV3OR16-10|IGHV4-31|NOTCH2|IGHV3OR16-12|C5AR1|IGHV3-64|IGHV1-3|IGHV3-66|IGHV4-38-2|IGHV1-8|IGHV3-72|IGHV3-73|IGHV3-74|IGHV3OR16-17|IGHV3OR16-13|IGHV3-43|TNFRSF14|IGHV3-49|EPHA2|OAS1|IGHV5-10-1|SLC30A1|IGHV4-28|IGHV3-30-3|S100…	370	GO:0042742	2.10506	1.54871e-13
1	cell recognition	1.64665e-10	SCARB1|FCN2|FCN3|IGLL1|APP|IGHV3-43D|IGHV1-45|CD81|PEAR1|IGHV4OR15-8|IGHV2-26|IGHV1-58|LY6K|ST6GALNAC6|IGHV6-1|IGHV1-24|IGHV3-64D|IGLL5|CLEC4M|IGHV5-51|IGHV4-61|TNN|TUB|IGHV3OR16-10|IGHV4-31|IZUMO1R|IGHV3OR16-12|IGHV3-64|IGHV1-3|FCN1|IGHV3-66|CNTN6|IGHV4-38-2|IGHV1-8|IGHV3-72|IGHV3-73|IGHV3-74|IGHV3OR16-17|IGHV3OR16-13|SPACA4|IGHV3-43|IGHV3-49|IGHV5-10-1|IGHV4-28|NTM|TEX101|IGHV3-30-3|IGHV3-30-5|…	228	GO:0008037	2.16151	1.1638e-12
1	phagocytosis	2.24303e-10	XKR8|SCARB1|XKR7|FCN2|XKR9|FCN3|XKR4|IGLL1|XKR6|XKR5|IGHV3-43D|IGHV1-45|PEAR1|IGHV4OR15-8|IGHV2-26|IGHV1-58|BECN1|TM9SF4|BIN2|ADORA1|TYRO3|IGHV6-1|IGHV1-24|IGHV3-64D|RAB34|IGLL5|IGHV5-51|IGHV4-61|TUB|HAVCR1|IGHV3OR16-10|IGHV4-31|IGHV3OR16-12|IGHV3-64|IGHV1-3|FCN1|IGHV3-66|IGHV4-38-2|IGHV1-8|ADORA2A|IGHV3-72|IGHV3-73|IGHV3-74|SLAMF1|MSR1|IGHV3OR16-17|IGHV3OR16-13|RAC2|IGHV3-43|IGHV3-49|MFGE8|AIF1|…	250	GO:0006909	2.04808	1.62218e-12
1	phagocytosis, engulfment	1.64216e-08	XKR8|XKR7|XKR9|IGLL1|XKR4|XKR6|XKR5|IGHV3-43D|IGHV1-45|IGHV4OR15-8|IGHV2-26|IGHV1-58|BECN1|CDC42|BIN2|IGHV6-1|IGHV1-24|IGHV3-64D|IGLL5|IGHV5-51|IGHV4-61|TREM2|HAVCR1|IGHV3OR16-10|IGHV4-31|IGHV3OR16-12|IGHV3-64|IGHV1-3|IGHV3-66|IGHV4-38-2|IGHV1-8|IGHV3-72|IGHV3-73|IGHV3-74|IGHV3OR16-17|MSR1|IGHV3OR16-13|RAC2|IGHV3-43|IGHV3-49|AIF1|IGHV5-10-1|MARCO|IGHV4-28|RHOBTB1|RHOBTB2|IGHV3-30-3|IGHV3-30-5|TIM…	127	GO:0006911	2.20621	1.9164e-10
1	leukocyte mediated cytotoxicity	2.5946e-08	PRDX1|CORO1A|RNF19B|GZMB|VAMP2|FCGR1A|PPP3CB|PLEKHM2|RAB27A|IL18|IL7R|EMP2|IGHG1|TREM1|F2|MYD88|PTPN6|TUBB4B|B2M|MICA|GZMM|CADM1|HLA-A|CD2|NKG7|KLRF2|STXBP2|TRA|TRB|RAET1E|SLAMF7|FCGR3A|LYST|RAET1G|CLEC2A|ARL8B|TAP2|ULBP2|NLRP6|ELANE|CTSG|CRTAM|ULBP1|HPRT1|ULBP3|STAT5B|PRF1|KLRK1|CTSH|CEBPG|AZU1|CTSC|P2RX7|SH2D1A|KIF5B|SCNN1B|VAMP7|LAG3|TUBB|UNC13D|KIR3DL1|TUSC2	62	GO:0001909	2.19547	3.16725e-10
1	cell killing	6.24291e-07	DEFB118|PRDX1|H2BC11|RNF19B|HMGN2|GNLY|VAMP2|MUC7|PPP3CB|PLEKHM2|RAB27A|EMP2|TREM1|KRT6A|LCE3C|LCE3A|LTF|LCE3B|STXBP2|RAET1E|C9|RPS19|S100A12|FCGR3A|RAET1G|ARL8B|TAP2|ULBP2|NLRP6|ELANE|DCD|CRTAM|DEFB4B|ULBP1|HPRT1|ULBP3|HTN1|HTN3|RPL30|PRF1|KLRK1|ROMO1|CTSH|CEBPG|AZU1|CTSC|HAMP|P2RX7|RNASE7|SH2D1A|PGLYRP4|PGLYRP3|KIF5B|SCNN1B|LAG3|CST11|CCL13|PGLYRP1|DEFA6|C3|DEFA4|KIR3DL1|DEFA5|DEFA3|TUSC2|DEFB1…	104	GO:0001906	2.02392	1.07742e-08
1	plasma membrane invagination	9.25112e-07	XKR8|XKR7|XKR9|IGLL1|XKR4|XKR6|XKR5|IGHV3-43D|IGHV1-45|IGHV4OR15-8|IGHV2-26|IGHV1-58|BECN1|SNX33|CDC42|BIN2|IGHV6-1|IGHV1-24|IGHV3-64D|IGLL5|IGHV5-51|IGHV4-61|TREM2|HAVCR1|IGHV3OR16-10|IGHV4-31|IGHV3OR16-12|IGHV3-64|IGHV1-3|IGHV3-66|IGHV4-38-2|IGHV1-8|IGHV3-72|IGHV3-73|IGHV3-74|IGHV3OR16-17|MSR1|SPIRE2|IGHV3OR16-13|RAC2|IGHV3-43|IGHV3-49|AIF1|IGHV5-10-1|MARCO|IGHV4-28|RHOBTB1|RHOBTB2|IGHV3-30-3|I…	136	GO:0099024	2.07823	1.627e-08
1	natural killer cell mediated immunity	4.14001e-05	RAET1E|PRDX1|SLAMF7|FCGR3A|LYST|RAET1G|CLEC2A|CORO1A|RNF19B|ARL8B|GZMB|ULBP2|VAMP2|PLEKHM2|RAB27A|IL18|ULBP1|ULBP3|KLRD1|PTPN6|KLRC2|STAT5B|KLRK1|CEBPG|TUBB4B|MICA|SH2D1A|KIF5B|VAMP7|LAG3|TUBB|CD2|NKG7|UNC13D|KLRF2|KIR3DL1	36	GO:0002228	2.03915	1.20444e-06
1	immunological synapse formation	0.00269513	CCL19|PRF1|CD81|MSN|CORO1A|EPHB1|CD6|DLG1|DOCK8|CCL21|CCR7|NCK2|DOCK2	13	GO:0001771	1.9124	0.000154159
1	antimicrobial humoral response	0.0173237	ANG|DEFB118|SPRR2A|BCL3|H2BC11|PRSS3|HMGN2|GNLY|CXCL8|FGB|MUC7|KRT6A|GALP|PRSS2|LTF|S100A9|CXCL9|CXCL13|RPS19|S100A12|SFTPD|RPL39|SLC11A1|S100A7|HLA-E|PF4|RARRES2|FAU|NOD2|ELANE|PF4V1|IL36RN|DEFB4B|PI3|RNASE6|RNASE3|RNASE2|RPL30|SLPI|ROMO1|DMBT1|IGHA1|AZU1|RNASE7|PGLYRP4|PGLYRP3|WFDC10B|DEFB1|WFDC11|PPBP|CXCL5|CCL13|PGLYRP1|WFDC9|DEFA6|DEFA4|DEFA5|H2BC21|DEFA3|SPAG11B|SPAG11A|JCHAIN|TF|BPIFA1|WFD…	111	GO:0019730	1.69816	0.00150343
1	killing of cells of another organism	0.0395432	DEFB118|RPS19|S100A12|H2BC11|GAPDH|DEFB103B|HMGN2|GNLY|DEFA1B|CHGA|MUC7|DCD|DEFB4B|HTN1|HTN3|SEMG1|LYZ|KRT6A|RPL30|DEFB128|ROMO1|HAMP|LCE3C|LCE3A|LTF|LCE3B|RNASE7|PGLYRP4|PGLYRP3|DEFB136|DEFB132|CST11|CCL13|PGLYRP1|DEFA6|DEFA4|DEFA5|DEFA3|H2BC12	39	GO:0031640	1.70642	0.00484216
2	regulation of innate immune response	3.17446e-12	TOMM70|FCN2|FCN3|IKBKE|HLA-F|PTPRS|TRAF6|CEACAM1|TYRO3|HSPA1B|TIFA|IL18RAP|PVR|GBP5|RBM47|LAMP1|PQBP1|TRIM6|ARRB2|TRAFD1|CD300LF|APOE|MEFV|FCN1|MAPKAPK3|CACTIN|IRAK2|NINJ1|TRIM62|SAMHD1|NLRP3|PHB2|TRIM5|NMI|OAS1|SERPING1|LACC1|GRAMD4|CFH|CD40|OTUD4|TXK|SPI1|SH2D1B|RAET1E|RAB11FIP2|IRAK1|RPS19|FFAR2|IL12A|LYN|RAET1G|MAPKAPK2|CD96|HEXIM1|TLR1|TMEM126A|HLA-E|TGFB1|FPR2|TLR3|XRCC5|NLRP6|NOD2|CRTAM|NF…	368	GO:0045088	2.23663	1.46096e-14
2	regulation of response to biotic stimulus	8.59132e-12	PGC|TOMM70|EMILIN2|FCN2|FCN3|IKBKE|TRAF6|TIFA|GBP5|RBM47|LAMP1|TRIM6|TRAFD1|CD300LF|APOE|FCN1|MAPKAPK3|NINJ1|TRIM62|SAMHD1|TRIM38|TRIM5|PHB2|OAS1|SERPING1|PRDX2|LACC1|GRAMD4|CFH|TXK|SPI1|PPP2R3C|SH2D1B|RAET1E|RPS19|IRAK1|IL12A|LYN|APOBEC3F|APOBEC3G|KLK3|CD96|HEXIM1|TMEM126A|HLA-E|TGFB1|XRCC5|FOXP1|CRTAM|LY86|CTSS|KLRD1|WDFY1|TIGAR|TRAF3IP2|KLRK1|IKBKB|ADAM8|CD36|PYCARD|MBL2|LRSAM1|HSPA1A|LY96|TSP…	455	GO:0002831	2.06105	4.51878e-14
2	positive regulation of response to external stimulus	2.80023e-11	PGC|TOMM70|TRADD|EMILIN2|FCN2|APP|FCN3|CNTF|IKBKE|CD81|CREB3L3|TRAF6|TIFA|GBP5|RBM47|LAMP1|TRIM6|USF1|CD300LF|FCN1|MAPKAPK3|NINJ1|TRIM62|TNFRSF11A|TRIM5|PHB2|OAS1|AIF1|CD47|LACC1|S100A9|TXK|SPI1|PLA2G7|SH2D1B|RAET1E|RPS19|IRAK1|S100A12|IL12A|LYN|CDK19|STK39|KLK3|RIPOR2|HEXIM1|TMEM126A|PTK2B|S100A7|HLA-E|TGFB1|XRCC5|RARRES2|CCR6|CX3CR1|CRTAM|LY86|IL2|CTSS|IFNG|TMSB4X|KLRD1|PPM1F|WDFY1|KLRK1|IKBKB|…	518	GO:0032103	1.97618	1.70297e-13
2	regulation of immune effector process	3.03109e-10	PGC|CD59|FCN2|FCN3|FES|CD244|HMCES|CD81|RIPK3|HLA-F|TP53BP1|TRAF6|CEACAM1|CD84|AHR|IL18RAP|PVR|PPP3CB|GPRC5B|MALT1|CD22|LOXL3|LAMP1|IL1R1|TRIM6|ARRB2|PTAFR|PRAM1|CSMD3|FCN1|NLRP3|C4BPB|SLAMF1|C4BPA|FZD5|RAC2|TNFRSF14|PHB2|EVPL|BST2|CD47|APOA2|SERPING1|LACC1|CFH|CD40|GATA3|SPI1|STXBP2|SH2D1B|RAET1E|IL27RA|RPS19|FFAR2|IL10|IL12A|HMOX1|LYN|SEMA7A|RAET1G|MAPKAPK2|CD5L|KLK3|CD96|TNFRSF1B|CD1E|TAP2|UBE…	373	GO:0002697	2.0037	2.24193e-12
2	positive regulation of defense response	2.21343e-09	PGC|TOMM70|EMILIN2|FCN2|TRADD|FCN3|APP|IKBKE|CD81|HLA-F|CREB3L3|TRAF6|HSPA1B|SNCA|TIFA|IL18RAP|PVR|GPRC5B|GBP5|RBM47|LAMP1|SERPINE1|PQBP1|TRIM6|HYAL2|CD300LF|MEFV|FCN1|MAPKAPK3|IRAK2|NINJ1|TRIM62|NLRP3|TNFRSF11A|PHB2|TRIM5|NMI|CLOCK|OAS1|CD47|LACC1|S100A9|CD40|PLA2G7|TXK|SPI1|TNFSF11|CX3CL1|OPTN|SH2D1B|RAET1E|RAB11FIP2|IRAK1|RPS19|FFAR2|S100A12|IL12A|CDK19|LYN|RAET1G|MAPKAPK2|OSMR|KLK3|HEXIM1|PEN…	381	GO:0031349	2.02285	1.96458e-11
2	regulation of leukocyte mediated cytotoxicity	2.71239e-07	NOS2|CD160|FADD|FCGR2B|RIPK3|HLA-F|CD1C|CD1B|CD1A|SLAMF6|CEACAM1|PVR|IL18RAP|RASGRP1|AP1G1|PPP3CB|MR1|STX7|IL7R|LAMP1|ARRB2|CD1D|KLRC2|NECTIN2|KLRC3|NCR3|KLRC4|KLRC1|B2M|AGER|ICAM1|MICA|GFER|HLA-B|NCKAP1L|CADM1|HLA-A|SERPINB9|IL23R|HLA-G|SPI1|LGALS9|RAET1E|LILRB1|IL12A|KIR2DL4|CXCL6|IL12RB1|CD1E|TAP2|HLA-E|TGFB1|KLRB1|F2RL1|CYRIB|STAP1|HLA-DRB1|CX3CR1|ITGAM|CRTAM|ARG1|DNASE1|PTPRC|DNASE1L3|CLEC12…	86	GO:0001910	2.19719	4.10157e-09
2	positive regulation of cell killing	4.09083e-07	NOS2|SYK|CD160|FADD|HLA-F|MAPK8|CD1C|CD1B|CD1A|SLAMF6|CLEC7A|PVR|IL18RAP|RASGRP1|AP1G1|FCER2|MR1|STX7|LAMP1|CD1D|KLRC2|NECTIN2|KLRC3|NCR3|KLRC4|B2M|HLA-B|CADM1|HLA-A|IL23R|SPI1|RAET1E|IL12A|CD5L|IL12RB1|CD1E|TAP2|HLA-E|F2RL1|CYRIB|STAP1|HLA-DRB1|ITGAM|CRTAM|ARG1|PTPRC|IFNG|HLA-DRA|CD226|KLRD1|STAT5B|PRF1|KLRK1|VAV1|XCL1|TYROBP|P2RX7|SH2D1A|IL21|SLC22A13|IL12B|LAG3|IL23A	63	GO:0031343	2.24629	6.58944e-09
2	regulation of T cell mediated cytotoxicity	3.0538e-06	LILRB1|IL12A|FADD|FCGR2B|RIPK3|HLA-F|IL12RB1|CD1C|CD1B|CD1E|CD1A|TAP2|HLA-E|CEACAM1|CYRIB|HLA-DRB1|PVR|PPP3CB|MR1|STX7|IL7R|PTPRC|HLA-DRA|KLRD1|CD1D|NECTIN2|KLRC1|XCL1|P2RX7|B2M|AGER|SLC22A13|HLA-B|NCKAP1L|IL12B|HLA-A|IL23R|HLA-G|IL23A	39	GO:0001914	2.20896	6.77619e-08
2	positive regulation of mononuclear cell migration	3.0791e-05	OXSR1|LGMN|APP|FADD|ADAM10|NEDD9|CORO1A|SPN|CXCL10|CCL5|LGALS3|IL4|DOCK8|SERPINE1|MOSPD2|WNK1|ANO6|DEFB124|SLAMF1|AGER|TNFRSF14|HMGB1|JAM2|AIF1|CD47|CD99L2|ABL1|ABL2|CXCL13|PLA2G7|SPI1|ITGA4|CXCL12|CCL4|LGALS9|CCL1|IL12A|CCL20|TNFSF18|STK39|TNFSF14|CCR1|ITGB3|S100A7|PTK2B|FPR2|CCR6|CCL3|PDGFD|CX3CR1|CREB3|CCL7|CCL21|TMEM102|CCR7|WNT5A|CALR|ADAM8|GAS6|TNF|XCL1|CXCL17|PYCARD|CCR2|XCL2|CSF1|S100A14|…	72	GO:0071677	2.06695	8.75548e-07
2	negative regulation of immune response	8.52569e-05	FGR|HCK|CD59|IL4I1|IL13RA2|HLA-F|DUSP10|FER|COL3A1|CLEC4G|CEACAM1|FOXF1|TYRO3|CD84|AHR|YTHDF2|PPP3CB|YTHDF3|AMBP|SAMSN1|HFE|LOXL3|TREM2|ALOX15|ARRB2|TRAFD1|NLRX1|FCRLB|CSMD3|CACTIN|NLRC5|SAMHD1|C4BPB|SLAMF1|C4BPA|TNFRSF14|NMI|OAS1|DRD2|SERPING1|SPI1|BANF1|IL27RA|NPY5R|RPS19|IL10|LILRB1|HMOX1|LYN|LILRB4|A2M|SPINK5|CD96|BCR|CD300A|HLA-E|TGFB1|NLRP6|PLK2|NOD2|SOCS5|IL2|IFNL1|PTPRC|CTLA4|SMCR8|WDR41|…	185	GO:0050777	1.82632	2.87273e-06
2	toll-like receptor signaling pathway	0.000818936	TRAF3|BTK|RAB11FIP2|IRAK1|MAPKAPK2|TLR1|TRAF6|TLR3|TLR8|IRF3|AP3B1|TLR10|TLR9|CTSS|NFKBIZ|REG3G|RPS6KA3|TLR5|SCIMP|PLCG2|MYD88|UNC93B1|HSPD1|MAP3K7|TICAM2|CD300LF|IRAK3|LRRC19|TLR7|MAPKAPK3|IRAK2|LY96|IRAK4|TLR6|BCL10|TLR2|TNIP1|CD40|TNIP3|TLR4|TICAM1|TIRAP|PRKCE	43	GO:0002224	1.8372	3.8497e-05
2	negative regulation of defense response	0.00231882	RB1|HLA-F|PTPRS|CEACAM1|ADORA1|TYRO3|METRNL|PROC|ARRB2|TRAFD1|CALCRL|GBA1|APOE|MEFV|CACTIN|SAMHD1|ADORA2A|NLRP3|TRIM38|NMI|OAS1|SERPING1|GRAMD4|GATA3|CX3CL1|SLC39A8|RPS19|IL10|LYN|HTRA1|CD96|TNFRSF1B|KRT1|SIRPA|HLA-E|TGFB1|FPR2|ALOX5|NLRP6|PLK2|NOD2|ELANE|SOCS5|IL2|PTPRC|CLEC12B|KLRD1|IL20RB|IL22RA2|ADA|NR1D1|CXCL17|SMAD3|HAMP|TSPAN6|TNFAIP8L2|CST7|CR1|IL13|SERPINB4|MMP12|FURIN|MDK|ELF4|SYT11|SYK…	247	GO:0031348	1.6254	0.000128442
2	positive regulation of chemotaxis	0.0233125	OXSR1|SLIT2|NEDD9|VEGFC|VEGFA|MSTN|CXCL8|PRKD2|C3AR1|SERPINE1|TREM2|CMKLR1|SEMA5A|VEGFD|FGF2|DAPK2|EDN2|AKIRIN1|C5AR1|SLAMF1|CXCR2|RAC2|HMGB1|NTRK3|AIF1|CXCL13|MEGF8|PLA2G7|SPI1|DSCAM|SCG2|SWAP70|IL12A|STK39|RIPOR2|PGF|CCR1|LPAR1|PTK2B|FGF10|S100A7|TGFB1|FPR2|RARRES2|CCR6|CX3CR1|HSPB1|CCL7|TMSB4X|KDR|CCR4|PPM1F|RAC1|ZNF580|WNT5A|S1PR1|CALR|GAS6|AZU1|CXCL17|PTN|CCR2|SMAD3|CSF1|P2RX4|IL16|F3|BMPR2|…	143	GO:0050921	1.5855	0.00233355
2	regulation of leukocyte degranulation	0.027687	CD177|GAB2|FGR|SYK|FES|FCGR2B|IL13RA2|BLK|VAMP8|HLA-F|FER|CEACAM1|FOXF1|CD84|AP1G1|IL4|RABGEF1|ADGRE2|LAMP1|IL4R|KLRC2|PTAFR|SPHK2|PRAM1|STXBP1|ITGB2|RAC2|NCKAP1L|ADORA2B|PLA2G3|SPI1|STXBP2|STX4|LGALS9|PDPK1|HMOX1|LYN|BCR|CD300A|GATA2|C12ORF4|F2RL1|GATA1|ITGAM|CCR2|IL13|SNX4|VAMP7|UNC13D	49	GO:0043300	1.72045	0.00297704
2	positive regulation of response to cytokine stimulus	0.0334059	GFI1|RNF185|PAFAH1B1|FADD|IKBKE|RIPK1|CASP4|HSPA1B|CD74|IRF3|TAF9|RBM47|RIGI|TREM2|IL1R1|MAVS|USP27X|TRIM6|CASP1|LAPTM5|USP29|HIF1A|TICAM2|IFIH1|CD300LF|MED1|UBE2K|NLRC5|EDN1|RIPK2|ZBP1|TRIM41|IRGM|AGPAT1|TLR4|TXK|CPNE1|TRIM44|PARP14|LSM14A|IL7|LRRC70|NLRP6|HPX|TBK1|C1QTNF4|WNT5A|TRIM56|DHX9|GAS6|STING1|HSPA1A|CSF1|TRIM32|TRAF2|AXL|MMP12|TLR2|TSLP|PRKN|IRF7|ADAM17|PARP9|CXCR4|AGPAT2	65	GO:0060760	1.63386	0.00385784
2	positive regulation of immune response to tumor cell	0.0444841	HSPD1|NECTIN2|IL12A|CD160|HLA-DRB3|HRG|CD274|SLC22A13|IL12B|HLA-DRB1|PVR|MR1|CRTAM|FBXO38|CD226	15	GO:0002839	1.68806	0.00579083
3	sister chromatid segregation	8.59132e-12	MAPRE1|RB1|TTN|SMC2|HASPIN|CDC20|NCAPG2|ABRAXAS1|NCAPD3|KATNB1|BECN1|AKAP8|ZNF207|FLNA|CLASP1|NIPBL|PDS5B|RAD21|CENPE|CENPC|PRC1|NCAPH2|KNSTRN|INO80|SMC4|CENPK|TENT4A|NUSAP1|GOLGA2|KNTC1|NEK2|RAB11A|NAA50|MEIKIN|HORMAD1|BCCIP|CHMP3|PPP2R1A|PDCD6IP|TUBG2|SPDL1|LSM14A|MZT1|GTF2B|NSL1|MAP10|DSN1|RRS1|AAAS|KIF14|MAU2|CHMP6|PDS5A|MISP|CHMP7|MIS12|WAPL|CHMP5|ZWINT|CDT1|CHMP4C|CHMP4B|CHMP4A|SPICE1|CHTF8…	165	GO:0000819	2.24679	4.51356e-14
3	chromosome segregation	2.74784e-11	RB1|TTN|SMC2|HASPIN|CDC20|PTTG1|NCAPG2|ABRAXAS1|NCAPD3|SLC25A5|BANF2|BECN1|AKAP8|KNL1|PDS5B|RAD21|ZCWPW1|FANCD2|ANKRD31|ATM|CDCA2|GEM|GOLGA2|ANKLE1|SPO11|TEX15|MSH4|MND1|CHMP3|MLH3|GOLGA8O|TUBGCP2|GOLGA8H|TUBGCP3|SMARCAD1|TUBGCP4|TUBG2|UBE2I|MZT1|CENPN|CCNE2|WASHC5|ASPM|CEP85|FMN2|CHMP6|CHMP7|BUB3|CHMP5|CDT1|CHMP4C|CHMP4B|CHMP4A|CIAO1|RGS14|CHMP2B|MMS19|RHOA|CHMP2A|MLH1|CIAO2B|SIRT7|BRIP1|FANCM|C…	361	GO:0007059	2.04784	1.60817e-13
3	nuclear chromosome segregation	3.81906e-10	RB1|TTN|SMC2|HASPIN|CDC20|PTTG1|NCAPG2|ABRAXAS1|NCAPD3|BECN1|AKAP8|KNL1|PDS5B|RAD21|ZCWPW1|FANCD2|ANKRD31|ATM|GEM|GOLGA2|ANKLE1|SPO11|TEX15|MSH4|MND1|CHMP3|MLH3|TUBG2|MZT1|CCNE2|WASHC5|ASPM|FMN2|CHMP6|CHMP7|BUB3|CHMP5|CDT1|CHMP4C|CHMP4B|CHMP4A|CHMP2B|RHOA|CHMP2A|MLH1|SIRT7|BRIP1|FANCM|HDAC8|OFD1|RMI1|BAG6|RAD51C|CENPS|DCTN2|PRICKLE1|CEP192|TRAPPC12|KIF18A|KIF4B|KIF4A|TERF1|KIF25|KIF22|NUP62|KIFC2…	255	GO:0098813	2.01977	2.95029e-12
3	nuclear division	1.92831e-07	RB1|TTN|SMC2|HASPIN|CDC20|PTTG1|NCAPG2|ABRAXAS1|NCAPD3|BECN1|AKAP8|FOXJ2|KLHDC3|UBR2|PDS5B|RAD21|CNTD1|ZCWPW1|FANCD2|ANKRD31|SPIRE2|ATM|GOLGA2|ANKLE1|SPO11|TEX15|MSH4|MND1|CHMP3|MLH3|FGF8|WNT4|TUBG2|ING2|UBE2I|MZT1|CCNE2|LIF|HOXA13|SLC25A31|WASHC5|TESMIN|ASPM|SPAST|RPL10L|FMN2|CHMP6|CHMP7|CHMP5|DMRTC2|CDT1|CHMP4C|CHMP4B|CHMP4A|CHMP2B|RHOA|CHMP2A|MLH1|SIRT7|BRIP1|FANCM|USP16|HDAC8|OFD1|RMI1|FANCA|…	325	GO:0000280	1.80486	2.85253e-09
3	protein-DNA complex subunit organization	3.76036e-06	PIH1D1|CHRAC1|RPL23|SMARCC1|SMARCE1|ARID2|TSPYL2|BAZ2A|MACROH2A2|SMARCC2|UBN1|MED8|SMARCD3|MED4|SART3|MED7|RRN3|H4C9|H1-4|H1-10|MED9|BRD2|H1-8|TAF1|MED19|MED18|MED11|MED29|MED28|MED22|CENPN|MED21|SOX9|RBBP4|H1-2|NFKBIZ|H2AC25|BDP1|BAZ1A|TSPYL5|GTF2A1|SIRT6|CDT1|ANP32B|UBTFL1|UBTFL6|SMARCB1|KAT6A|RAD51C|H1-1|H1-3|H1-5|NASP|CABIN1|H3-3B|HNF1B|SETSIP|MCM3AP|H2BC3|NAP1L2|HJURP|SSRP1|MED24|RSF1|OIP5|T…	231	GO:0071824	1.89021	8.46762e-08
3	protein-DNA complex assembly	6.94282e-06	PIH1D1|CHRAC1|TSPYL2|BAZ2A|MACROH2A2|UBN1|MED8|MED4|SART3|MED7|RRN3|H4C9|H1-4|H1-10|MED9|BRD2|H1-8|TAF1|MED19|MED18|MED11|MED29|MED28|MED22|CENPN|MED21|SOX9|RBBP4|H1-2|NFKBIZ|BDP1|BAZ1A|TSPYL5|GTF2A1|SIRT6|CDT1|ANP32B|UBTFL1|UBTFL6|SMARCB1|KAT6A|RAD51C|H1-1|H1-3|H1-5|NASP|CABIN1|H3-3B|HNF1B|SETSIP|H2BC3|NAP1L2|HJURP|SSRP1|MED24|RSF1|OIP5|TCF4|CENPW|CENPX|MIS18A|KAT6B|POLE3|CENPA|CHAF1B|ASF1A|NPM1…	210	GO:0065004	1.9078	1.71174e-07
3	spindle organization	1.18554e-05	MAPRE1|STARD9|CDC20|ABRAXAS1|TTK|TACC2|AURKA|GOLGA2P5|ZNF207|FLNA|PCNT|CLASP1|DYNC1H1|CEP120|NEK7|NEK6|INTS13|CENPE|PRC1|EFHC1|CENPJ|KNSTRN|INO80|CENPH|AUNIP|DLG1|MAP4|GOLGA2|NEK2|FBXO5|RAB11A|GOLGA8R|BCCIP|KIZ|ATRX|MAP1S|EFHC2|MAPRE2|PPP2R1A|CSNK1D|EML1|DCTN6|TUBGCP2|GOLGA8O|GOLGA8H|TUBGCP3|TUBGCP4|KASH5|TUBG2|VCP|EZR|LSM14A|UVRAG|PLK2|MZT1|GTF2B|CCNB2|LIMK2|MAPRE3|MAP10|WASHC5|ASPM|WDR62|SPAST|…	178	GO:0007051	1.8673	3.05932e-07
3	non-membrane-bounded organelle assembly	2.54181e-05	TTN|ZAR1|CDC20|RPL5|ABRAXAS1|CCP110|BIN2|DAZAP2|NKX2-5|MTERF3|BMP10|PLK4|PLS1|GOLGA2|CAPN3|TMOD3|BSCL2|RPL10|RPS19|GOLGA8O|TUBGCP2|GOLGA8H|TUBGCP3|TUBGCP4|CSDE1|RPL23A|RPS28|C2CD3|RPS27|XRCC5|MZT1|CENPN|RPS23|WDR1|DBNL|C9ORF72|GRB7|RPS15|WASHC5|ASPM|RPL38|RPL10L|ANKRD1|ACTN2|PLEC|RHOA|MLH1|CDK5RAP2|OFD1|CEP135|HAUS4|HAUS3|ACTA1|HAUS6|HAUS5|HAUS2|HAUS1|CEP63|SBDS|HAUS8|TPM1|HAUS7|PRICKLE1|HDAC3|CE…	335	GO:0140694	1.67828	7.10235e-07
3	nucleosome organization	0.000106976	H2BC13|H2BC14|H2BC15|H2BC11|CHRAC1|SMARCC1|SMARCE1|ARID2|SPTY2D1|TSPYL2|MACROH2A2|SMARCC2|HAT1|H1-6|SMARCD1|UBN1|SUPT16H|ARID1A|H1-9P|SMARCA5|SMARCD3|SART3|H4C9|H2BC1|H1-4|LIN54|SMARCD2|H1-10|ATRX|BRD2|H1-8|H2BC18|SOX9|RBBP4|H3-4|H1-2|H2AC25|TNP1|H2AB3|BAZ1A|TSPYL5|SHPRH|ANP32B|H2BC21|H1-0|TSPY4|SMARCB1|H2BW1|TSPY2|TSPY3|TSPY1|TSPY8|SMYD3|TSPY9|HMGB2|KAT6A|SETD2|H4C7|H1-1|H1-3|H1-5|CABIN1|NASP|H3…	118	GO:0034728	1.86674	3.79795e-06
3	meiotic cell cycle	0.000114948	SMC2|ZFP42|PTTG1|NCAPD3|HUS1|FOXJ2|KLHDC3|REC114|UBR2|RAD21|STK35|CNTD1|ZCWPW1|FANCD2|ANKRD31|EXD1|SPIRE2|ATM|GOLGA2|ANKLE1|SPO11|TEX15|MSH4|MND1|MLH3|H1-8|TUBGCP2|PKMYT1|PPP2CA|TUBGCP3|TUBGCP4|WNT4|TUBG2|ING2|OVOL1|CCNE2|LIF|PDIK1L|ZNF318|PRR19|SLC25A31|WASHC5|TESMIN|ASPM|RPL10L|FMN2|BUB3|DMRTC2|OSGIN2|MLH1|SIRT7|BRIP1|FANCM|RMI1|FANCA|MEIOSIN|BAG6|RAD51C|CENPS|SLC26A8|KIF18A|TERF1|RBBP8|BTBD18|…	249	GO:0051321	1.73988	4.11877e-06
3	nucleosome assembly	0.00020004	H2BC13|H2BC14|H2BC15|H2BC11|CHRAC1|SPTY2D1|TSPYL2|MACROH2A2|HAT1|H1-6|UBN1|SUPT16H|H1-9P|SMARCA5|SART3|H4C9|H2BC1|H1-4|H1-10|ATRX|BRD2|H1-8|H2BC18|SOX9|RBBP4|H3-4|H1-2|H2AB3|BAZ1A|TSPYL5|SHPRH|ANP32B|H2BC21|H1-0|TSPY4|H2BW1|TSPY2|TSPY3|TSPY1|TSPY8|SMYD3|TSPY9|HMGB2|KAT6A|H4C7|H1-1|H1-3|H1-5|CABIN1|NASP|H3-3B|SETSIP|H2BC3|NAP1L2|SSRP1|H3C15|RSF1|KAT6B|POLE3|H2AX|CHAF1A|CHAF1B|TSPYL1|ASF1A|ASF1B|NP…	98	GO:0006334	1.91285	7.69386e-06
3	chromatin remodeling	0.00253218	L3MBTL1|PIH1D1|KAT2B|RB1|BCL7A|CHRAC1|SETD7|CHEK1|ACTL6A|PBRM1|FAM47E|SMARCC1|SATB2|RRP8|ASIP|SMARCE1|ARID2|TP63|SMCHD1|TSPYL2|BAZ2A|UBR2|DPY30|DPF2|LOXL2|NPM2|MACROH2A2|SMARCC2|HMGA2|UBN1|SMARCD3|SART3|NOC2L|H4C9|BRD3|SETDB1|H1-4|ERCC6L|CFDP1|GATA3|CHD7|SPI1|BRD9|TEX15|H1-10|ZRANB3|BRD2|H1-8|SMARCAD1|ASH2L|DNMT3A|UBR5|KDM4C|SOX9|RBBP4|H1-2|HDAC4|RYBP|H2AC25|BRD7|PADI2|CHD9|BAZ1A|MORC2|WDR5|TSPYL…	354	GO:0006338	1.61109	0.00014359
3	centriole assembly	0.00536944	CDK5RAP2|OFD1|CEP135|MCIDAS|CCP110|SASS6|CEP63|CNTROB|C2CD3|CCDC57|CEP192|RBM14|CCDC61|CEP152|CEP295|CDK2|RTTN|CETN1|DEUP1|NUP62|PLK4|WDR62|CEP44|CENPJ|E2F4|KIAA0753|POC1B|CCDC78|CETN2|CEP72	30	GO:0098534	1.86351	0.000357433
3	kinetochore organization	0.00546442	DLGAP5|SMC2|POGZ|CENPE|CENPC|CENPF|NDC80|CENPT|CENPA|MIS12|CENPH|SMC4|CENPK|CENPN|CDT1|KNTC1|CENPW|NUF2|CENPX	19	GO:0051383	1.88588	0.000367291
3	chromosome localization	0.0334884	MAPRE1|PINX1|SUN1|SEH1L|KATNB1|VPS4A|MEIOC|BECN1|DCTN2|PIBF1|KIF18A|TRAPPC12|TERB1|TERF1|TERB2|IFFO1|NDE1|MAD1L1|CHMP1B|KIF22|CCNB1|UBE2B|CENPE|NUP62|CENPC|CENPF|KIFC1|KIF2B|CDCA5|VPS4B|SEPTIN1|ATM|LMNA|NUDC|GEM|RMDN1|CHAMP1|CENPQ|NUF2|FAM83D|RAB11A|EML4|SPO11|MAP1S|CHMP3|PDCD6IP|NDC80|CEP55|NDEL1|KASH5|ANKRD53|SPDL1|CUL3|CHMP1A|ZW10|BOD1|KIF2C|CDCA8|KPNB1|DLGAP5|CDC23|CHMP4BP1|ACTR3|RRS1|EML3|AC…	82	GO:0050000	1.62183	0.00389157
4	regulation of lymphocyte activation	5.43293e-24	SOX11|IGHV3-43D|IGHV1-45|CD81|RIPK3|ACTL6A|ZFP36L2|IGHV4OR15-8|IGHV2-26|PBRM1|IGHV1-58|TRAF6|SMARCC1|IGHV6-1|IGHV1-24|SMARCE1|IGHV3-64D|CD19|IGLL5|ARID2|CD22|IGHV5-51|SAMSN1|LAMP1|IGHV4-61|HLA-DQA2|HLA-DPA1|HLA-DQB2|LGALS9C|HLA-DQB1|IGHV3OR16-10|LGALS9B|IGHV4-31|IGHV3OR16-12|IGHV3-64|HLA-DPB1|IGHV1-3|IGHV3-66|SMARCC2|IGHV4-38-2|IGHV1-8|ADORA2A|IGHV3-72|FANCD2|IGHV3-73|IGHV3-74|IGHV3OR16-17|IGHV3O…	577	GO:0051249	2.25881	8.92987e-28
4	regulation of mononuclear cell proliferation	2.74784e-11	SOX11|CD81|RIPK3|TRAF6|AHR|CARD11|CD22|BMP4|HLA-DPA1|LGALS9C|LGALS9B|EBI3|HLA-DPB1|SLAMF1|RAC2|SLC39A10|TNFRSF14|IGFBP2|BST1|ATM|AIF1|WNT3A|NFATC2|CD40|IL27RA|PDE5A|SFTPD|IL10|FCGR3A|IL12A|TWSG1|SDC4|LYN|TACR1|TNFRSF1B|CD24|HLA-E|CRTAM|IL2|GPR183|CTLA4|PTPRC|RASSF5|EPHB2|TNFRSF13C|ST6GAL1|MIF|ZBTB7B|CD3E|IL20RB|ADA|CD320|MARCHF7|PYCARD|CDKN1A|CCR2|RASAL3|CR1|CD209|IL13|JAK2|IL21|IGF2|ZAP70|HLA-DM…	237	GO:0032944	2.15588	1.62594e-13
4	antigen processing and presentation	1.64619e-10	LGMN|ERAP2|RAB8B|ERAP1|RAB33A|TREX1|RAB32|FCGR2B|RAB35|HLA-F|RAB5B|CD1C|CD1B|SAR1B|CD1A|IFI30|RAB6A|TRAF6|EXT1|RAB3B|RAB34|RAB3C|FCGR1A|LNPEP|MR1|CLEC4M|PSME1|RAB27A|CD74|PIKFYVE|AP3B1|HLA-H|MFSD6|HFE|HLA-DQA2|CTSE|ATG5|TAP1|HLA-DPA1|CD1D|KDM5D|HLA-DQB2|HLA-DQB1|UNC93B1|DNM2|GBA1|HLA-DPB1|PSMB8|B2M|HLA-C|HLA-B|HLA-A|HLA-G|IDE|RAB10|RELB|CTSV|WDFY4|HLA-DOA|HLA-DQA1|HLA-DOB|SLC11A1|TAPBP|ABCB9|ARL8…	95	GO:0019882	2.34146	1.13642e-12
4	positive regulation of T cell activation	7.56091e-10	CD81|ACTL6A|PBRM1|TRAF6|SMARCC1|AMBRA1|SMARCE1|ARID2|CARD11|MALT1|NKAP|HLA-DQA2|HLA-DPA1|HLA-DQB2|HLA-DQB1|EBI3|HLA-DPB1|SMARCC2|NLRP3|SLAMF1|ITPKB|SMARCD3|TNFRSF14|IGFBP2|AIF1|CD47|GATA3|TNFSF11|DPP4|IL27RA|SOCS1|IL12A|HLA-DOA|HLA-DOB|LYN|THY1|CD24|SIRPA|HLA-E|ICOS|ZBTB16|CYRIB|NOD2|SOCS5|IL2|NFKBIZ|IFNG|PTPRC|HLA-DRA|TNFRSF13C|AKT1|BRD7|ZBTB7B|CD3E|KLRK1|ADAM8|ADA|FOXO3|PYCARD|CCR2|RASAL3|CR1|C…	245	GO:0050870	2.10816	5.96522e-12
4	positive regulation of leukocyte cell-cell adhesion	2.10846e-09	CD81|ACTL6A|PBRM1|TRAF6|SMARCC1|AMBRA1|SMARCE1|ST3GAL4|ARID2|CARD11|MALT1|NKAP|HLA-DQA2|HLA-DPA1|HLA-DQB2|HLA-DQB1|EBI3|PTAFR|HLA-DPB1|SMARCC2|NLRP3|SLAMF1|ITPKB|SMARCD3|TNFRSF14|IGFBP2|SELE|CHST2|AIF1|CD47|GATA3|TNFSF11|DPP4|IL27RA|SOCS1|IRAK1|IL12A|HLA-DOA|HLA-DOB|LYN|THY1|CD24|SIRPA|HLA-E|ICOS|ALOX5|ZBTB16|CYRIB|NOD2|ELANE|SOCS5|IL2|NFKBIZ|HAS2|IFNG|PTPRC|HLA-DRA|TNFRSF13C|AKT1|BRD7|ZBTB7B|CD3…	268	GO:1903039	2.06418	1.83676e-11
4	regulation of leukocyte differentiation	1.41734e-08	RB1|FES|ACTL6A|ZFP36L2|PSG9|PBRM1|TRAF6|SMARCC1|CEACAM1|AMBRA1|SMARCE1|ARID2|CARD11|MALT1|LOXL3|NKAP|FBXW7|BMP4|NOTCH2|SMARCC2|ESRRA|NLRP3|FANCD2|ITPKB|SMARCD3|FBXO7|RASSF2|PRDX2|PRELID1|SFRP1|HSF1|GATA3|SPI1|TNFSF11|PPP2R3C|TCF7|SOCS1|ROR2|IL10|HLA-DOA|BGLAP|LYN|TNFRSF11B|CARTPT|TGFB1|TOX|TLR3|ZBTB16|ZFP36L1|LIF|SOCS5|FOXP1|TAL1|CRTAM|IL2|NFKBIZ|PRDM1|IFNL1|CTLA4|IFNG|PTPRC|HLA-DRA|EVI2B|DROSHA|…	313	GO:1902105	2.00003	1.56202e-10
4	MHC class II protein complex assembly	0.000139605	HLA-DPA1|HLA-DQB2|HLA-DQB1|HLA-DQA1|HLA-DOA|HLA-DPB1|HLA-DRB5|HLA-DOB|HLA-DRB4|HLA-DRB3|B2M|HLA-DRB1|HLA-DMA|HLA-DQA2|HLA-DMB|HLA-DRA	16	GO:0002399	1.99942	5.13998e-06
4	peptide antigen assembly with MHC class II protein complex	0.000139605	HLA-DPA1|HLA-DQB2|HLA-DQB1|HLA-DQA1|HLA-DOA|HLA-DPB1|HLA-DRB5|HLA-DOB|HLA-DRB4|HLA-DRB3|B2M|HLA-DRB1|HLA-DMA|HLA-DQA2|HLA-DMB|HLA-DRA	16	GO:0002503	1.99942	5.13998e-06
4	regulation of T cell tolerance induction	0.000454865	CLC|CD3E|LILRB2|TGFBR2|LILRB4|PHLPP1|IL2RA|CBLB|HLA-B|ITCH|FOXP3|HLA-G|IDO1	13	GO:0002664	1.95771	1.92892e-05
4	regulation of osteoclast development	0.0445645	SIGLEC15|SLC9B2|NOTCH2|LILRB1|FBN1|TYROBP|GPR68|CLDN18|TNFSF11|FBXW7|LTF	11	GO:2001204	1.68797	0.00581889
5	immunoglobulin production	6.78943e-21	POLQ|BTK|SWAP70|MAD2L2|RNF8|YY1|NBN|MSH2|PMS2P2|PMS2P1|BATF|MSH3|CCR6|EXO1|BCL6|MSH6|CYREN|PRKDC|XRCC4|SANBR|NFKBIZ|LIG4|POLL|ATAD5|CD40LG|MCM3AP|AICDA|SHLD3|SHLD2|SHLD1|POLB|HSPD1|PMS2P5|CTNNBL1|TRAF3IP2|EXOSC6|NHEJ1|SAMHD1|EXOSC3|TCF3|ERCC1|STAT6|FOXP3|PMS2|MLH1|UNG|RNF168	47	GO:0002377	2.52679	1.22754e-23
5	B cell activation	5.45396e-20	AKAP17A|BCL3|PHF14|RNF8|GAPT|SLC25A5|CD19|CARD11|CD22|MALT1|ST3GAL1|PIK3CD|IKZF3|ONECUT1|MEF2C|NOTCH2|DLL1|NHEJ1|BLNK|TXLNA|KIT|DOCK10|PHB2|ATM|SLC39A7|BST2|EZH2|WNT3A|FZD9|CD40|ITGA4|SPI1|SKAP2|IL10|SWAP70|TPD52|TBC1D10C|CD79B|PTK2B|SP3|SYVN1|CCR6|CD79A|CXCR5|GPR183|NFKBIZ|HDAC4|PTPRC|IL9|AQP8|EPHB2|ITM2A|ADA|TRAF3IP2|CEBPG|EXOSC6|PRKCB|EXOSC3|CR2|ZBTB7A|IFNB1|IL11|IL21|ZAP70|CDH17|HDAC9|MLH1|IC…	186	GO:0042113	2.33885	1.0873e-22
5	lymphocyte differentiation	2.42478e-12	PHF14|PATZ1|RIPK3|ZFP36L2|SLC25A5|TYRO3|CD19|PPP3CB|CARD11|MALT1|ST3GAL1|NKAP|ONECUT1|LMBR1L|NOTCH2|DLL1|GBA1|BLNK|SLAMF1|LY6D|ITPKB|FZD5|HECTD1|DOCK10|FBXO7|ATM|SLC39A7|FZD9|GATA3|CHD7|SPI1|TCF7|IL10|TPD52|JAG2|CD79B|SEMA4A|WNT4|PTK2B|TOX|CD8A|RORC|SP3|SYVN1|CCR9|CCR6|CD79A|ZFP36L1|FOXP1|IL2|GPR183|NFKBIZ|HDAC4|PTPRC|IKZF1|IL9|ITM2A|ITK|CTSL|CD3G|ZBTB7B|CD3E|CD3D|ADA|TRAF3IP2|CR2|PRR7|IFNB1|FCER…	279	GO:0030098	2.03796	1.07609e-14
5	cell activation involved in immune response	1.72987e-09	APP|PHF14|CD244|RNF8|SCN11A|GAPT|VAMP2|CD19|RAB27A|ST3GAL1|RAB44|NOTCH2|DLL1|LAT|SLAMF1|DOCK10|NMI|GATA3|SPI1|STXBP2|SH2D1B|S100A13|SWAP70|FCGR3A|MRGPRX2|LYN|SLC11A1|SEMA4A|PTK2B|RORC|CCR6|CX3CR1|FOXP1|IL2|GPR183|NFKBIZ|DNASE1|DNASE1L3|IFNG|ITM2A|ADA|PYCARD|EXOSC6|EXOSC3|IFNB1|FCER1G|IL21|IL18R1|SCNN1B|MDK|MLH1|ANXA3|SYK|ZFPM1|MEN1|TREX1|FCGR2B|VAMP8|CD1C|LAT2|RC3H2|SLAMF6|LCP1|RASGRP1|NKX2-3|RAB…	201	GO:0002263	2.03032	1.45008e-11
5	DNA recombination	6.93367e-08	RNF8|ACTL6A|XRCC1|HELQ|HUS1|LIG3|SUPV3L1|KLHDC3|REC114|UBR2|RAD21|CNTD1|SAMHD1|THAP9|FANCD2|ANKRD31|RHNO1|ATM|AUNIP|FBH1|POLN|PGBD5|ANKLE1|SPO11|APEX2|CDC7|MSH4|PPP4C|MND1|MLH3|SWAP70|XRCC5|MBTD1|MSH3|CCR6|NFKBIZ|EXOSC6|NUCKS1|EXOSC3|PAXIP1|HERVK_113|HDAC10|CHD4|RFWD3|MLH1|HDGFL2|BLM|WDR48|BRIP1|FANCM|RMI1|TREX1|FANCB|REV3L|PALB2|RAD51C|FAN1|CENPS|BCL11B|TEP1|CYREN|RBBP8|SANBR|SWSAP1|MCM3|ATAD5|C…	241	GO:0006310	1.90072	9.80105e-10
5	myeloid leukocyte activation	1.73784e-05	APP|SCN11A|JMJD6|TRAF6|CXCL8|VAMP2|SNCA|IL18RAP|TMEM106A|RAB44|PIK3CD|TLR9|TREM2|CLNK|HYAL2|EDN2|C5AR1|NOTCH2|TGFBR2|TMEM229B|FER1L5|KIT|LAT|SLAMF1|CXCR2|HMGB1|NMI|AIF1|PREX1|ADAM9|PTGDR|SPI1|STXBP2|CX3CL1|LILRA2|ITGB8|S100A13|S100A12|FCGR3A|MILR1|CBL|MRGPRX2|LYN|STK39|SLC11A1|BCR|TLR1|JUN|TRPV1|LTBR|TLR3|NDRG1|CX3CR1|ITGAM|FOXP1|SPACA3|STXBP3|DNASE1|DNASE1L3|IFNG|WNK4|BATF3|CRTC3|TRAF3IP2|AZU1|T…	152	GO:0002274	1.82178	4.62738e-07
5	leukocyte degranulation	0.0227839	ANXA3|SYK|BTK|HCK|S100A13|MILR1|FCGR3A|CBL|MRGPRX2|LYN|VAMP8|SCN11A|BCR|CORO1A|LAT2|SNAP23|GRP|VAMP2|CHGA|CCL3|RASGRP1|SLC18A2|RABGEF1|NR4A3|RAB27A|RAB44|PIK3CD|STXBP3|CLNK|PIK3CG|LAT|KIT|CPLX2|VAMP7|GPR15LG|NKG7|ADORA2B|PLA2G3|PTGDR|UNC13D|KLRF2|STXBP2|PTGDS	43	GO:0043299	1.70359	0.00225068
5	mast cell degranulation	0.0284931	SYK|BTK|S100A13|MILR1|CBL|MRGPRX2|LYN|SCN11A|LAT2|SNAP23|GRP|CHGA|RASGRP1|SLC18A2|RABGEF1|NR4A3|RAB44|PIK3CD|CLNK|PIK3CG|LAT|KIT|CPLX2|GPR15LG|ADORA2B|PLA2G3|PTGDR|PTGDS	28	GO:0043303	1.71862	0.00308629
5	leukocyte activation involved in inflammatory response	0.048498	APP|JUN|TRPV1|TLR3|C1QA|SNCA|CX3CR1|ITGAM|IL4|GRN|IFNGR1|TLR9|IL33|TREM2|IFNG|MYD88|C5AR1|TRAF3IP2|AZU1|TNF|CLU|ITGB2|TYROBP|AGER|IFNGR2|JAK2|IL13|AIF1|SCNN1B|TLR2|CX3CL1|MAPT	32	GO:0002269	1.6437	0.00661041
6	regulation of cell cycle phase transition	1.26789e-08	SIX3|RB1|APP|HASPIN|CDC20|BCL7A|PSMG2|CHEK1|ACTL6A|ZFP36L2|GML|PBRM1|HECW2|SMARCC1|HUS1|CCND3|CCND2|SMARCE1|ARID2|ATF5|CDK2AP2|FBXW7|SLFN11|DPF2|RAD21|SMARCC2|FANCD2|TFDP3|TFAP4|PHB2|RHNO1|ATM|AIF1|DYNC1LI1|TICRR|XPC|RPL26|CDC14B|CDC7|NKX3-1|PPP2CA|PLK3|OVOL1|TERT|PLK2|E2F7|FBXO4|AKT1|MDM2|PRAP1|DYRK3|BRD7|RAD9A|CDKN1A|TMEM14B|TRIAP1|RGCC|CHMP4C|PIDD1|BLM|PRMT2|BRIP1|CDK5RAP2|MEN1|TREX1|RAD51C|CE…	425	GO:1901987	1.85044	1.35458e-10
6	regulation of chromosome segregation	1.44952e-07	KAT2B|MAGEA5P|RB1|MKI67|SMC2|BCL7A|HASPIN|CDC20|PSMG2|HNRNPU|PTTG1|NCAPG2|NCAPD3|ACTL6A|IHO1|TTK|PBRM1|BECN1|CSNK2A2|HECW2|SMARCC1|MAD2L1BP|ZNF207|SMARCE1|ARID2|KAT5|DUSP1|NEK6|DPF2|RAD21|CENPE|CENPF|SMARCC2|NCAPH2|SMARCD1|ARID1A|SMARCD3|ATM|SMC4|CDCA2|DYNC1LI1|PTTG3P|CDC27|KNTC1|IK|SMARCD2|FBXO5|ANAPC15|ANAPC11|HORMAD1|CDC26|ANAPC7|CDC16|APC|ANAPC4|SPDL1|LCMT1|SIRT2|CHFR|BRD7|PRAP1|RMI2|PUM1|ACT…	133	GO:0051983	2.22679	2.07278e-09
6	regulation of chromosome separation	1.3952e-06	RB1|SMC2|CDK5RAP2|CDC20|HASPIN|PSMG2|PTTG1|NCAPG2|NCAPD3|MAD2L2|TTK|CSNK2A2|MAD2L1BP|ZNF207|CSNK2A1|DUSP1|NUMA1|MAD1L1|CCNB1|TPR|RAD21|PCID2|NCAPG|CENPF|GEN1|NCAPH2|SMC4|ATM|BUB1|DYNC1LI1|PTTG3P|CDC27|XRCC3|KNTC1|NUF2|IK|FBXO5|ANAPC15|SPC24|ANAPC11|TRIP13|SPC25|PLK1|ANAPC7|CDC16|APC|BUB1B|NDC80|KLHL22|TEX14|SPDL1|CUL3|NCAPH|LCMT1|ZW10|MOS|NCAPD2|CHFR|CDCA8|USP44|DLGAP5|PRAP1|CDC23|AURKB|ANAPC5|MA…	77	GO:1905818	2.1829	2.68755e-08
6	regulation of chromosome organization	1.5323e-06	KAT2B|RB1|SMC2|HASPIN|CDC20|BCL7A|HNRNPA1|PSMG2|HNRNPU|PTTG1|NCAPG2|NCAPD3|MCPH1|ACTL6A|TERF2|PBRM1|BECN1|HECW2|SMARCC1|MAD2L1BP|XRCC1|SMARCE1|ARID2|DKC1|HNRNPD|DPF2|RAD21|SMARCC2|YLPM1|SMARCD3|ATM|SETDB1|DYNC1LI1|NAA10|IK|CCT2|MAP3K4|GTF2H2|LCMT1|XRCC5|TAL1|FBXO4|BRD7|PRAP1|PARN|MORC2|SIRT6|BUB3|CDT1|SMG5|CDK5RAP2|SMARCB1|HDAC8|SRC|TASOR|PPHLN1|MAD2L2|MPHOSPH8|RESF1|ATF7IP2|RNF4|ATR|HMBOX1|TRAPP…	252	GO:0033044	1.91411	2.99711e-08
6	cell cycle checkpoint signaling	1.00748e-05	HASPIN|CDC20|PSMG2|RPA4|MDC1|ABRAXAS1|TIPIN|CHEK1|GML|TP53BP1|TTK|ZNF830|HUS1|ZNF207|PRPF19|DTX3L|PABIR1|SDE2|BRSK1|CENPF|TAOK2|FANCD2|NOP53|FOXO4|RAD17|INTS3|RHNO1|ATM|CLOCK|NABP2|CDC5L|INTS7|KNTC1|TICRR|IK|CLSPN|XPC|TOPBP1|RPL26|CDC14B|HORMAD1|HINFP|APC|TIPRL|PLK3|SPDL1|PLK2|CHFR|MDM2|PRAP1|RAD9A|CCND1|CDKN1A|TRIAP1|BUB3|ZWINT|PIDD1|CDT1|CHMP4C|WAC|ZWILCH|RFWD3|BLM|IER3|BRIP1|TREX1|MAD2L2|BRCA1…	156	GO:0000075	1.91432	2.56671e-07
6	negative regulation of mitotic nuclear division	0.000328679	SPC25|PLK1|APC|HASPIN|CDC20|PSMG2|BUB1B|MAD2L2|KLHL22|NDC80|CHEK1|TTK|TEX14|SPDL1|ZW10|ZNF207|MTBP|MAD1L1|TOM1L1|BMP7|BMP4|TPR|RAD21|TOM1L2|CENPF|AURKAIP1|BUB3|ZWINT|ATM|BUB1|NME6|ZWILCH|KNTC1|NUF2|IK|FBXO5|SPC24|MAD2L1|TRIP13	39	GO:0045839	2.00275	1.32898e-05
6	regulation of nuclear division	0.000643535	L3MBTL1|RB1|MKI67|HASPIN|CDC20|PSMG2|MSX1|CHEK1|TTK|AURKA|CDC42|MAD2L1BP|CUL7|ZNF207|PRDM7|MSX2|DUSP1|TOM1L1|BMP7|PRMT5|BMP4|RAD21|UBE2B|NPM2|TOM1L2|CENPF|ATM|CDCA2|DYNC1LI1|CDC27|NUSAP1|KNTC1|NEK2|IK|TGFA|FBXO5|NANOS2|ANAPC15|ANAPC11|HORMAD1|ANAPC7|PHIP|CDC16|APC|FGF8|LRP5|PKMYT1|WNT4|SPDL1|LCMT1|KIF20B|SIRT2|LIF|DMRT1|HOXA13|PRAP1|NPR2|BTC|WNT5A|CALR|OOEP|TNF|AURKAIP1|SH2B1|EREG|BUB3|ZWINT|RCC1…	146	GO:0051783	1.8258	2.8665e-05
6	positive regulation of telomerase RNA localization to Cajal body	0.0430071	RUVBL1|CCT3|NHP2|CCT8|CCT5|TCP1|SHQ1|RUVBL2|NOP10|CCT6A|NAF1|DKC1|CCT7|CCT4|CCT2	15	GO:1904874	1.70956	0.00547838
6	signal transduction in response to DNA damage	0.0491563	BCL3|RPA4|MDC1|ABRAXAS1|TIPIN|CHEK1|GML|TP53BP1|MAPK12|ZNF830|MDM4|HUS1|KAT5|PRPF19|DTX3L|SP100|SDE2|BRSK1|TAOK2|FANCD2|NOP53|FOXO4|RAD17|TFAP4|RHNO1|ATM|CLOCK|CDC5L|FOXM1|INTS7|TICRR|CLSPN|XPC|TOPBP1|RPL26|CDC14B|ATRX|HINFP|TIPRL|PLK3|GADD45A|PLK2|NDRG1|E2F7|RPS6KA6|MDM2|MIF|PRAP1|RAD9A|CCND1|CDKN1A|CRY1|TRIAP1|PAXIP1|PIDD1|WAC|RFWD3|BLM|IER3|BRIP1|HIPK2|TREX1|MAD2L2|BRCA1|CEP63|CASP9|ATR|DOT1L|…	137	GO:0042770	1.47867	0.00676263
7	regulation of system process	1.24003e-05	SCN4A|TOMM70|APP|RANGRF|CHRM2|CHRM3|SCN11A|SLC25A12|ABAT|ADORA3|ADORA1|MTNR1B|HRH2|ADRA1D|CTNNA3|F2R|SSTR2|DAG1|PTAFR|OPRL1|APOE|KCNJ5|KBTBD13|ADORA2A|CACNG5|EIF2AK3|AIF1|RNF10|NOTCH1|APOA2|STRIT1|ATP1B1|GRIN2C|GRIN2D|GLP1R|PTPRO|KLK8|NKX3-1|STK39|DVL1|C1QTNF1|HIP1R|PTK2B|CARTPT|GSX2|NPNT|PBX3|GPD1L|TSHZ3|FOXP1|INHBB|IL2|PRKACA|CALM3|MDM2|PRAP1|GLRA1|INPP5K|FGF13|ADA|FOXO3|OPRPN|KCNJ12|CTSC|SMAD3…	566	GO:0044057	-1.55475	3.2407e-07
7	vascular process in circulatory system	0.000282329	DBH|SLC27A1|ABCA2|SLIT2|FGG|FABP5|CHRM3|HTR7|VEGFA|SLC38A1|CEACAM1|ADORA1|SLC5A6|FGB|SCPEP1|MTNR1B|SLC4A4|HRH2|OXTR|ADRA1D|BBS2|MKKS|PLOD3|NPPB|F2R|AVP|SLC1A2|APOE|HRH1|COMP|ADORA2A|CXCR2|ATP1A2|SLC5A1|ATP1B2|ATP1A4|KEL|ADM|SLC5A3|TACR1|SLC1A5|GRIP2|TGFB1|TBXAS1|CLDN5|TJP2|PLVAP|SLC7A2|OCLN|P2RY2|MFSD2A|CD36|SLC22A2|AZU1|PER2|DDAH1|ABCB1|PLEC|ATP2A3|ADRA1B|SLC8A2|SLC7A8|ADRA2B|BMPR2|SCNN1B|SLC6A4…	264	GO:0003018	-1.67896	1.13229e-05
7	regulation of vascular permeability	0.00235685	PDE2A|PTPRJ|CDH5|C2CD4A|C2CD4B|SLIT2|PDE3A|SRC|TACR1|BDKRB2|SH3GL2|BCR|VEGFA|RAMP2|TACR2|TGFB1|CEACAM1|CTNNBIP1|TJP2|CLDN5|FGFBP3|PLVAP|PTP4A3|MYLK3|GPR4|OCLN|ARHGAP35|BMP6|NPPB|AKAP12|NPR1|YES1|TEK|APOE|AZU1|HRH1|DDAH1|ADORA2A|PLEC|CXCR2|TJP3|ABCC8|ANGPT1|TJP1|UCN|FERMT2|ADM|TRPV4	48	GO:0043114	-1.92944	0.000131324
7	blood circulation	0.00536428	TRDN|RASL10B|EMILIN2|TTN|PPP1R13L|RANGRF|CHRM3|ABAT|ADORA1|SCPEP1|MTNR1B|HRH2|BBS4|ADRA1D|BBS2|MKKS|F2R|PTAFR|OPRL1|APOE|KCNJ5|ADORA2A|SERPING1|ATP1B1|GLP1R|PTPRO|LRP5|HMOX1|STK39|KLK3|GRIP2|CARTPT|TGFB1|GPD1L|PLVAP|NCALD|OLR1|AR|AZU1|SMAD3|SCN3B|ADRA2B|PIK3CA|F5|GSN|RHOA|CAV1|SMAD5|NOS2|ERAP2|ERAP1|SRC|TAFAZZIN|PRCP|FOXC1|MECP2|ASIC2|WNK1|TEK|TNNI1|PDGFB|NOS3|NPR3|NUP155|TJP3|EDNRB|ITGA1|AVPR2|R…	403	GO:0008015	-1.38873	0.000356208
7	endocrine process	0.0251457	RASL10B|FOXD1|NIBAN2|REN|AGTR2|ACE2|CMA1|ECE1|CYP11B2|ENPEP|GHRL|TBX3|KCNQ1|OXTR|CRHR1|AVPR1A|GNRHR|SUCNR1|EDN2|ATP6AP2|NOS3|CORIN|FZD4|PCSK5|EDN1|CGA|EDNRB|CYBA|AVPR2|INHBA|RPS6KA2|AGTR1|GATA3|NOX1|NDST2|DRD5|TMF1|KRAS|TACR1|HSD11B2|AVPR1B|CTSZ|CTSG|EDN3|WNK4|CPA3|TRPV6|SERPINF2|AGT|SELENOM|AQP1|ACE|RHOA	53	GO:0050886	-1.68963	0.00259558
7	regulation of systemic arterial blood pressure by circulatory renin-angiotensin	0.0319462	SUCNR1|REN|NDST2|ATP6AP2|AGTR2|ACE2|CMA1|PCSK5|ENPEP|EDNRB|CTSZ|CTSG|ACE|CPA3	14	GO:0001991	-1.80205	0.00360333
7	regulation of tube size	0.0332579	WNT9B|DBH|AGTR2|ACE2|FAAH|FGG|ROCK1|CHRM3|HTR7|ADORA1|FGB|MTNR1B|SCPEP1|HRH2|OXTR|ADRA1D|BBS2|CPS1|GJA5|MKKS|PLOD3|NPPB|F2R|AVP|EDN2|APOE|HRH1|COMP|ADORA2A|KCNMA1|ADRB1|SOD2|ADRB3|DRD1|UCN|ATP1A2|KEL|TBXA2R|ADM|TACR1|BDKRB2|PIK3C2A|GRIP2|TBXAS1|SMTNL2|P2RY2|NTS|TNF|AGT|PER2|ADRA1B|ADRA2B|BMPR2|SCNN1B|PPARD|SLC6A4|KCNMB1|KCNMB2|ACE|SOD3|KCNMB4|RHOA|CAV1|HTR1D|HTR1B|SOD1|P2RX1|CD38|KNG1|NOS1|ITGB1B…	143	GO:0035150	-1.51271	0.00382105
7	negative regulation of cardiac muscle hypertrophy	0.0334188	TOMM70|PI16|GLRX3|TNFRSF1B|YY1|GATA5|FOXP1|TRIM63|BMP10|CTDP1|RGS2|ERRFI1|G6PD|RGS4|SMAD3|FOXO1|P2RX4|MLIP|TNFRSF1A|ATP2B4|LMNA|PPARG|PPARA|NOTCH1|CAV3|SMAD4|JARID2|GSK3A	28	GO:0010614	-1.7093	0.00387798
8	sulfur compound biosynthetic process	0.0065186	CHST14|HAGH|GGTA1|MTHFD1|MLYCD|ACSL1|ACSL5|TPK1|ST3GAL4|ST3GAL1|ST3GAL2|ST3GAL3|B4GAT1|GCDH|SLC1A2|PDHA2|XYLT1|PDHA1|CHST3|MTRR|CHST5|CHST2|HS3ST1|PDHX|CHSY1|MRI1|ENOPH1|BHMT2|ADI1|CHAC1|CHST15|CHST13|CHST7|ELOVL3|GSS|CSGALNACT1|ELOVL5|CSGALNACT2|CHST9|DSEL|GGT6|UGDH|UST|CHPF|PDHB|DSE|CHSY3|ELOVL4|XYLT2|HS6ST2|MAT2B|GGT1|NDST3|METTL16|PAPSS1|GLCE|ACSS1|HACD1|TECR|HACD2|DIP2A|HTD2|ACSL6|BHMT|ACSL4…	152	GO:0044272	-1.59014	0.000452145
8	cysteine metabolic process	0.00716418	CTH|GCLC|GGT1|CSAD|CDO1|MTHFD1|MPST|AGXT|CBS|GCLM|TST	11	GO:0006534	-1.9665	0.000513409
8	aminoglycan biosynthetic process	0.00756333	ABCC5|CHST14|B3GALT6|EXT1|EXT2|ST3GAL4|CHST11|ST3GAL1|ST3GAL2|ST3GAL3|B4GAT1|HEXA|IL1B|PDGFRB|XYLT1|CHST3|B4GALT7|HAS1|GCNT2|CHST6|CHPF2|B3GNT9|CHST5|CHST2|B3GNT8|HS3ST1|B3GNT7|B3GNT6|B4GALT5|B3GNT4|PXYLP1|HYAL1|CHSY1|B3GNT2|B3GNT3|CHST1|HS3ST3A1|CHST15|CHST13|CHST7|NDST2|HAS3|CSGALNACT1|NDST1|CSGALNACT2|NDST4|HS3ST3B1|CHST9|CEMIP|DSEL|HS3ST2|UGDH|UST|DSE|SLC10A7|CHPF|CHSY3|XYLT2|B3GAT3|NDST3|B3G…	69	GO:0006023	-1.73774	0.000546371
8	glutathione biosynthetic process	0.00830158	CHAC1|GGT5|SLC1A2|GSS|GGT7|HAGH|GGT6|GCLM|GCLC|GGT1|SLC1A1|CHAC2|GGT3P|MGST2	14	GO:0006750	-1.92663	0.000624938
8	glutathione catabolic process	0.0161759	GGTLC3|CHAC1|GGTLC2|GGT5|GGT1|GGT7|CHAC2|GGT3P|DPEP1|GGT2P|GGTLC1	11	GO:0006751	-1.88115	0.0013666
8	glutathione metabolic process	0.0281179	GSTM1|GLRX2|SOD1|GSTM4|GGT5|GSTM2|GGT7|HAGH|IDH1|GSTM5|DPEP1|MMACHC|GSTT2|GCLC|GPX1|GSTA5|GSTA4|GPX4|GSTA2|GSTA1|CTNS|GGT3P|GSTP1|SLC1A2|GSTT1|GSTM3|SOD2|GGTLC2|ARL6IP5|CHAC1|GSS|GSR|GSTO2|OPLAH|GGT6|GGTLC1|GGTLC3|GGT1|SLC1A1|NAT8|GSTZ1|G6PD|GLO1|GSTT4|GCLM|SLC7A11|ETHE1|GSTA3|HPGDS|CHAC2|GSTK1|GSTO1|MGST2|PARK7|GGT2P|GSTT2B	56	GO:0006749	-1.60122	0.00304102
8	aminoglycan metabolic process	0.0453264	CHST14|LYVE1|ST3GAL4|ST3GAL1|ST3GAL2|ST3GAL3|B4GAT1|HEXA|GLB1|HYAL2|FGF2|XYLT1|SGSH|CHST3|B4GALT7|HAS1|GCNT2|CHST5|CHST2|HS3ST1|HYAL3|IDS|EGFLAM|HEXB|HYAL1|CHSY1|CHST15|CHST13|CHST7|HAS3|CSGALNACT1|GAL3ST3|CSGALNACT2|CHST9|CEMIP|DSEL|UGDH|UST|CHPF|DSE|TGFB1|CHSY3|XYLT2|NDST3|CHIT1|HAS2|GLCE|ITIH2|HYAL4|PGLYRP4|PGLYRP3|PGLYRP2|GALNT5|FUCA1|PGLYRP1|HMMR|ITIH5|STAB2|ITIH6|ITIH1|CHST12|ABCC5|LYG1|LYG…	122	GO:0006022	-1.49388	0.00594062
9	regulation of body fluid levels	0.00389219	DGKI|DGKH|EMILIN2|CD59|FGG|ADTRP|PEAR1|CHRM3|DGKA|DDR1|ABAT|VEGFA|COL3A1|CEACAM1|FAP|ADORA1|TYRO3|VAMP2|FGB|PROC|DMTN|LACRT|ST3GAL4|OXTR|RAB27A|SERPINE2|SERPINE1|NPPB|F2R|USF1|AVP|HYAL2|HIF1A|FBLN1|OPRL1|PROCR|APOE|SLC4A1|COMP|DGKG|ADORA2A|NEURL1|C4BPB|CHRM1|WNT3A|PRDX2|SERPING1|CD40|ADM|PDGFA|MT-CO2|PTPRO|COPA|STK39|TACR1|FIBP|SOCS2|MYL12A|KRT1|C1QTNF1|GP9|NLRP6|ACTN1|SERPINA1|FERMT3|AQP5|PLEK|F…	347	GO:0050878	-1.44709	0.000239903
9	regulation of response to wounding	0.00439261	SPP1|EMILIN2|FGG|CNTF|ADTRP|PTPRS|ABAT|KIAA0319|CEACAM1|FAP|FGB|PROC|VTN|DMTN|CLEC7A|FLNA|ST3GAL4|EPPK1|DDR2|SERPINE2|FERMT1|CLASP1|ARFGEF1|SERPINE1|MYOZ1|F2R|USF1|TNR|ATP7A|FGF2|ANXA2|MYLK|APOE|EMILIN1|RREB1|BRAF|CD109|PHLDB2|TFPI|F12|SIGLEC10|PRDX2|SERPING1|TBXA2R|PDGFA|KREMEN1|KLK8|IL10|GIT1|KRT1|C1QTNF1|WNT4|VIL1|ALOX5|SLC12A2|APCS|CLDN4|OCLN|MTOR|EPHB2|SRSF6|MMRN1|CLDN3|PLAT|CD36|TNF|CASK|PT…	159	GO:1903034	-1.62001	0.0002823
9	wound healing	0.0167053	DGKI|DGKH|SCARB1|CD59|FGG|PEAR1|C6ORF89|DGKA|DDR1|VEGFA|COL3A1|CEACAM1|TYRO3|FGB|PROC|LACRT|MSX2|RAB27A|SERPINE2|CD151|GATA4|F2R|DAG1|FGF2|HIF1A|FBLN1|NOTCH2|NOTCH4|PROCR|SLC4A1|COMP|DGKG|ADORA2A|C4BPB|FGFR1OP2|EVPL|SFTA3|WNT3A|SERPING1|CD40|TGFA|LOX|PDGFA|CX3CL1|CHMP3|PLET1|HMOX1|SDC4|FGFR2|FIBP|SLC11A1|MYL12A|TMEFF2|SYTL4|GP9|TGFB1|NLRP6|SMPD1|ACTN1|SERPINA1|FERMT3|PLEK|F13A1|PDPN|ANXA5|CNN2|HN…	336	GO:0042060	-1.34947	0.00143604
9	regulation of coagulation	0.0176979	EMILIN2|KNG1|SERPINC1|ADTRP|FGG|PLG|FGA|ABAT|CEACAM1|FAP|FGB|PROC|SH2B3|DMTN|VTN|ST3GAL4|SERPINE2|SERPINE1|NFE2L2|F2R|F2|USF1|KLKB1|ANO6|ANXA2|PDGFB|PROCR|APOE|NOS3|EMILIN1|ALOX12|EDN1|TFPI|F12|TSPAN8|VKORC1|PRDX2|SERPING1|TBXA2R|PDGFA|ADAMTS18|FOXA2|HS3ST5|HRG|PRKCD|KRT1|C1QTNF1|PRKG1|F2RL1|EPHB2|HPSE|ANXA5|SERPINF2|PLAUR|ENPP4|CD36|PLAT|UBASH3B|SERPINB2|GP1BA|F11|F3|CD9|PSEN1|F7|PDGFRA|PLAU|THB…	74	GO:0050818	-1.69361	0.00156344
9	regulation of blood coagulation	0.0182024	EMILIN2|KNG1|SERPINC1|ADTRP|FGG|PLG|FGA|ABAT|CEACAM1|FAP|FGB|PROC|SH2B3|DMTN|VTN|ST3GAL4|SERPINE2|SERPINE1|NFE2L2|F2R|F2|USF1|KLKB1|ANO6|ANXA2|PDGFB|APOE|NOS3|EMILIN1|ALOX12|EDN1|TFPI|F12|TSPAN8|VKORC1|PRDX2|SERPING1|TBXA2R|PDGFA|ADAMTS18|FOXA2|HRG|PRKCD|KRT1|C1QTNF1|PRKG1|F2RL1|EPHB2|HPSE|SERPINF2|PLAUR|ENPP4|CD36|PLAT|UBASH3B|SERPINB2|GP1BA|F11|F3|CD9|F7|PDGFRA|PLAU|THBD|THBS1|PROS1|APOH|CD34|C…	70	GO:0030193	-1.69108	0.00162756
9	regulation of hemostasis	0.0184959	EMILIN2|KNG1|SERPINC1|ADTRP|FGG|PLG|FGA|ABAT|CEACAM1|FAP|FGB|PROC|SH2B3|DMTN|VTN|ST3GAL4|SERPINE2|SERPINE1|NFE2L2|F2R|F2|USF1|KLKB1|ANO6|ANXA2|PDGFB|APOE|NOS3|EMILIN1|COMP|ALOX12|EDN1|TFPI|F12|TSPAN8|VKORC1|PRDX2|SERPING1|TBXA2R|PDGFA|ADAMTS18|FOXA2|HRG|PRKCD|KRT1|C1QTNF1|PRKG1|F2RL1|EPHB2|HPSE|SERPINF2|PLAUR|ENPP4|CD36|PLAT|TPH1|UBASH3B|SERPINB2|GP1BA|F11|F3|CD9|F7|PDGFRA|PLAU|THBD|THBS1|PROS1|A…	72	GO:1900046	-1.64936	0.0016928
9	regulation of axon regeneration	0.0324044	SPP1|CERS2|CNTF|RTN4RL1|RTN4R|PTPRS|STK24|KIAA0319|FLNA|GRN|INPP5F|TNR|MAP2K1|MAP2K2|BRAF|PTN|KLF4|EPHA4|SCARF1|FKBP1B|IGF1R|LRIG2|PTPRF|KREMEN1|KLK8	25	GO:0048679	-1.71203	0.00368038
10	positive regulation of sodium ion transmembrane transporter activity	0.00369787	CHP2|FXYD2|WNK1|WNK2|WNK3|DRD4|DNM2|SLC9A1|ACTN4|GLRX|DMD|TESC|ANK3|ATP1B1|CNKSR3|CHP1|WNK4	17	GO:2000651	-2.00585	0.000226103
10	negative regulation of cation transmembrane transport	0.00581209	OXSR1|TRDN|THADA|GSTM2|NOS1|FKBP1A|COMMD1|FBXO11|HECW2|KCNH2|PPP3CA|PPP3CC|MTNR1B|PPP3CB|CRHR1|KCNE1|SLN|CALM2|TLR9|PLN|OSR1|ATP7A|OPRL1|KCNE1B|RGS4|PPP3R2|ISCU|SESTD1|NEDD4L|SLC30A1|DRD2|GEM|ATP1A2|CAV3|RRAD|TWIST1|KEL|NEDD4|GPR35|GNB5|NTSR1|DRD4|YWHAE|CAMK2D|KCNRG|STK39|HECW1|EPO|KCNAB1|PPIF|BIN1|GRP|UBR3|DRD3|ANK3|SRI|PCSK9|CASQ2|SLC9A3R1|FMR1|CALM3|TMBIM6|CRBN|ADRA2A|VDAC1|ACTN2|HAMP|UBQLN1|P…	88	GO:1904063	-1.83579	0.000394542
10	negative regulation of monoatomic ion transport	0.00777095	OXSR1|TRDN|GSTM2|GABRE|COMMD1|FBXO11|HECW2|MTNR1B|HRH3|PPP3CB|SLN|SERPINE2|TLR9|CNR1|ATP7A|OPRL1|RGS4|PPP3R2|ISCU|SESTD1|SLC30A1|DRD2|GOPC|GEM|CAV3|ATP1A2|RRAD|TWIST1|KEL|NEDD4|GNB5|LILRB1|LILRB2|STK39|SLC26A5|ATF4|KCNAB1|BIN1|PTK2B|ANK3|SRI|PCSK9|CASQ2|WNK4|EPHB2|CALM3|INPP5K|VDAC1|ACTN2|HAMP|VIP|KCNE2|MMP9|FKBP1B|PPP3R1|STC1|ACE|CAB39|GSTO1|CAV1|HTR1B|PRKG2|THADA|NOS1|FKBP1A|BEST3|KCNH2|PPP3CA|…	128	GO:0043271	-1.64255	0.000569665
10	regulation of potassium ion transmembrane transporter activity	0.00920263	OXSR1|FXYD2|ATP1B3|AMIGO1|VAMP2|MTNR1B|ABCC9|ALG10B|KCNE1|KLHL24|TREM2|DNM2|NETO1|NPPA|KCNA1|KCNE1B|LRRC38|ABCC8|AKAP6|KCNK3|NEDD4L|DLG1|LRRC26|LRRC55|CAV3|ATP1B1|ATP1B2|NEDD4|FHL1|RNF207|YWHAE|KCNRG|ITGB1|STK39|GAL|KCNAB1|KCNS1|KCNS2|GRP|KCNG1|ANK2|ANK3|KCNC1|NOS1AP|KCNC2|GALR2|WWP2|CASQ2|CRBN|AKAP9|CACNA1D|LRRC52|ACTN2|KCNE2|KCNIP2|SUMO1|KCNE3|KCNE4|KCNE5|CAB39|CAV1	61	GO:1901016	-1.81394	0.000707895
10	regulation of ATPase-coupled calcium transmembrane transporter activity	0.0167041	THADA|HSPA2|RGN|ATP2A1|RYR2|SUMO1|STRIT1|SLN|TLR9|MRLN|PLN|VMP1|C4ORF3	13	GO:1901894	-1.88735	0.00143319
10	positive regulation of sodium ion transport	0.0217242	FXYD2|DRD4|SLC9A1|ACTN4|NOS1|GLRX|SCN5A|ATP1B3|NKX2-5|ANK3|GPD1L|SCN1B|WNK4|AKT1|CHP2|WNK1|WNK2|WNK3|PRSS8|AHCYL1|DNM2|SCN4B|PKP2|DMD|SCN3B|CNTN1|TESC|ATP1B1|CNKSR3|ATP1B2|CHP1|FXYD1|MLLT6|FGF12	34	GO:0010765	-1.82414	0.00209244
10	regulation of transporter activity	0.0342201	OXSR1|TRDN|FXYD2|SHISA8|APP|CACNG7|GSTM2|RANGRF|CHRM3|MAPK8IP2|HECW2|ATP1B3|VAMP2|SNCA|MTNR1B|TACO1|PPP3CB|SCN1B|CHP2|PTAFR|OPRL1|SCN4B|NDUFA4|CACNG5|PHB2|PIM1|APOA2|ATP1A2|GEM|PM20D1|RRAD|ATP1B2|ATP1B1|STRIT1|SLC5A11|STIMATE|SLC5A3|CACNG8|CACNG2|CACNG3|CACNG4|HAP1|STK39|STAC2|PTK2B|CTTNBP2NL|GPD1L|SRI|GALR2|PTPN3|PCSK9|PRKACA|CTSS|IFNG|WNK4|TMSB4X|PRRT1|EPHB2|CALM3|FGF13|ACTN2|CCR2|ABCB1|AHNAK|N…	287	GO:0032409	-1.3551	0.00400472
11	ribonucleoprotein complex biogenesis	0.000925701	PIH1D1|RPL5|SNRPD1|RRP8|ZNF593|SLX9|WDR55|DKC1|MTERF3|YTHDC1|NOLC1|SFSWAP|HELB|EIF3E|CELF5|UTP23|CELF6|RRN3|CPSF6|PIH1D2|RPL26|RPL10|RPS19|RPS9|RPL35A|RPL23A|RPS25|RPS28|RPS27|XRCC5|TSR2|RPS21|RPS24|NOL10|RPL10A|RPL7|NSA2|RPS15|RPL7A|DROSHA|RPS17|YBEY|RPS16|ZNHIT6|RPL35|RPL38|RPS7|RPS8|RAMAC|RPL27|XPO1|PIN4|MAK16|NVL|NOM1|RPF1|DDX51|DDX27|ABCE1|EIF3D|EIF3A|ZRSR2|SBDS|RPS27L|EIF2A|NOL8|GTPBP4|HSP9…	449	GO:0022613	1.54537	4.47331e-05
11	ribonucleoprotein complex assembly	0.0167041	PIH1D1|BUD13|RPL5|SNRPD1|CRNKL1|PRPF3|SF1|AGO1|DICER1|SNU13|HTATSF1|EIF2S3|EIF5|CELF3|AGO2|PRPF19|YTHDC1|SFSWAP|GCFC2|PRPF18|SF3B4|SF3B5|EIF3E|SF3B2|CELF5|SF3B3|SF3B6|CELF6|SART3|SRSF12|SF3A3|SF3A2|XAB2|CPSF6|RBMX2|PIH1D2|CPSF7|PRPF6|RPL10|RPS19|SNRNP200|PRPF8|RPL23A|YJU2|RPS28|RPS27|XRCC5|STRAP|RPS15|TGS1|ZNHIT6|RPL38|RPL10L|RAMAC|SCAF11|WDR77|DDX1|EIF3D|EIF3A|ZRSR2|RPS27L|RPSA|HSP90AA1|EIF6|USP…	199	GO:0022618	1.5277	0.00142906
11	ncRNA processing	0.018394	PIH1D1|RPL5|TOE1|RRP8|SLX9|USB1|WDR55|DKC1|NOLC1|BCDIN3D|HELB|ZC3H7A|ZC3H7B|EXD1|UTP23|PIH1D2|TRMO|CT45A7|CT45A8|CT45A9|RPL26|CT45A3|CT45A5|CT45A6|TEX15|CT45A1|RPS19|CT45A2|RPL35A|RPS25|RPS28|RPS27|AARS1|TSR2|TERT|RPS21|RPS24|NOL10|RPL10A|RPL7|NSA2|RPS15|RPL7A|DROSHA|RPS17|YBEY|RPS16|ZNHIT6|RPL35|RPS7|SMAD3|RPS8|DDX5|OSGEPL1|RPL27|GON7|PIN4|C9ORF64|MAK16|THUMPD2|THUMPD3|NVL|SAGE1|RPF1|DDX51|DDX27…	430	GO:0034470	1.39087	0.00167795
11	rRNA metabolic process	0.0240973	ANG|PIH1D1|RPL5|SLFN12|RRP8|HELQ|SNU13|SLX9|WDR55|DKC1|NOLC1|DIS3L|SDE2|HELB|UTP23|TRIR|PIH1D2|MTREX|PELO|CHD7|RPL26|WBP11|RPS19|RPL35A|RPS25|RPS28|RPS27|TSR2|RPS21|NOL10|RPS24|METTL16|GTF3C2|REXO4|GTF3C4|GTF3C6|RPL10A|RPL7|NSA2|RPS15|RPL7A|DROSHA|RPS17|YBEY|RPS16|ZNHIT6|RPL35|EXOSC7|EXOSC6|RPS7|EXOSC9|EXOSC3|RPS8|EXOSC2|DIS3|POP5|RPL27|RPP30|PIN4|MAK16|RPP38|NVL|SIRT7|RPP25|RPF1|DDX51|DDX27|RPP4…	251	GO:0016072	1.47096	0.00243185
11	ribonucleoprotein complex subunit organization	0.048498	PIH1D1|BUD13|RPL5|SNRPD1|CRNKL1|PRPF3|SF1|DHX8|AGO1|DICER1|SNU13|HTATSF1|EIF2S3|EIF5|CELF3|AGO2|PRPF19|YTHDC1|SFSWAP|GCFC2|PRPF18|SF3B4|SF3B5|EIF3E|SF3B2|CELF5|SF3B3|SF3B6|CELF6|SART3|SRSF12|SF3A3|SF3A2|XAB2|CPSF6|RBMX2|PIH1D2|CPSF7|PRPF6|RPL10|RPS19|SNRNP200|PRPF8|RPL23A|YJU2|VCP|RPS28|RPS27|XRCC5|STRAP|ZFAND1|RPS15|DYRK3|TGS1|ZNHIT6|RPL38|RPL10L|RAMAC|SCAF11|DNAJC17|WDR77|DDX1|EIF3D|EIF3A|ZRSR2…	207	GO:0071826	1.43911	0.00661964
11	spliceosomal snRNP assembly	0.0496397	SNRPGP15|PRPF6|PRPF31|SNRPD1|PRPF8|GEMIN2|GEMIN5|GEMIN6|PRPF3|AAR2|GEMIN4|GEMIN7|GEMIN8|SMN2|SNRPD2|DDX20|LSM4|SNRPB|STRAP|SNRPD3|TSSC4|PRPF19|PRMT5|SART1|CLNS1A|SNRPG|TGS1|PRMT7|USP4|SNRPF|SNRPC|SNRPE|CD2BP2|SRSF12|LSM2|SART3|SRSF10|COIL|WDR77	39	GO:0000387	1.642	0.00686177
12	lymphocyte homeostasis	0.000222703	FADD|CAMLG|RIPK3|GAPT|CORO1A|CASP3|RC3H2|PKN1|TNFRSF13B|SH2B2|PPP3CB|IL7R|SLC40A1|MEF2C|GPR174|SLC46A2|HIF1A|BAK1|RC3H1|TNFSF13B|CHST3|ZC3H8|LAT|DOCK10|BAX|FAS|NCKAP1L|ABL1|SLC39A3|PRDX2|BCL2L11|DNAJA3|PPP2R3C|SPNS2|SIT1|SASH3|LYN|TNFSF14|SOS2|TNFAIP3|IL2RA|SPTA1|CCNB2|RPS6|TNFRSF17|AKT1|JAK3|STAT5B|IL20RB|ADA|TRAF3IP2|RAG1|P2RX7|BCL2|FOXP3|GPR15LG|DOCK11|TCIRG1|SKIL|GPAM|PMAIP1|SOS1|LGALS2	63	GO:0002260	1.98999	8.74853e-06
12	excretion	0.00213526	CHRNB4|ATP6V1B1|ABCG2|TACR1|SCN11A|SLC22A12|UMOD|KCNMA1|TRPV1|EDNRB|SLC22A6|CLN3|MDK|CHRNA3|MLLT6|ATP6V0A4|ADRA1A|CHRNB2	18	GO:0007588	-1.96146	0.00011652
12	renal system process	0.00426782	REN|AGTR2|SCN11A|PRKRIP1|ADORA1|CORO2B|GJA5|EMP2|NPPB|F2R|BMP4|HYAL2|KIRREL1|MYO1E|OPRL1|SLC4A1|PCSK5|ADORA2A|KCNMA1|AKAP11|PON3|DRD2|SLC5A1|AMN|SLC5A2|ADM|PTPRO|FOLR1|CYP4A11|TACR1|BCR|NPHS2|HSD11B2|TRPV1|CLN3|MAGED2|CLDN4|PRKACA|HAS2|WNK4|TBC1D8B|PRKACB|INPP5K|GAS6|IGHA1|AGT|CLCNKA|ITGA3|AQP1|AQP2|TRPV5|GSN|RHOA|CD34|ATP6V0A4|JCHAIN|LGMN|AKR1B1|SULF2|CYP11B2|RHPN2|RRM2B|PPP3CA|PKN1|KCNQ1|CLCNKB…	117	GO:0003014	-1.7396	0.000269369
12	water homeostasis	0.00852724	SCT|CYP4F2|AKR1B1|SCTR|BPIFA1|CYP4A11|PRKACG|SCNN1A|CYP11B2|AQP6|EXT1|AQP4|EXT2|AQP11|CLN3|CFTR|PRKACA|ADCY6|HAS2|PRKACB|HYAL2|AVP|MYO5B|ATP6V1B1|WFS1|UMOD|SCNN1G|CYP4F12|AKAP11|SCNN1B|GHRHR|AQP1|AQP3|AQP2|MLLT6|TRPV4	36	GO:0030104	-1.88445	0.000648934
12	multicellular organismal homeostasis	0.0290796	XKR8|ARID4A|RB1|PPP1R13L|NKIRAS2|NCAPG2|RIPK3|NPHP3|SLC25A5|TRAF6|RRP8|ADORA1|MEX3C|RAB3D|BBS4|BBS2|BBS1|MKKS|ILDR1|CYTL1|TRIM10|F2R|BBS10|TUB|BBS12|HIF1A|TNFRSF11A|LIPA|DOCK10|OAS1|RRN3|NOTCH1|PRDX2|OCIAD1|GATA3|OCIAD2|SPI1|PPP2R3C|WHRN|RPS19|SIT1|MAK|HMOX1|USH1G|LYN|STK39|SLC11A1|CIB2|KRT1|EMX1|PTK2B|ADGRG1|SP3|LRRK1|CX3CR1|FLVCR1|BRD1|RPS24|SLC25A40|TAL1|PTBP3|FAM210B|L3MBTL3|PRKACA|RHEX|IKZF1…	555	GO:0048871	-1.27487	0.00317849
13	cytokine-mediated signaling pathway	8.31671e-12	OXSR1|SLC27A1|TRADD|RPS6KA5|IKBKE|CNTF|IFITM1|TRAF6|CSF3|TRAF5|CSF3R|CEACAM1|IL18RAP|CRLF1|BBS4|BBS2|TBKBP1|MKKS|CMKLR1|EPOR|IL1R1|ENTREP1|IFNAR1|SP100|ST18|EBI3|AZI2|CD300LF|WBP1L|IRAK2|FZD4|TNFRSF11A|CXCR2|TNFRSF14|RRAGA|IL21R|OAS1|NOTCH1|CXCL9|SPI1|TNFSF11|CX3CL1|IL27RA|SOCS1|IRAK1|LYN|STK39|TNFRSF25|OSMR|TNFRSF1B|CARD14|MT3|PTK2B|CCR9|CCR6|PF4V1|CX3CR1|SOCS5|CXCR5|PLVAP|CCL18|CCL7|IFNL2|IL13R…	363	GO:0019221	1.98852	4.10094e-14
13	response to chemokine	3.03569e-09	OXSR1|CCL19|FOXC1|CXCL10|CCL5|CXCL8|SH2B3|CXCL11|DUSP1|DOCK8|CCR8|TREM2|CMKLR1|ACKR4|ENTREP1|ACKR2|CXCL3|RBM15|ACKR1|CXCL2|WNK1|WBP1L|CXCR2|GPR75|TFF2|CXCL9|CXCL13|LOX|GPR35|CX3CL1|CXCL12|CCL4|CCL2|GPR17|CIB1|CCL1|CCL20|CCR3|LYN|STK39|CXCL6|RIPOR2|CCR1|PTK2B|CXCL1|CCL14|PF4|CCL3L3|ACKR3|CCR9|CCL8|CCR6|CCL3|CCL15|PF4V1|SLC12A2|CCL16|CCL23|CX3CR1|CXCR5|CCL26|CCL18|CCL7|CCL21|CCL4L2|CCR10|CXCR1|XCR1…	90	GO:1990868	2.29247	2.87192e-11
13	neutrophil chemotaxis	3.96163e-09	CCL19|SYK|DPEP1|BSG|CSF3R|CXCL10|CCL5|CXCL8|CXCL11|LGALS3|PIKFYVE|PLA2G1B|PIK3CD|TGFB2|TREM1|CXCL3|CXCL2|IL1B|EDN2|CKLF|C5AR1|PDE4B|PIP5K1C|ITGB2|SAA1|EDN1|CXCR2|ITGA9|ITGA1|NCKAP1L|PREX1|S100A9|CXCL9|GBF1|CXCL13|S100A8|CX3CL1|CCL4|PPIB|CCL2|S100A12|CCL1|CCL20|CXCL6|CXCL1|CCL14|PF4|CCL3L3|CCL8|CCL3|CCL15|PF4V1|CCL16|CCL23|CCL26|CCL18|CCL7|CCL21|CCL4L2|EDN3|LBP|CXCR1|CCL17|CCL24|PIK3CG|JAML|CCL22|…	81	GO:0030593	2.28794	3.90693e-11
13	neutrophil migration	4.54208e-09	CCL19|CD177|SYK|PECAM1|DPEP1|BSG|CSF3R|CXCL10|CCL5|CXCL8|CXCL11|LGALS3|PIKFYVE|PLA2G1B|PIK3CD|TGFB2|EMP2|MCOLN2|PRTN3|TREM1|CXCL3|CXCL2|IL1B|EDN2|CKLF|C5AR1|PDE4B|PIP5K1C|ITGB2|SAA1|UMOD|UMODL1|EDN1|CXCR2|ITGA9|ITGA1|NCKAP1L|PREX1|S100A9|CXCL9|GBF1|CXCL13|S100A8|CX3CL1|CCL4|PPIB|CCL2|GP2|S100A12|CCL1|CCL20|CXCL6|CXCL1|CCL14|PF4|CCL3L3|CCL8|CCL3|CCL15|PF4V1|JAGN1|CCL16|CCL23|CCL26|CCL18|CCL7|WDR1|…	93	GO:1990266	2.25263	4.62868e-11
14	miRNA transcription	0.0147015	DDX5	1	GO:0061614	-1.7609	0.00121787
14	response to BMP	0.0196089	GDF1|BMP8B|GDF3|GDF6|GDF5|MSX1|GDF7|GDF9|ADAMTS12|PHOX2B|BMPR1B|NODAL|BMP15|LEFTY1|BMPER|MSX2|TGFB2|HFE|BMP6|BMP10|BMP7|BMP5|BMP4|ETV2|FST|NOTCH2|COMP|SMAD9|ADAMTS7|SCX|SLC39A5|HIVEP1|SPART|ZNF8|ACVRL1|SFRP1|USP9Y|GATA3|MEGF8|FAM83G|TWSG1|TGFB1|HES5|SOX9|BMP2|FKBP8|DLX3|GDF15|WNT5A|ACVR2B|ACVR2A|DDX5|BMPR2|PDCD4|DSG4|LEFTY2|ACVR1|SMAD1|TGFB3|GDF2|SMURF1|SMAD5|TMEM100|NOG|SMAD6|USP15|TMPRSS6|EGR1|…	100	GO:0071772	-1.53761	0.0018339
14	regulation of histone ubiquitination	0.0323124	UBR5|OTUB1|OTUB2|TRIP12|PARK7|UBE2N	6	GO:0033182	1.71545	0.00366463
14	regulation of response to DNA damage stimulus	0.0381221	KAT2B|BCL7A|MSX1|ABRAXAS1|RNF8|CHEK1|ACTL6A|TP53BP1|TERF2|PBRM1|SMYD2|SMARCC1|XRCC1|HELQ|SMARCE1|ARID2|SMCHD1|HNRNPK|UBQLN4|RADX|DPF2|CCDC117|HELB|SMARCC2|PARPBP|ZCWPW1|SF3B5|PACMP|HMGA2|SF3B3|SPIRE2|SMARCD3|OGG1|TMEM161A|ATM|AUNIP|RNF169|HSF1|FBH1|RPL26|ANKLE1|TEX15|PPP4C|NKX3-1|ING2|USP51|YJU2|NACC2|MBTD1|UBR5|HIC1|FAM168A|CCAR2|FBXO4|TRRAP|MDM2|KHDC3L|TIGAR|PIAS4|MIF|DYRK3|BRD7|OOEP|RAD9A|MARC…	311	GO:2001020	1.44004	0.00461801
15	transition metal ion homeostasis	0.0135037	NCOA4|APP|STEAP3|MT2A|BDH2|FTL|MT1HL1|MT1E|COMMD1|GLRX3|ATP6AP1|TFR2|STEAP2|CYB561|FXN|ATP6V1A|MT1DP|CYB561A3|ATP6V0A2|HMOX2|FRRS1|CYBRD1|FBXL5|BOLA1|HFE|BMP6|SLC40A1|COX19|BOLA3|HEPH|SLC22A17|SLC11A2|PRND|HYAL2|ATP7A|RHAG|HIF1A|SLC30A8|SOD2|LCN2|SLC30A2|LTF|SLC39A10|SLC39A14|ISCU|TMEM199|SLC39A5|SLC39A7|SLC39A4|SLC30A1|PRNP|ATP6V1G1|SCO1|S100A9|SCO2|STEAP4|SLC39A8|SLC30A5|HMOX1|FTMT|ATP6V0D1|ERF…	142	GO:0055076	-1.62157	0.00108314
15	transition metal ion transport	0.0258172	SLC46A1|ABCC5|TF|STEAP3|FTL|TMEM163|TFR2|STEAP2|TRPM2|SLC25A28|SLC48A1|CYBRD1|SCARA5|MCOLN1|CFAP276|FTH1|ATOX1|SLC40A1|HEPH|ASIC3|SLC22A17|SLC11A2|ATP7A|CUTC|NECTIN1|DNM2|ATP7B|TTYH1|CLTC|B2M|SLC30A8|LCN2|FTH1P19|SLC30A3|SLC30A2|ATP2C2|LTF|FTHL17|SLC39A10|SLC39A14|SLC39A5|SLC39A7|SLC39A2|SLC39A1|CBLIF|SLC30A1|ATP13A1|SLC39A11|SLC39A4|SLC39A3|SLC39A13|SLC39A12|STEAP4|SLC39A6|SLC39A8|SLC39A9|REP15|…	94	GO:0000041	-1.60653	0.00269752
15	cellular zinc ion homeostasis	0.0331017	SLC30A5|MT2A|MT1HL1|MT1E|MT3|SLC30A10|MT1DP|SLC30A7|SLC1A1|SLC30A6|SLC30A9|MT1M|AP3B1|MT1X|MT1A|MT1F|MT1G|MT1H|MT1B|MT4|ATP7B|SLC30A8|SLC30A2|SLC39A10|TMC8|SLC39A14|SLC39A5|LCK|SLC39A7|SLC30A1|SLC39A4|SLC39A13|SLC39A12|S100A9|S100A8|ATP13A2|MT1L|SLC39A6|SLC39A8|SLC39A9	40	GO:0006882	-1.72138	0.00379222
15	heme transport	0.0405657	PGRMC2|SLC46A1|ABCC5|ABCB6|SLC48A1|FLVCR1|HPX|FLVCR2|CFAP276|HRG|ABCB7	11	GO:0015886	-1.80286	0.00499404
16	cellular response to interleukin-1	0.00591328	GBP3|RPS6KA5|FGG|RORA|ADAMTS12|TRAF6|CXCL8|FGB|IL1R1|AKAP12|HYAL2|ST18|HIF1A|CACTIN|IRAK2|GBP1|ADAMTS7|HYAL3|CD47|HYAL1|GBP2|SFRP1|CD40|CX3CL1|NKX3-1|IRAK1|RBMX|SIRPA|PTGIS|KMO|CCL18|SOX9|INHBB|CCL7|CCL4L2|HAS2|CCL17|CCL24|CCL22|MAP3K7|IKBKB|NR1D1|PYCARD|ANKRD1|IRAK4|BMI1|ZC3H12A|PLCB1|CCL13|CCL11|CCL19|CEBPB|EGR1|NFKB1|CCL5|RPS6KA4|TOLLIP|IL1RL2|MYLK3|MAPK13|MAPK11|MYD88|IL1B|IRAK3|RC3H1|EDN1|RE…	99	GO:0071347	1.73826	0.000404144
16	response to interleukin-1	0.00652991	GBP3|PRKCA|APP|RPS6KA5|FGG|RORA|ADAMTS12|YTHDC2|TRAF6|CXCL8|FGB|SNCA|IL1R1|AKAP12|HYAL2|ST18|HIF1A|CACTIN|IRAK2|SLC30A8|TNFRSF11A|GBP1|ADAMTS7|SELE|HYAL3|CD47|HYAL1|GBP2|SFRP1|CD40|CX3CL1|NKX3-1|IRAK1|TLE5|RBMX|SIRPA|PTGIS|KMO|SMPD1|CCL18|SOX9|INHBB|CCL7|CCL4L2|HDAC4|HAS2|CCL17|CCL24|GHR|CCL22|MAP3K7|IKBKB|NR1D1|PYCARD|ANKRD1|IRAK4|BMI1|ZC3H12A|PRKCI|PLCB1|CCL13|CCL11|MTHFR|CCL19|CEBPB|CD38|SRC|E…	126	GO:0070555	1.69375	0.000456149
16	cellular response to tumor necrosis factor	0.00765033	GBP3|TRADD|YBX3|RORA|ZFP36L2|ADAMTS12|ADAMTS13|TRAF6|TRAF5|CXCL8|GPD1|ASS1|AKAP12|HYAL2|ST18|GBA1|CACTIN|TNFRSF11A|GBP1|ADAMTS7|TNFRSF14|RRAGA|APOB|HYAL3|HYAL1|GBP2|SFRP1|CD40|GATA3|TNFSF11|CX3CL1|NKX3-1|TNFRSF21|ACTN4|SIRT1|TNFRSF25|PRPF8|TNFRSF1B|CARD14|CLDN18|MYOG|PTK2B|TRPV1|PID1|NPNT|ZFP36L1|PLVAP|CCL18|FOXP1|CCL7|CCL4L2|KRT8|HAS2|CCL17|TMSB4X|TNFRSF13C|TCL1A|CCL24|TNFRSF17|AKT1|CCL22|TNFRSF…	175	GO:0071356	1.57023	0.000558144
16	response to tumor necrosis factor	0.0103042	GBP3|TRADD|AFF3|ZFP36L2|TRAF6|TRAF5|HYAL2|ST18|GBA1|CACTIN|TNFRSF11A|GBP1|NUB1|TNFRSF14|RRAGA|SELE|ADAM9|GBP2|SFRP1|CD40|GATA3|TNFSF11|CX3CL1|NKX3-1|TNFRSF25|PRPF8|TNFRSF1B|CARD14|PTK2B|TRPV1|SMPD1|NPNT|ZFP36L1|PLVAP|CCL18|FOXP1|CCL7|CCL4L2|HAS2|CCL17|TMSB4X|TNFRSF13C|CCL24|TNFRSF17|AKT1|CCL22|TNFRSF18|PIAS3|INPP5K|IKBKB|FOXO3|TRAF3IP2|NR1D1|PYCARD|ANKRD1|HAMP|CYP1B1|EIF5A|JAK2|GSDME|ILK|CCL13|CC…	200	GO:0034612	1.54692	0.000799408
17	negative regulation of gluconeogenesis	0.0273065	ADIPOQ|PGP|SOGA1|ERFE|SERPINA12|EP300|MST1|INS|CRY1|C1QTNF3|SIRT6|GCK|CLK2|LEPR|SIK1|C1QTNF12	16	GO:0045721	-1.82417	0.00291288
17	negative regulation of cellular carbohydrate metabolic process	0.0342201	ACTN3|ADIPOQ|FOXA2|IER3|GCKR|FLCN|CBFA2T3|GIT1|ERFE|NCOR1|PLEK|HDAC4|STAT3|C1QTNF12|MIDN|TIGAR|INPP5K|PGP|GSK3B|FBP1|COX11|SLC4A1|SOGA1|DDIT4|SERPINA12|MST1|EP300|CRY1|INS|C1QTNF3|SIRT6|NUPR1|PASK|GCK|PPARA|CLK2|SELENOS|PRKN|GSK3A|LEPR|ENPP1|SIK1	42	GO:0010677	-1.71143	0.00400228
17	negative regulation of carbohydrate metabolic process	0.0436002	ACTN3|ADIPOQ|FOXA2|IER3|GCKR|FLCN|CBFA2T3|TP53|GIT1|ERFE|SLC25A12|TGFB1|NCOR1|PLEK|HDAC4|STAT3|C1QTNF12|MIDN|TIGAR|INPP5K|PGP|GSK3B|FBP1|COX11|SLC4A1|SOGA1|CLTC|DDIT4|SERPINA12|MST1|EP300|CRY1|INS|C1QTNF3|SIRT6|NUPR1|PASK|GCK|PPARA|CLK2|SELENOS|SMPD3|PRKN|AP2A1|GSK3A|LEPR|ENPP1|SIK1	48	GO:0045912	-1.67912	0.00558976
18	stabilization of membrane potential	0.0104894	KCNK15|KCNK16|KCNK17|KCNK6|KCNK7|KCNK2|KCNK18|KCNK4|KCNK10|KCNN4|KCNK12|KCNK3|KCNK9|KCNK1|CHCHD10|KCNK13|KCNK5	17	GO:0030322	-1.92045	0.000817223
18	potassium ion transport	0.0250379	FXYD2|SLC9A1|KCNK6|KCNK7|KCNK2|KCNK4|ATP1B3|KCNJ14|GJA5|KCNH1|ABCB8|KCNAB2|KCNJ5|KCNA1|KCNJ6|KCNA2|KCNJ9|KCNMA1|KCNJ15|ATP1A3|ATP1A2|ATP1B1|ATP1B2|KEL|TMEM38B|CHP1|ATP1A4|FXYD1|ATP1B4|KCNIP4|KCNH3|KCNF1|KCNH4|TSC1|KCNH5|KCNH6|KCNH7|KCNK18|KCNB1|KCNB2|KCNH8|KCNAB1|KCNAB3|KCNS1|KCNS2|KCNS3|KCNA10|KCNG1|KCNA3|KCNG2|KCNG3|KCNG4|SLC12A2|KCNC1|KCNC2|KCNC3|KCNC4|KCNA4|TMEM175|KCNA6|KCNA7|KCNV1|WNK4|KCNV…	173	GO:0006813	-1.43277	0.0025771
18	potassium ion transmembrane transport	0.0497306	FXYD2|SLC9A1|KCNK6|KCNK7|KCNK2|KCNK4|ATP1B3|KCNJ14|KCNH1|ABCB8|KCNAB2|KCNJ5|KCNA1|KCNJ6|KCNA2|KCNJ9|KCNMA1|KCNJ15|ATP1A3|ATP1A2|ATP1B1|ATP1B2|KEL|TMEM38B|ATP1A4|KCNIP4|KCNH3|KCNF1|KCNH4|KCNH5|KCNH6|KCNH7|KCNK18|KCNB1|KCNB2|KCNH8|KCNAB1|KCNAB3|KCNS1|KCNS2|KCNS3|KCNA10|KCNG1|KCNA3|KCNG2|KCNG3|KCNG4|SLC12A2|KCNC1|KCNC2|KCNC3|KCNC4|KCNA4|TMEM175|KCNA6|KCNA7|KCNV1|WNK4|KCNV2|KCNJ2|KCNJ10|KCNJ12|KCNJ16…	162	GO:0071805	-1.39962	0.00689885
19	response to nutrient levels	0.00144391	ALPL|ALAD|ATG14|RRP8|POR|SESN1|GABARAPL3|MTMR3|BBS4|BBS2|MKKS|WDR45|MAP1LC3A|MAP1LC3C|SSTR1|USF1|SSTR2|SSTR3|WIPI2|PRKAB1|WDR45B|APOE|DDIT3|TNFRSF11A|ATF3|RRAGA|LAMP2|PIM1|RRAGB|EIF2AK3|ULK2|ULK1|CSHL1|CHSY1|HSF1|CSH2|PAX2|HMOX1|FGF23|STK39|WNT4|CARTPT|SH3GLB1|TXN2|INHBB|PCSK9|DAPL1|SP1|RIPOR1|AKT1|BECN2|GDF15|MFSD2A|KYNU|FOXO3|HSPA8|CDKN1A|HAMP|VDR|CYP1B1|SHANK2|LARS1|F5|JMY|F7|APAF1|BRIP1|MAP1L…	467	GO:0031667	-1.43312	7.40469e-05
19	cellular response to external stimulus	0.00591328	GLRX2|COMT|HNRNPA1|FES|KCNK4|CHEK1|ATG14|BECN1|RRP8|PIK3R4|AMBRA1|SESN1|GABARAPL3|NUDT15|MTMR3|HNRNPL|WDR45|MAP1LC3A|MAP1LC3C|USF1|WIPI2|DAG1|FGF2|PRKAB1|SLC1A2|WDR45B|GBA1|FAM107A|CDA|TNFRSF11A|POSTN|ATF3|EIF2AK2|RRAGA|LAMP2|PIM1|RRAGB|EIF2AK3|SLC39A5|ULK1|AIF1|SLC39A4|ATP1A2|SFRP1|CD40|TNFRSF8|TLE5|HMOX1|FGF23|BGLAP|LYN|HABP4|PENK|WNT4|SLC34A1|CARTPT|TLR3|SH3GLB1|FOLR2|GADD45A|TXN2|GDAP1|NUAK2|…	318	GO:0071496	-1.47649	0.000404327
19	cellular response to starvation	0.00784101	WNT9B|COMT|HNRNPA1|ATG14|KRT20|BECN1|PIK3C3|RRP8|PIK3R4|GABARAPL1|ELAPOR1|AMBRA1|FOXA3|SESN1|GABARAPL3|PCK1|MTMR3|KAT5|HNRNPL|WDR45|MAP1LC3A|MAP1LC3C|GABARAPL2|WIPI2|ATG7|STK26|PLIN3|TFEB|WDR45B|BRSK1|GBA1|MAP1LC3B2|TNFRSF11A|ATF3|EIF2AK2|RRAGA|LAMP2|EIF2AK3|SLC39A5|RRAGB|SLC39A4|SFRP1|SIRT1|BGLAP|ATF4|SLC2A1|SLC34A1|WNT4|CARTPT|PRKAA1|EHMT2|SH3GLB1|NUAK2|ASNS|ALB|PRKAG1|INHBB|PCSK9|MTOR|PICK1|DA…	175	GO:0009267	-1.56743	0.000577799
20	xenobiotic metabolic process	0.0010412	SLCO2B1|GSTM2|CYP46A1|RORA|AIP|CYP2E1|CMBL|POR|ACSL1|AHR|SMOX|NUDT15|ALDH3A1|CYP2J2|SULT1B1|NAT1|SULT1A1|ABCC1|GSTM3|CYP1A1|PON3|NR1I2|CYP2D7|FMO4|FMO5|CYP2C18|UGT2B17|SULT1C3|S100A12|CYP2R1|GSTO2|LPO|RORC|EPHX1|CES3|CYP3A5|BPHL|CES2|CYP3A7|CRYZ|SULT2A1|HNF4A|ADA|CYP2W1|ABCB1|CYP1B1|N6AMT1|ACSM1|CYP2C8|CYP2G1P|NAT2|SLCO1B1|BCHE|AS3MT|SLCO1B3|GSTO1|GUK1|SULT1A3|SLC28A3|SULT1A2|FMO1|GSTM1|ABCC4|ABC…	123	GO:0006805	-1.83594	5.11703e-05
20	flavonoid metabolic process	0.00362126	SULT1A3|SULT1A1|LCT|UGT1A10|UGT1A7|UGT1A1|SULT1C4|CYP1A1|POR|UGT1A9|UGT1A3|SULT1B1|UGT1A8	13	GO:0009812	-2.00856	0.000220814
20	response to xenobiotic stimulus	0.0167041	RB1|PDE4A|ALAD|SCN11A|ABAT|CMBL|POR|NUDT15|SULT1A1|ADORA2A|TXNIP|APOA2|NFATC2|HSF1|TGFA|GATA3|PDGFA|XPC|NKX3-1|S100A12|HMOX1|LYN|SLC26A5|JUN|GABRG3|EMX1|FZD3|PTK2B|LPO|RORC|XRCC5|TXN2|BLMH|SMPD1|EPHX1|CES3|CES2|SULT2A1|PPM1E|HNF4A|PPM1F|TIGAR|RAP2A|TRAF3IP2|ADA|CYP2W1|ANKRD1|ABCB1|CYP1B1|SHANK2|ITGA3|SLC1A3|RHOA|AS3MT|GSTO1|NOS2|ABCC5|SRC|FOS|ATR|ADCY1|PCNA|UGT2B7|CYP2A7|CYP2A6|CYP2A13|UGT1A3|E2F…	424	GO:0009410	-1.32634	0.00142733
21	cell-cell junction organization	4.63749e-05	CD177|PRKCA|NUMBL|SRF|ESAM|ZNF703|GNPAT|VCL|CDC42|FER|PKP1|SVEP1|FLNA|PKN2|UGT8|TGFB2|GJA5|ILDR1|FRMPD2B|FRMPD2|F2R|DSG1|CDH1|KIRREL1|GRHL2|CDH6|ARVCF|CDH2|PKP4|NF2|EFNB2|TJP1|DLG1|MYADM|OCEL1|CTNND2|XIRP2|PAK2|RAB13|PTPRO|CDH9|LIM2|CDH7|CLDN8|WHRN|CTNND1|TLN2|APC|TMIGD1|PDCD6IP|AJM1|CLDN22|CLDN20|CLDN23|CLDN10|CNTNAP1|CDH8|DSG2|CLDN12|CLDN18|CLDN17|CDH20|TGFB1|CDH22|CLDN2|CDH24|MARVELD2|JAM3|CLD…	177	GO:0045216	-1.86945	1.36953e-06
21	cell junction assembly	0.00698892	APP|ESAM|ZNF703|ADD2|UGT8|ARHGAP6|DLC1|ILDR1|FRMPD2B|FRMPD2|CDH6|ARVCF|CDH2|FZD5|NRXN1|NTRK3|WNT3A|FBXO45|LGI2|PTPRO|CNTN5|CTNND1|TLN2|THY1|CNTNAP1|CDH8|DVL1|PTK2B|PCDH17|GABRG2|GABRB3|GABRB2|ACTN1|CLDN6|CLDN5|CLDN4|FLRT3|FBF1|WDR1|OCLN|NPTN|DBNL|COL17A1|PCLO|EPHB2|PCDHB9|LRRC4|PLXNB2|SORBS1|FGF13|POU4F1|CLDN3|CLDN9|GABRA1|HAPLN4|PKP2|ITGA6|CBLN4|JUP|ACTN2|CBLN2|PLEC|SHANK2|NLGN1|ITGB4|EPB41L3|SM…	273	GO:0034329	-1.39443	0.000498552
21	cell-cell junction maintenance	0.0172271	CD177|WHRN|KIRREL1|CNTNAP1|CSF1R|MTSS1|NLGN2|INAVA|F2RL1|TJP1|FERMT2|MYADM|PLEKHA7|CAMSAP3|PARD6A|PRTN3|F2R|KIFC3	18	GO:0045217	-1.87907	0.00149222
22	digestive system process	0.000498369	SCARB1|SLC46A1|SCT|RBP4|ACO1|CCKBR|CHRM3|CHRM5|ABCG8|GCNT3|TFF1|GHRL|ZNF830|SOAT2|MUC2|INAVA|KCNQ1|MUC4|HRH2|MUC6|MUC13|LIMA1|VSIG1|PBLD|TLR9|NEUROG1|F11R|NPR3|NPC1L1|SLC2A5|TFF2|ABCG5|CHRM1|CEL|UCN|PLS1|NPPC|SLC5A1|PNLIP|TLR4|TFF3|SERPINA3|LDLR|SNX10|COPA|STATH|EZR|VIL1|DRD3|TJP2|NOD2|CRACD|STRAP|AQP5|SOX9|SLC26A6|SLC26A7|UGCG|NPC1|IL17A|ADRA2A|NPR2|FABP1|FABP2|SLC9A4|CD36|DCANP1|TIFAB|VDR|KCNN4…	76	GO:0022600	-1.92618	2.14616e-05
22	intestinal absorption	0.000600683	SCARB1|SLC46A1|LDLR|ACO1|GCNT3|ABCG8|SOAT2|EZR|VIL1|KCNQ1|TJP2|LIMA1|SLC26A6|UGCG|NPC1|ADRA2A|F11R|FABP1|FABP2|CD36|NPC1L1|VDR|SLC2A5|ABCG5|CEL|MOGAT2|PLS1|IREB2|AKR1C1|SLC5A1|PNLIP|LEP	32	GO:0050892	-2.08859	2.65588e-05
22	digestion	0.00603951	PGC|SCARB1|RBP4|CHRM3|CHRM5|ABCG8|PRSS3|ZNF830|SOAT2|MUC2|MUC4|HRH2|MUC6|CYP39A1|MUC13|PPARGC1A|VSIG1|PBLD|TLR9|NEUROG1|ENPP7|NPC1L1|AKR1D1|PRSS2|SI|CCK|CHRM1|UCN|PLS1|SLC5A1|GKN1|COPA|STATH|EZR|VIL1|NOD2|TJP2|STRAP|AQP5|SOX9|CHIT1|ARX|CAPN9|NPR2|FABP1|FABP2|CD36|DCANP1|TIFAB|VDR|CLPS|KCNN4|AQP1|IREB2|MDK|SCT|SLC46A1|CCKBR|ACO1|GCNT3|TFF1|GHRL|PIR|INAVA|KCNQ1|LIMA1|F11R|ADM2|NPR3|SLC2A5|TFF2|ABCG…	109	GO:0007586	-1.66432	0.000414943
23	epidermis development	0.000384225	YBX1|FABP5|ATOH1|ALOXE3|SVEP1|POU4F3|TP63|ACER1|PLOD3|PLOD1|BMP4|FGF2|DLL1|JAG1|TXNIP|CD109|EVPL|EPHA2|NOTCH1|BNC1|PLS1|DKK1|ADAM9|TPRN|TMC1|CALML5|ATP2A2|PDGFA|GRXCR1|GRXCR2|WHRN|LHFPL5|RBP2|STRC|SFN|FGFR2|JAG2|KRT1|SOX21|ST14|FZD3|S100A7|OVOL1|OVOL3|DNASE1L2|CLDN4|ATP2C1|SOX9|NFKBIZ|COL17A1|GLI1|PIAS4|FLG2|SLC44A4|CDSN|IRF6|HRNR|PLEC|TCHH|GSDME|GRHL1|HDAC1|GORAB|HOXC13|SOX18|LOC647264|TGM3|NOM1…	324	GO:0008544	-1.65121	1.57883e-05
23	skin development	0.000648941	ARRDC3|ALOXE3|COL3A1|FRAS1|TP63|ACER1|DLL1|GBA1|JAG1|COMP|TXNIP|ADAMTS2|CD109|EVPL|EPHA2|NOTCH1|DKK1|ADAM9|PDGFA|SFN|FGFR2|KRT1|SOX21|ST14|FZD3|S100A7|OVOL1|DNASE1L2|CLDN4|SOX9|AHDC1|NFKBIZ|PIAS4|FLG2|TRAF3IP2|CDSN|ITGA6|JUP|IRF6|HRNR|PLEC|ITGB4|TCHH|ITGA3|PKD1|ABCB6|GRHL1|HDAC1|GORAB|HOXC13|SOX18|LOC647264|TGM3|NOM1|DSP|TMEM79|POU3F1|WDR48|APCDD1|ALX4|LOC112267897|PPHLN1|MET|ATP8A2|IL1A|COL5A1|P…	270	GO:0043588	-1.64008	2.90125e-05
23	epidermal cell differentiation	0.00395887	ATOH1|POU4F3|TP63|ACER1|BMP4|FGF2|DLL1|JAG1|TXNIP|EVPL|EPHA2|NOTCH1|PLS1|ADAM9|TPRN|TMC1|GRXCR1|GRXCR2|WHRN|LHFPL5|STRC|SFN|JAG2|KRT1|ST14|S100A7|OVOL1|OVOL3|DNASE1L2|NFKBIZ|GLI1|SLC44A4|CDSN|IRF6|HRNR|PLEC|TCHH|GSDME|HDAC1|TGM3|DSP|TMEM79|POU3F1|PPHLN1|IL1A|PPP3CA|KCNQ1|USH1C|BCL11B|SHARPIN|KRT17|CLIC4|ABCA12|KLF4|MYO7A|PAX6|GATA6|MAFB|KAZN|SAV1|OVOL2|SLC9A3R1|UGCG|LCE1A|IL17A|LCE1B|LATS2|MAP2K1…	197	GO:0009913	-1.631	0.000244664
24	DNA-templated DNA replication	5.40292e-06	POLD2|MCM10|RPA4|TIPIN|CDC34|ZNF830|POLG2|LIG3|TRAIP|RTF2|SLFN11|POLB|HELB|SAMHD1|PNKP|WRNIP1|FBH1|TOPBP1|POLN|ZRANB3|RFC4|ATRX|TWNK|POLRMT|SMARCAL1|PRIM2|WDHD1|MCM9|CCNE2|CDK2AP1|ZGRF1|NOC3L|ZPR1|KHDC3L|LRWD1|CARM1|OOEP|THOC1|BAZ1A|NUCKS1|ALYREF|POLA1|CDT1|ORC3|FEN1|BOD1L1|RFWD3|BLM|POLQ|FANCM|DDX11|MCM8|FAM111A|GMNN|ORC5|ORC4|POLG|CDK9|REV3L|ORC6|ORC2|BRCA1|RRM2B|CENPS|ATR|SETMAR|RECQL5|WDR18|P…	135	GO:0006261	1.96769	1.28195e-07
24	DNA geometric change	1.30354e-05	POLQ|BRIP1|NAV2|FANCM|DDX11|DDX1|TREX1|MCM8|POT1|HMGB2|CHD8|HELQ|ASCC1|ASCC2|RECQL5|ASCC3|SUPV3L1|RFC5|ANXA1|MCM3|HELB|RECQL4|GINS1|IGHMBP2|DTD1|GINS3|GINS4|HMGB1|RAD51|ERCC3|RPA1|CHD1L|ERCC2|RAD50|WRNIP1|FBH1|DDX11L8|DDX3X|DDX12P|DNA2|HMGA1|MTERF1|ZRANB3|RUVBL1|RFC4|TWNK|MRE11|XRCC6|HNRNPA2B1|DSCC1|SSBP1|MCMDC2|RECQL|HMGB3|MCM7|NBN|G3BP1|XRCC5|MCM9|RUVBL2|PIF1|HFM1|SETX|MCM5|MCM6|MCM2|DHX9|PURA|…	81	GO:0032392	2.02792	3.42811e-07
24	regulation of DNA-templated DNA replication	0.000386423	MCIDAS|GMNN|TIPIN|POLG2|ZNF830|LIG3|PCNA|RFC5|BCL6|ENDOG|MCM3|CDK2|AICDA|SLFN11|DACH1|NUGGC|WIZ|E2F8|GINS1|KAT7|GINS3|INO80|GINS4|DONSON|DBF4B|METTL4|CIZ1|WRNIP1|FBH1|TICRR|FBXO5|CDC7|ZRANB3|RFC4|ATRX|DSCC1|SSBP1|SMARCAL1|DBF4|MCM7|ZMPSTE24|NBN|TIMELESS|BRCA2|E2F7|MCM5|MCM6|MCM2|MCM4|RFC3|GINS2|CDT1|RFC2|CHTF18|CHTF8|SENP2|BLM	57	GO:0090329	1.99648	1.59849e-05
25	organic hydroxy compound catabolic process	0.000162554	TPI1|SULT1A3|SCARB1|SULT1A2|DBH|COMT|GK5|INPP4B|AKR1B10|CYP27A1|IMPA1|CYP46A1|INPP5J|SRD5A3|INPP1|LDHD|SULT1C4|BPNT2|HAO1|CYP39A1|SNX17|BPNT1|SLC6A3|OCRL|SORD|TKFC|SULT1B1|FAH|SYNJ2|MAOA|SULT1A1|APOE|AKR1D1|HSD17B6|CYP4F3|PTEN|INPP5B|CYP7A1|AKR1C3|CYP3A4|MIOX|CYP27B1|DIO2|DIO3|CYP24A1|SULT1E1|GPD2|SCARF1|CYP4F11|NUDT3|NTSR1|LCT|CYP4F2|ADH4|FGF23|MTMR7|IMPA2|MOXD2P|CYP4A11|MT3|ALDH3B2|ALDH2|ALDH1B…	78	GO:1901616	-2.07052	6.13984e-06
25	alcohol metabolic process	0.00308091	SCAP|FDFT1|TPI1|SCARB1|DBH|ABCA2|FDPS|APP|INPP4A|IMPA1|ITPKA|CYP51A1|STAR|INPP5J|AKR1B15|STARD3|DHCR7|IPPK|ARV1|DGAT1|DHDDS|DPM1|ISYNA1|DPM3|INPP1|IPMK|PLPP2|FDXR|DISP3|CYP39A1|SNX17|ACER1|CYP27C1|SPTLC1|DHRS13|SPTLC2|NUS1|ACER3|SULT1A1|DEGS2|SPR|FGF2|PTAFR|GBA1|APOE|SGPP2|NUDT4|INPP5B|ITPKB|ITPKC|GPD2|FDX1|APOA2|RETSAT|MINPP1|CYP2C18|SLC5A3|NUDT3|PPIP5K1|IP6K1|LRP5|MTMR7|MT3|SLC34A1|PIP4P1|APOBR…	320	GO:0006066	-1.45886	0.000179264
25	steroid metabolic process	0.00777771	SCAP|FDFT1|CYP21A2|SPP1|SCARB1|OSBPL9|EBPL|OSBPL7|FDPS|OSBPL6|APP|SRD5A2|OSBPL3|OSBPL2|CYP51A1|STAR|AKR1B15|STARD3|SERPINA6|DHCR7|ARV1|TSPO|CYB5R1|FDXR|DISP3|HSD17B4|CYP39A1|SCP2|SNX17|SULT1A1|GBA1|APOE|PLEKHA1|LIPA|FDX1|APOA2|ADM|LRP5|FGF23|MT3|PIP4P1|APOBR|HMGCS2|SMPD1|DHRS9|APOF|RDH8|CYP3A5|APOA5|CYP3A7|PCSK9|LCAT|RDH16|OSBPL5|CYP3A43|DHRS4|SULT2A1|PIAS4|MBTPS1|HSD17B8|MBTPS2|SLC22A24|CYP1B1|E…	257	GO:0008202	-1.45331	0.000571439
26	cellular response to biotic stimulus	0.00247921	SCARB1|TSPO|TRAF6|CSF3|AKAP8|MALT1|SERPINE1|NUGGC|PTAFR|NOTCH2|DDIT3|CACTIN|IRAK2|CDA|NLRP3|TXNIP|FZD5|EIF2AK3|NOTCH1|ADAM9|CXCL9|HSF1|FBH1|SPI1|IRAK1|IL10|CDK19|LYN|PRPF8|TNFRSF1B|TLR1|SIRPA|TGFB1|KMO|HMGCS2|CYRIB|NOD2|PF4V1|CX3CR1|LY86|NFKBIZ|EPHB2|AKT1|ATG10|KLRK1|CD36|NR1D1|CCR5|PYCARD|OPRK1|ANKRD1|HAMP|LY96|AXL|ARID5A|JAK2|CHMP5|IL24|PPBP|PDCD4|CXCL5|RHOA|IGFBPL1|DEFA6|DEFA4|DEFA5|DEFA3|APAF…	227	GO:0071216	1.60468	0.000139772
26	detection of molecule of bacterial origin	0.00765033	SCARB1|C4B_2|TLR6|NOD2|TLR2|DMBT1|LY96|LBP|TLR1|TLR4|TREM2|SSC5D	12	GO:0032490	1.83351	0.000558308
26	detection of external biotic stimulus	0.00920263	SCARB1|NOD1|C4B_2|TLR1|CLEC7A|HLA-DRB1|NOD2|CLEC6A|LBP|TREM2|NAIP|CD1D|DMBT1|LY96|SSC5D|PGLYRP4|PGLYRP3|PGLYRP2|HLA-B|TLR6|TLR2|HLA-A|PGLYRP1|TLR4|NLRC4	25	GO:0098581	1.87746	0.000707816
27	cellular carbohydrate biosynthetic process	0.0134917	IMPA1|FUT9|UGP2|ISYNA1|EXT1|PPP1R3C|EXT2|PCK1|B4GAT1|EPM2AIP1|B4GALT1|HS2ST1|PHKG1|GYS2|FBP1|GYS1|GBE1|HAS1|PCK2|AKT2|B3GNT9|B3GNT8|B3GNT7|B3GNT6|B4GALT5|B3GNT4|B3GNT2|B3GNT3|ACADM|NDST2|FBP2|HAS3|CSGALNACT1|NDST1|CSGALNACT2|IMPA2|NDST4|LALBA|PHKG2|NDST3|AGL|HAS2|NHLRC1|GYG2|GYG1|AKT1|PGP|PRKAG3|GOT1|NR1D1|PER2|PTGES3|PPP1R3G|LEP	54	GO:0034637	-1.79824	0.00107996
27	cellular polysaccharide biosynthetic process	0.0223654	ACADM|HAS3|NDST2|CSGALNACT1|NDST1|CSGALNACT2|NDST4|FUT9|UGP2|EXT1|PPP1R3C|EXT2|PHKG2|NDST3|AGL|B4GAT1|EPM2AIP1|HAS2|NHLRC1|GYG2|GYG1|AKT1|HS2ST1|PRKAG3|PHKG1|GYS2|NR1D1|GYS1|PER2|GBE1|HAS1|PTGES3|AKT2|PPP1R3G|B3GNT9|B3GNT8|B3GNT7|B3GNT6|B4GALT5|B3GNT4|B3GNT2|B3GNT3	42	GO:0033692	-1.68886	0.00217522
27	polysaccharide metabolic process	0.022788	PPP1CA|IL6ST|FUT9|RB1CC1|UGP2|EXT1|PPP1R3C|GABARAPL1|EXT2|PHKA1|PPP1R3A|PHKB|B4GAT1|PYGB|EPM2AIP1|PYGM|PYGL|STBD1|HS2ST1|GAA|GSK3B|PHKG1|GYS2|GYS1|PPP1CC|PPP1R2|MGAM|GBE1|PGM2|HAS1|PPP1R2P1|PPP1R2B|AKT2|B3GNT9|B3GNT8|B3GNT7|B3GNT6|B4GALT5|B3GNT4|B3GNT2|B3GNT3|LEPR|GSK3A|CHST1|CHIA|ACADM|GNMT|PPP1CB|CHST7|NDST2|HAS3|CSGALNACT1|NDST1|G6PC1|GAL3ST3|CSGALNACT2|NDST4|STK40|AOAH|PCDH12|PHKG2|NDST3|AGL|…	81	GO:0005976	-1.57829	0.00226607
28	gastrulation	0.00261772	HOXA11|GDF3|RIC8A|SRF|NPHP3|NODAL|LHX1|CFC1|FOXF1|VTN|ARMC5|RACK1|FN1|WNT8B|DUSP1|OTX2|MKKS|COL12A1|BMP7|ZIC3|BMP4|ETV2|MESP1|TGFBR2|TLX2|POU5F1|HMGA2|APELA|SCX|NF2|EPHA2|WNT3A|DKK1|POGLUT1|SFRP1|COL4A2|MEGF8|ITGA4|MESP2|CFC1B|MSGN1|WLS|PAX2|TBX6|FGF8|LRP5|TWSG1|FGFR2|GSC|DVL1|WNT3|UGDH|COL8A1|TAL1|AHDC1|PRKACA|NAT8B|POFUT2|CRB2|WNT5A|LMBRD1|COL6A1|ZBTB17|ACVR2B|DUSP5|ACVR2A|SMAD3|ITGB4|ETS2|EPB4…	168	GO:0007369	-1.64592	0.000148871
28	mesodermal cell differentiation	0.00413939	HOXA11|TBX6|PAX2|EYA1|EYA2|SFRP2|ITGB1|FGFR2|TRIM15|NODAL|ITGB3|FOXF1|TAL1|SIX2|ITGA2|BMP4|ETV2|KDM6B|TAF10|HMGA2|ITGB4|KLF4|ITGA8|ITGA3|FOXC2|WNT3A|INHBA|SMAD1	28	GO:0048333	-1.95945	0.000257456
28	mesoderm morphogenesis	0.0251922	SNAI1|HOXA11|NOG|EYA1|EYA2|SRF|EOMES|EXOC4|FOXC1|NODAL|SETD2|BMPR1A|TBX3|FOXF1|EXT2|SMAD2|ARMC5|BMP7|SIX2|BMP4|ETV2|MESP1|TLX2|KDM6B|HMGA2|TAF10|APELA|KLF4|ITGA8|NF2|SCX|EPHA2|DKK1|WNT3A|INHBA|MESP2|MSGN1|TBX6|WLS|PAX2|TBXT|HAND1|SFRP2|TWSG1|ITGB1|FGFR2|TRIM15|WNT3|ITGB3|TXNRD1|TAL1|AHDC1|PRKACA|TBX20|POFUT2|ITGA2|CRB2|WNT5A|SMAD3|ITGB4|LEF1|EPB41L5|ITGA3|TBX19|FOXC2|BMPR2|WNT11|AXIN1|PRKAR1A|ACV…	72	GO:0048332	-1.68972	0.00260866
29	positive regulation of cytosolic calcium ion concentration	0.0171676	OXTR|HRH4|ADRA1D|C3AR1|PROK2|CMKLR1|F2R|AVP|CD52|OPRL1|C5AR1|FPR1|CXCR2|RIC3|ADM|GPR65|GLP1R|BDKRB1|SWAP70|SPPL3|CYSLTR1|PTGIR|TACR1|LRP6|ADCY5|CIB2|LPAR1|CD24|C1QTNF1|TRPC3|LPAR2|PTK2B|TRPV1|FPR3|FPR2|PTGER2|CCR9|CCR6|CX3CR1|CXCR5|GALR2|GALR1|NPTN|IL2|CCR10|XCR1|CCR4|S1PR1|CCL28|CD36|CCR5|CCR2|P2RX7|ESR1|P2RX4|ADCYAP1|ADCYAP1R1|JAK2|ADRA1B|S1PR3|PKD1|F2RL2|CAV1|CXCR3|P2RY8|P2RX5|P2RX3|P2RX2|GIPR…	194	GO:0007204	1.46891	0.00148425
29	regulation of calcium ion transport into cytosol	0.0311207	P2RX3|P2RX2|BAK1|NOS1|GRIN1|EPO|P2RX7|BCL2|P2RX4|TRPC3|ADCYAP1R1|BAX|LHCGR|PLA2G1B|PML|CAV1|TMBIM6|P2RX5	18	GO:0010522	1.60226	0.00347831
30	regulation of stress fiber assembly	0.0185526	PPFIA1|TGFBR1|SLC9A1|ROCK1|ITGB1BP1|MET|ARHGEF5|WAS|RHPN2P1|RHPN1|RHPN2|EVL|CDC42|ARHGAP28|CARMIL1|TPM1|BBS4|ARHGAP6|WASF2|DLC1|CORO2B|CLASP1|MKKS|CCDC88A|PIK3R2|SORBS3|PIK3R1|CLASP2|TTC8|F11R|RAPGEF3|APOA1|SYNPO2L|BRAF|ASAP3|ALMS1|PHLDB2|ARHGEF10L|CCN2|NF2|PAK1|ARHGEF10|ARHGEF15|TJP1|ARHGEF18|CD47|ABL1|PTGER4|FERMT2|SFRP1|FRMD7|ROCK2|GPR65|CGNL1|PAK2|FHOD1|PFN2|TSC1|ARAP1|SDC4|TACR1|S100A10|MYOC…	90	GO:0051492	-1.62677	0.00171072
30	regulation of actomyosin structure organization	0.0329386	SLC9A1|ROCK1|ARHGEF5|CDC42|BBS4|ARHGAP6|DLC1|WASF2|CORO2B|CLASP1|BMP10|MKKS|CCDC88A|TTC8|APOA1|SYNPO2L|BRAF|ALMS1|PHLDB2|NF2|TJP1|CD47|CAV3|SFRP1|GPR65|PAK2|PFN2|TSC1|ARAP1|SDC4|S100A10|TACR1|MYOC|TMEFF2|LPAR1|WNT4|TESK1|TACSTD2|PXN|MTOR|PPM1E|PPM1F|RAC1|INPP5K|S1PR1|SMAD3|RGCC|PFN1|RHOA|ANKRD23|EPHA1|TGFB3|PPFIA1|TGFBR1|ITGB1BP1|MET|RHPN2P1|WAS|RHPN1|RHPN2|EVL|ARHGAP28|CARMIL1|TPM1|MYLK3|PIK3R2|…	99	GO:0110020	-1.57521	0.00376271
31	keratinocyte proliferation	0.0331385	SDR16C5|IFT57|SFN|FGF10|OVOL1|TP63|FERMT1|NFKBIZ|IL17A|IFT52|FST|KRT2|IFT172|IRF6|WNT16|CD109|ZEB1|IFT80|EREG|EFNB2|PPARD|PTCH1|KDF1|CDH13|IFT74|KLK8	26	GO:0043616	-1.68669	0.00380188
31	regulation of keratinocyte proliferation	0.037469	CRNN|IFT57|SNAI2|OVOL2|SFN|FGFR2|SLURP1|FGF10|KLF9|OVOL1|AREG|ZFP36L1|FGF7|EPPK1|BCL11B|TP63|YAP1|INTU|REG3A|TGM1|HAS2|REG3G|SRSF6|IFT52|NOTCH2|MED1|CASK|IFT172|IRF6|CD109|VDR|ZEB1|IFT80|PRKD1|ZFP36|EFNB2|LRG1|EPB41L4B|MDK|PTCH1|GPR15LG|KDF1|PTPRK|CDH3|IFT74|STXBP4	46	GO:0010837	-1.73819	0.0045081
32	response to interferon-beta	6.20487e-05	TREX1|PNPT1|IKBKE|PYDC5|CDC34|IFITM1|HTRA2|CAPN2|TLR3|XAF1|CAMK2A|NDUFA13|UBE2G2|STAT1|TRIM6|IRF1|IFITM3|IFITM2|AIM2|MNDA|IFI16|UBE2K|STING1|IFNB1|PYHIN1|IFNAR2|BST2|OAS1|IRGC|PLSCR1|IRGM|SHFL|ACOD1	33	GO:0035456	2.13609	2.00165e-06
32	cellular response to interferon-beta	0.00209238	TREX1|PNPT1|PYDC5|CDC34|HTRA2|CAPN2|TLR3|CAMK2A|NDUFA13|UBE2G2|STAT1|TRIM6|IRF1|IFITM2|AIM2|MNDA|IFI16|UBE2K|STING1|IFNB1|PYHIN1|OAS1|IRGC|IRGM|ACOD1	25	GO:0035458	1.93956	0.000113492
33	monoatomic anion transport	2.0891e-05	SLC6A14|SLC6A1|OCA2|GABRE|GABRP|TSPO|SLC5A6|SLC4A4|VDAC3|CFTR|SLC4A1|CLCN2|NMUR1|SLC5A1|FXYD1|CLCN6|CLCA2|SLC26A5|CLIC5|CLDN17|GABRG3|GABRG2|GABRB3|GABRB2|GABRB1|SLC12A2|CLDN4|GABRR3|GABRR2|GABRR1|SLC17A5|WNK4|GLRA1|GLRA2|VDAC2|GLRA3|GABRQ|GABRA1|VDAC1|GABRG1|CLCNKA|GLRB|SLC12A6|SLC12A1|SLC12A7|LRRC8C|SLC5A5|SLC1A3|SLC1A7|SLC26A1|SLC17A6|SLC17A8|TG|SLC17A7|PCYOX1|PACC1|BEST2|SLC17A4|BEST3|BEST1|B…	139	GO:0006820	-1.57522	5.63138e-07
33	monoatomic anion transmembrane transport	0.00101367	SLC6A1|OCA2|GABRE|GABRP|SLC5A6|SLC4A4|VDAC3|CFTR|SLC4A1|CLCN2|SLC5A1|FXYD1|CLCN6|CLCA2|SLC26A5|CLIC5|CLDN17|GABRG3|GABRG2|GABRB3|GABRB2|GABRB1|SLC12A2|CLDN4|GABRR3|GABRR2|GABRR1|GLRA1|GLRA2|VDAC2|GLRA3|GABRQ|GABRA1|VDAC1|GABRG1|CLCNKA|GLRB|SLC12A6|SLC12A1|SLC12A7|LRRC8C|SLC5A5|SLC1A3|SLC1A7|SLC26A1|SLC17A6|SLC17A8|SLC17A7|PCYOX1|PACC1|BEST2|BEST3|BEST1|BEST4|CLCC1|SLC26A8|TTYH3|TTYH2|CLCNKB|SLC26…	124	GO:0098656	-1.63355	4.91509e-05
34	contractile actin filament bundle assembly	0.0177248	KCTD13|ZYX|ARRB1|SORBS1|LIMK1|SRF|SRC|PHACTR1|BRAF|ITGB1|FHDC1|PDLIM1|ITGB5|ELN|PTK2B|CUL3|TNFAIP1|RHOA|PDCD10|FAM171A1	20	GO:0030038	-1.65424	0.00157321
34	stress fiber assembly	0.0177248	KCTD13|ZYX|ARRB1|SORBS1|LIMK1|SRF|SRC|PHACTR1|BRAF|ITGB1|FHDC1|PDLIM1|ITGB5|ELN|PTK2B|CUL3|TNFAIP1|RHOA|PDCD10|FAM171A1	20	GO:0043149	-1.65424	0.00157321
35	visual learning	0.000687122	LRRN4|NOG|DBH|APP|RIC8A|KRAS|MEIS2|ITGB1|GRIN1|FOXB1|NF1|ADAM2|NPS|DRD3|TTC36|MECP2|B3GAT1|CTNS|NPTN|B4GALT2|CHRNB2|HIF1A|NETO1|RAG1|BRAF|DDHD2|HRH1|TANC1|GRIN2A|KIT|ABCA7|PPP1R1B|ABCC8|SYNGAP1|NDRG4|SLC7A11|PDE8B|KMT2A|DRD1|DRD2|IFT20|PDE1B|ATP1A2|CDK5|RGS14|HMGCR|TUBA1A|TAFA2	48	GO:0008542	-2.10204	3.10583e-05
35	response to light stimulus	0.00843947	DBH|FBXL21P|RIC8A|APP|TIPIN|SCN11A|CHEK1|PDE6B|CNGB1|HUS1|PITPNM1|PLEKHB1|CTNS|GRM6|USF1|MT-ND3|AIPL1|HYAL2|HIF1A|SLC1A2|SDE2|HRH1|USP2|CACNA2D4|FBXL22|PCLAF|OGG1|PDC|TMEM161A|NOC2L|SPRTN|MFAP4|RHNO1|CLOCK|ATP1A2|FBXL12|XPC|RPL26|ZRANB3|MAP3K4|IL12A|TP53I13|TAF1|TRPC3|COPS9|GTF2H2|SMPD1|AANAT|ELANE|NPTN|CCAR2|DYNLRB1|NPHP4|RGR|H2AC25|GNGT2|AKT1|ABCA4|OPN1SW|OPN1MW|OPN1LW|FBXL3|PER2|TANC1|CRY2|CDK…	321	GO:0009416	-1.43112	0.000638093
36	cellular response to ketone	0.0123908	SPP1|NCOA4|PTGFR|MSN|MSTN|AKAP8|AHR|ELK1|PCK1|METTL21C|CFTR|ASS1|EFNA5|FBP1|DDIT4|USP8|POSTN|TFAP4|FDX1|VPS54|SFRP1|PTGDR|UCP1|GNB1|ADCY2|ADCY5|PRKAA1|PTGER2|TRERF1|ADAM15|SP1|ATP5F1A|AKT1|CKB|AR|PLAT|GAS6|SOX10|CYP1B1|MAP4K1|SCNN1G|JAK2|BMI1|XRN1|SCNN1D|DCPS|SCNN1B|AQP1|SLC5A5|ACE|NDOR1|PRKAA2|UGT3A2|SRC|ACACA|FOS|SMYD3|CASP9|GNG2|EIF4E|DEFB104B|RECQL5|ADCY1|ADCY6|CDK4|ADCY3|ADCY8|FBXO32|NPAS4|S…	103	GO:1901655	-1.6833	0.000983686
36	cellular response to corticosteroid stimulus	0.0183504	HNRNPU|SMYD3|ZFP36L2|CASP9|MSTN|EIF4E|ANXA1|PCK1|FLT3|METTL21C|ASS1|MT-ND3|FBXO32|SSTR2|SSTR3|SSTR5|NPAS4|FAM107A|DDIT4|USP8|SSTR4|EDN1|AKR1C3|PCK2|TFAP4|SRD5A1|SGK1|MYOD1|BCL2L11|ISL1|GSK3A|RAN|ATP2B1|SCNN1A|UBE2L3|AIFM1|KLF9|HMGCS2|ZFP36L1|GJB2|GPER1|ARG1|RPS6KB1|SERPINF1|ATP5F1A|ERRFI1|PLAT|REST|CYP1B1|UGT1A1|SCNN1G|JAK2|BMI1|ZFP36|SCNN1D|SCNN1B|AQP1|NR3C1|CFLAR|STC1|IGF1R|ACE|AXIN2|ACVR1	64	GO:0071384	-1.77625	0.00167096
37	myoblast fusion	0.0119504	NOS1|CD81|ITGB1|NPHS1|DOCK1|ADAMTS15|CAPN2|DOCK5|CACNA1H|KCNH1|DYRK1B|TANC1|MYMX|ADGRB3|CACNA1S|ERVW-1|PLEKHO1|WNT1|CD9|JAM2|MYOD1|ERVFRD-1|ADAMTS5|CAV3|MYMK|MYH9|CDON|ADAM12|DOCK2|PTGFRN	30	GO:0007520	1.82566	0.000944799
37	cell-cell fusion	0.0465918	NOS1|CD81|ITGB1|NPHS1|DOCK1|ADAMTS15|SH3PXD2A|CAPN2|DOCK5|CACNA1H|KCNH1|DCSTAMP|DYRK1B|TANC1|MYMX|ERVS71-1|CD109|GCM1|ADGRB3|CACNA1S|ERVW-1|PLEKHO1|TCTA|VASH2|ERVFC1|WNT1|HERVK_113|CD9|JAM2|MYOD1|ERVFRD-1|ERVK-21|ADAMTS5|ERVPABLB-1|ERVFC1-1|CAV3|MYMK|SBNO2|MYH9|CDON|ADAM12|DOCK2|PTGFRN	43	GO:0140253	1.65592	0.00620305
38	mononuclear cell proliferation	3.07395e-15	GAPT|MSN|CLEC4G|CCND3|ARMC5|ITCH|CD19|PPP3CB|CARD11|MALT1|CD151|EMP2|MEF2C|LMBR1L|EBI3|AZI2|SLAMF1|DLG1|WNT3A|PRDX2|CD40|PDE5A|IL10|LILRB1|SLC11A1|WNT4|IL2RA|BTN3A1|CD79A|SCGB1A1|NCSTN|CRTAM|IL2|NFKBIZ|PTPRC|HPRT1|IL9|RASSF5|TBK1|CD3E|IL20RB|ADA|CR2|IFNB1|P2RX7|FKBP1B|IL12B|ELF4|ACE|IL23A|IFNA7|IFNA6|CD38|IFNA2|IFNA8|IFNA13|BCL2L1|IFNA16|CORO1A|IFNA17|IFNA10|IFNA21|RC3H2|IFNA5|FYN|RASGRP1|SH2D2A|…	125	GO:0032943	2.25758	1.06103e-17
38	lymphocyte proliferation	1.93301e-14	GAPT|MSN|CLEC4G|CCND3|ARMC5|ITCH|CD19|PPP3CB|CARD11|MALT1|CD151|EMP2|MEF2C|LMBR1L|EBI3|SLAMF1|DLG1|WNT3A|PRDX2|CD40|PDE5A|IL10|LILRB1|SLC11A1|WNT4|IL2RA|BTN3A1|CD79A|SCGB1A1|NCSTN|CRTAM|IL2|NFKBIZ|PTPRC|HPRT1|IL9|RASSF5|CD3E|IL20RB|ADA|CR2|IFNB1|P2RX7|FKBP1B|IL12B|ELF4|IL23A|IFNA7|IFNA6|CD38|IFNA2|IFNA8|IFNA13|IFNA16|CORO1A|IFNA17|IFNA10|IFNA21|RC3H2|IFNA5|FYN|RASGRP1|SH2D2A|FLT3|BCL6|RAG2|IL7R|D…	121	GO:0046651	2.25548	7.62528e-17
39	sodium ion transport	0.00413939	SCN4A|FXYD2|SLC6A14|SLC6A13|SLC6A11|SLC6A12|SLC6A1|SLC23A2|SCN8A|SCN7A|SLC10A1|SLC6A5|SLC9A1|SLC23A1|SLC6A6|SLC6A7|SCN11A|ATP1B3|SLC38A1|SLC5A6|SLC4A4|SLC38A7|CACNA1G|SCN1B|SLC22A5|SLC38A10|NDUFA9|SCN4B|PON3|ATP1A3|ATP1A2|SLC5A1|ATP1B1|ATP1B2|SCN9A|SLC5A2|CHP1|ATP1A4|SLC5A11|FXYD1|ATP1B4|SLC5A3|STK39|SLC34A2|SLC34A1|SLC12A2|MAGED2|WNK4|FGF13|SLC38A11|SLC38A6|SLC38A8|SCN10A|SLC12A1|SCNN1G|SLC8B1|S…	186	GO:0006814	-1.55905	0.000257861
39	sodium ion homeostasis	0.0334059	FXYD2|CYP4F2|SCN7A|SLC9A1|SLC12A3|CYP4A11|SCNN1A|CYP11B2|ATP4B|IL1A|ATP12A|ATP4A|ATP1B3|TMPRSS3|EXT1|EXT2|MC3R|SLC12A2|EDNRA|SLC8A1|ATP6V1B1|AGT|UMOD|SLC12A1|ATP1A1|SCNN1G|SCNN1D|CYP4F12|EDNRB|SCNN1B|ATP1A3|ATP1A2|SLC1A3|ATP1B1|ATP1B2|ATP1A4|UPK3A|MLLT6	38	GO:0055078	-1.65262	0.00385077
40	olefinic compound metabolic process	0.0159313	GSTM2|SRD5A2|CYP46A1|RBP4|FAAH|CYP19A1|AKR1B15|CYP2E1|STARD3|HSD17B1|FAAH2|HSD17B3|ADH6|DGAT1|ACOT8|ALOXE3|ABHD6|PLA2G4B|PLA2G4C|SCP2|CYP2J2|DAGLA|CYP27C1|DHRS13|DHRS4L1|ALOX15|DAGLB|LIPE|ADH7|ABCD1|RDH11|HSD17B6|CYP1A1|RETSAT|CYP2D7|CYP4A22|CYP2C18|ALDH8A1|CYP4Z1|BCO2|ELOVL3|ELOVL5|CYP4A11|HSD11B2|PTGIS|MGLL|PTGS1|ALOX5|ADH1C|TBXAS1|EPHX1|DHRS9|PNPLA4|RDH8|CYP3A5|CYP3A7|ALOX15B|AWAT1|RDH16|PLA2G…	146	GO:0120254	-1.56306	0.00134332
40	icosanoid metabolic process	0.0182903	PTGR3|FAAH|GGTA1|CYP2E1|FAAH2|PTGR2|ALOXE3|ABHD6|PLA2G4B|PLA2G4C|CYP2J2|DAGLA|MGST3|ALOX15|DAGLB|ABCC1|EDN2|CYP1A1|CYP2D7|CYP4A22|CYP2C18|CYP4Z1|CYP4A11|MAPKAPK2|GGT6|ACOX1|PTGIS|MGLL|PTGS1|ALOX5|ALOX5AP|HPGD|TBXAS1|EPHX1|GGT1|LTC4S|CES2|ALOX15B|AWAT1|PLA2G4A|MIF|PYCARD|CYP1B1|TNFRSF1A|CYP2C8|CYP2G1P|HPGDS|CPA1|ABCC10|MGST2|NLRC4|FADS1|SYK|GSTM1|GGT5|AKR1B1|GGT7|DPEP2|DPEP1|PRG3|PTGES2|GPX1|CYP2A…	116	GO:0006690	-1.5909	0.00164385
41	positive regulation of cytokine production	5.62267e-12	TOMM70|APP|CD81|TRAF6|TMEM106A|GBP5|FERMT1|RBM47|F2R|TRIM6|HLA-DPA1|KPNA6|HIF1A|PTAFR|HLA-DPB1|FCN1|DDIT3|TNFRSF14|EIF2AK3|OAS1|AIF1|APOA2|WNT3A|LACC1|GATA3|TXK|IL27RA|IRAK1|S100A13|ORM2|IL12A|HMOX1|CLEC9A|SLC11A1|HLA-E|TGFB1|CYRIB|ELANE|FOXP1|CRTAM|ALOX15B|IL2|IFNL1|IFNG|PTPRC|IL9|EPHB2|ITK|C1QTNF4|CD3E|IL20RB|KLRK1|ADAM8|CD36|IL17D|CXCL17|AZU1|PYCARD|SMAD3|CCR2|HSPA1A|LY96|CYP1B1|FCER1G|IL13|AR…	473	GO:0001819	1.98277	2.6801e-14
41	regulation of production of molecular mediator of immune response	0.00040099	PGC|CD244|RBP4|HMCES|CD81|IL13RA2|HLA-F|TP53BP1|TRAF6|CLEC7A|SLC15A4|GPRC5B|CD22|MALT1|TGFB2|HFE|TLR9|IL1R1|PTPN22|TRIL|CUEDC2|TRIM6|CLNK|CLC|NLRX1|APOA1|NLRP3|APLF|KIT|SLAMF1|FZD5|TNFRSF14|PHB2|EVPL|BST2|APOA2|LACC1|TWIST1|IL17F|CD40|GATA3|IL27RA|FFAR2|IL10|LILRB1|SIRT1|HMOX1|LILRB4|MAPKAPK2|SEMA7A|RAET1G|SPINK5|KLK3|CD96|TNFRSF1B|MZB1|UBE2J1|HLA-E|TGFB1|TLR3|NOD2|IL2|PTPRC|TNFSF13|EPHB2|MIF|MAP…	188	GO:0002700	1.78129	1.68068e-05
42	import into nucleus	0.00666006	BCL3|APPL2|HNRNPA1|RANGRF|SNUPN|RPL23|KPNA2|NUP98|KPNA6|KPNA3|TXNIP|PHB2|KPNA1|POM121|ING1|DRD1|NOTCH1|FGF9|ABRA|SPRN|PRKAG1|HIKESHI|POM121L12|ELAVL1|NXT2|TNPO2|AKT1|TNPO3|POM121L2|TRAF3IP2|NPAP1|AGT|IPO13|CRY2|IPO11|CDKN1A|FAM53C|TSC2|FAM53B|PPP1R10|FAM53A|EIF4ENIF1|POM121B|RANBP17|STK3|MMP12|RPAIN|PPP3R1|IPO7|SQSTM1|NUP62CL|RGPD6|RGPD2|RGPD1|RGPD4|RGPD3|HEATR3|SYK|RANBP6|TMCO6|IPO4|STK4|IPO9|RG…	120	GO:0051170	1.62258	0.000468525
42	protein import into nucleus	0.00884779	BCL3|APPL2|RANGRF|SNUPN|RPL23|KPNA2|NUP98|KPNA6|KPNA3|TXNIP|PHB2|KPNA1|POM121|ING1|DRD1|NOTCH1|FGF9|ABRA|SPRN|HIKESHI|POM121L12|ELAVL1|NXT2|TNPO2|AKT1|TNPO3|POM121L2|TRAF3IP2|NPAP1|AGT|IPO13|CRY2|IPO11|CDKN1A|FAM53C|TSC2|FAM53B|PPP1R10|FAM53A|EIF4ENIF1|POM121B|RANBP17|STK3|MMP12|RPAIN|PPP3R1|IPO7|SQSTM1|NUP62CL|RGPD6|RGPD2|RGPD1|RGPD4|RGPD3|HEATR3|SYK|RANBP6|TMCO6|IPO4|STK4|IPO9|RGPD8|PPP3CA|NFKB…	115	GO:0006606	1.6255	0.000676236
43	telomere organization	0.000813248	ACTL6A|TERF2|XRCC1|HUS1|ZSCAN4|DKC1|SP100|HAT1|INO80|ATM|EZH2|H4C9|DCLRE1A|ATRX|NHP2|SMARCAL1|ZNF827|TNKS1BP1|XRCC5|TERT|PIF1|SIRT2|CCNE2|APEX1|SIRT6|TELO2|SMC5|NSMCE2|FEN1|CTC1|LTO1|STN1|TEN1|ZNF365|RIF1|BLM|PINX1|TINF2|POT1|MAD2L2|TERF2IP|ACD|RAD51C|ATR|DOT1L|PCNA|TERF1|TEP1|RPA2|H3-3B|UCHL5|SHLD3|HSP90AA1|SHLD2|SHLD1|NFRKB|RECQL4|ACTR5|SLX1B|ACTR8|INO80C|INO80B|INO80E|INO80D|SLX4|RAD51|RPA1|ER…	105	GO:0032200	1.77271	3.8096e-05
43	telomere maintenance	0.000870946	PINX1|TINF2|POT1|MAD2L2|TERF2IP|ACTL6A|ACD|RAD51C|TERF2|ATR|XRCC1|HUS1|ZSCAN4|PCNA|TERF1|RPA2|TEP1|DKC1|UCHL5|SHLD3|HSP90AA1|SHLD2|SHLD1|SP100|NFRKB|RECQL4|ACTR5|SLX1B|ACTR8|INO80C|INO80B|INO80E|INO80|INO80D|SLX4|RAD51|ATM|ERCC1|RPA1|TFPT|MCRS1|ERCC4|RAD50|XRCC3|DCLRE1A|RPA3|DNA2|HUS1B|RUVBL1|MRE11|DCLRE1B|XRCC6|PARP1|SMC6|NHP2|SMARCAL1|ZNF827|YY1|NBN|CCNE1|TNKS1BP1|XRCC5|TERT|RUVBL2|PIF1|CCNE2|E…	95	GO:0000723	1.78846	4.16577e-05
	leukocyte cell-cell adhesion	3.81906e-10	CD177|SYK|GFUS|ROCK1|GCNT1|PODXL2|MSN|PECAM1|SPN|ADD2|EXT1|CCL5|CLEC4M|CD40LG|BMP7|F11R|IL1B|ITGB2|ITGAL|UMOD|ICAM1|RAC2|SELPLG|ITGA5|SELE|JAM2|VCAM1|SELL|S100A9|GOLPH3|ITGA4|STK10|S100A8|SLC39A8|ITGB1|CLECL1P|EZR|SELP|CX3CR1|FERMT3|CERCAM|PTPRC|ITGB7|SEMA4D|OLR1|TNF|CD209|APOA4|CD44|LRG1|ZAP70|TNIP1|MADCAM1|LEP|NT5E	55	GO:0007159	1.96479	2.90318e-12
	response to virus	2.81613e-08	TOMM70|GBP3|AP1S1|FCN3|LAMTOR5|IKBKE|CHRM2|RIPK3|MARCHF2|BECN1|IFITM1|ILF3|IFIT5|TRIM22|ATG16L1|TBKBP1|GBP7|TRIM8|PQBP1|SLFN11|TRIM6|IFNAR1|HYAL2|HIF1A|AZI2|IFI6|ZNF175|SAMHD1|DDIT4|NLRP3|HMGA2|GBP1|TRIM35|EIF2AK2|PHB2|TRIM5|NMI|TRIM31|TRIM34|BST2|OAS1|RTP4|CXCL9|CD40|GATA3|MOV10|ITGB8|CHMP3|RPS15A|IL12A|APOBEC3F|APOBEC3G|PENK|TLR3|NLRP6|SMPD1|IFNL2|IFNL1|IFNG|PTPRC|IFNL3|RNASE6|BATF3|RNASE2|CCL2…	354	GO:0009615	1.86772	3.57332e-10
	cell cycle phase transition	3.76834e-08	ENSA|RB1|GFI1|FBXL21P|PPP6C|APP|CDK17|CDK18|CDK14|CDK15|MASTL|PPP2R2D|CDK16|TIPIN|CHEK1|CUL1|CDC34|AURKA|CCND3|CCND2|AKAP8|CLASP1|NEUROG1|CUL5|PIM2|DNM2|RHOU|BRSK1|BACH1|KHDRBS1|FBXL22|EZH2|CDK3|FOXM1|FBXL15|CACUL1|CDC27|CDK5|CUL2|FBXL12|TPD52L1|TMOD3|GPR132|CDC7|ANAPC7|HINFP|CDC16|PPME1|PKMYT1|DBF4|FBXL7|PLK3|MELK|EIF4EBP1|LCMT1|OVOL1|PLK2|BTN2A2|IQGAP3|CCNE2|CCNB2|E2F7|PTPRC|CTDP1|CALM3|ZPR1|CC…	179	GO:0044770	1.75717	5.1409e-10
	response to type II interferon	5.9949e-08	HCK|RAB43|GBP3|SYNCRIP|IFITM1|ADAMTS13|CDC42|SNCA|FLNB|GBP6|GBP5|GBP7|ASS1|SLC22A5|STX8|HLA-DPA1|SP100|MEFV|CIITA|SLC30A8|GBP1|NUB1|BST2|AIF1|CD47|IL23R|GBP2|CD40|VPS26B|STXBP2|CX3CL1|CALCOCO2|TYK2|IL12RB1|SLC11A1|SIRPA|TLR3|CCL18|CCL7|STXBP3|FASLG|CCL4L2|IFNG|CCL17|CCL24|CCL22|IFITM3|KYNU|WNT5A|ACTR3|TNF|ACTR2|RPL13A|JAK2|KIF5B|MYO1C|IL12B|GSN|CCL13|CCL11|CCL19|NOS2|RAB7B|WAS|TDGF1|DAPK3|CCL5|UB…	127	GO:0034341	2.10202	8.27698e-10
	protein localization to chromosome	6.22875e-06	PIH1D1|RB1|PINX1|HASPIN|TPP1|H2BC11|MCM8|TINF2|TASOR|POT1|PPHLN1|TERF2IP|ACD|CTCFL|TTK|TERF2|FAM47E|ATR|H1-5|KNL1|MTBP|TNKS|RPA2|IFFO1|NIPBL|RAD21|MACROH2A2|NABP2|RPA1|EZH2|H4C9|ZMYND8|CHAMP1|KNTC1|IK|CDK1|SPO11|PLK1|ATRX|LEMD2|BUB1B|ZNF827|CTCF|CENPA|ESCO2|MSH2|SPDL1|WBP2|XRCC5|ZW10|TERT|MCM9|RUVBL2|BOD1|PARP3|BRCA2|XRCC4|MACROH2A1|SGF29|AURKB|LRWD1|RCC2|TNKS2|SLF1|SLF2|LEF1|ESR1|CHMP7|MIS12|H2A…	76	GO:0034502	2.07601	1.50497e-07
	inflammatory response to antigenic stimulus	6.20487e-05	IL10|TREX1|CYSLTR1|FCGR3A|A2M|HMGB2|EXT1|IL2RA|IL25|NLRP6|HLA-DRB1|IL36A|RASGRP1|FCGR1A|ELANE|IL36B|OPRM1|IL36RN|IL36G|RAB44|IL1F10|IGHG1|IL37|IL5RA|IL1RN|IL20RB|NOTCH2|TNF|RBPJ|CXCR2|HMGB1|CD6|NOTCH1|CD68|IL31RA|GATA3|PNMA1	37	GO:0002437	2.0807	2.00874e-06
	lymphocyte apoptotic process	0.000143622	BCL3|TP53|TNFRSF21|CHEK2|FNIP1|RIPK1|IL2RA|PKN1|KDELR1|PDCD1|DFFA|BCL11B|FASLG|NFKBIZ|RPS6|CASP7|CLC|AKT1|GLI3|LMBR1L|WNT5A|BAK1|CRKL|TRAF3IP2|ADA|EBF4|P2RX7|BCL2|BAX|FAS|BCL10|BCL2L11|DNAJA3|GPAM|KIFAP3	35	GO:0070227	1.97997	5.31147e-06
	cytoplasmic translation	0.000287808	RPL5|RPL23|RACK1|RPL36|EIF2S3|RPS12|EIF5|RPL4|RPL8|RPS11|RPS13|EIF3E|EIF4A2|EIF4A1|RPS14|RPL26|RPL29|RPL28|UBA52|RPL10|SARS1|RPS19|RPL12|RPL36A|RPS15A|RPL13|RPL15|RPL17|RPL39|RPL19|RPL41|RPS9|RPL35A|RPL23A|RPS26|RPS25|RPS28|RPS27|RPS29|RPL27A|RPS20|FAU|RPS21|RPS24|RPS23|RPL3|RPL32|RPL31|EIF2B3|RPLP1|RPL10A|EIF4G1|RPL7|RPS4X|RPS15|RPL7A|RPS17|RPS16|RPL18A|RPL30|RPS18|RPLP2|RPL35|RPL22L1|RPL38|RPL2…	125	GO:0002181	1.78101	1.15899e-05
	peptidyl-threonine dephosphorylation	0.000825711	PPM1F|PPP1CA|PPM1A|PDP1|PPP2CA|DUSP5|PPM1K|DUSP10|PPP5C|PPM1N|DUSP18|PPM1G|PPP2CB|DUSP1|PPM1D|PPM1B|PGAM5|PPM1E	18	GO:0035970	-2.1056	3.89512e-05
	negative regulation of transmembrane receptor protein serine/threonine kinase signaling pathway	0.000835991	ARID4A|GDF3|LTBP1|DAND5|NKX2-1|VEPH1|BMPER|SINHCAF|LEMD3|PBLD|NRROS|ONECUT1|FST|DNM2|EMILIN1|ADAMTSL2|CD109|CIDEA|ASPN|GLG1|SPART|ING1|NOTCH1|WFIKKN2|DKK1|CRIM1|LRP2|SFRP1|VWC2|ONECUT2|UBE2D1|MAGI2|FBN2|PDPK1|SIRT1|HTRA4|SKOR1|TWSG1|SKOR2|HTRA1|CTDSPL2|ING2|BRMS1|PMEPA1|UCMA|STRAP|RBBP4|SORL1|SPRY1|BMP2|FAM89B|CHRDL2|VWC2L|SAP30|WNT5A|SPINT3|SPRED3|HSPA1A|RBPMS2|ZBTB7A|SMAD7|PEG10|WFIKKN1|PPARA|H…	144	GO:0090101	-1.85781	3.98483e-05
	cellular defense response	0.001102	TRAT1|KIR3DL2|SPN|BECN1|GNLY|FOSL1|LSP1|DCDC2|CLEC5A|IL1RL2|ZNF148|KLRC2|KLRC3|NCR2|C5AR1|MNDA|ADORA2A|RAB23|UMOD|CXCR2|RELA|FCMR|NCF1|KLRG1|NCF2|HLA-G|KIR2DS3|CXCL9|LILRB2|KIR2DL4|CCR3|ITGB1|CD5L|PTK2B|CD300C|CCR9|CCR6|LGALS3BP|CX3CR1|LBP|ITK|PRF1|CCR5|CCR2|TYROBP|LY96|SH2D1A|BCL10|NCR1|TCIRG1|VEZF1	51	GO:0006968	1.93118	5.47017e-05
	establishment of lymphocyte polarity	0.0011207	CCL19|SNX27|SCRIB|TRAF3IP2|CYP26B1|CRTAM|CCL21|MYH9|CCR7|DOCK2	10	GO:0001767	1.9534	5.61825e-05
	regulation of lymphocyte apoptotic process	0.00138674	BTK|IRS2|BCL3|FADD|RIPK3|BLK|FNIP1|CCL5|PRKD2|EFNA1|CD274|LGALS3|BCL11B|BCL6|CD74|CD27|ST3GAL1|IL7R|DOCK8|BMP4|SLC46A2|HIF1A|TSC22D3|ZC3H8|SLC39A10|NOC2L|BAX|BCL2L11|PRKCQ|PRELID1|IDO1|KIFAP3|LGALS9|GIMAP8|IL10|TP53|LYN|LGALS16|PDCD1|PIP|ARG2|ORMDL3|FOXP1|HSH2D|IL2|JAK3|MIF|CD3G|WNT5A|AURKB|ADAM8|ADA|RAG1|PTCRA|P2RX7|BCL2|BCL10|GPAM|BIRC7	59	GO:0070228	1.90715	7.04312e-05
	regulation of epithelial cell differentiation	0.00187272	KEAP1|GDF3|WNT9B|ROCK1|ATOH1|NODAL|LHX1|VEGFA|PRKX|VCL|TBX3|CEACAM1|PROC|FOXJ2|MSX2|TP63|DSPP|BMP6|SERPINE1|BMP7|BMP4|ETV2|FST|FGF2|MESP1|NOTCH4|GRHL2|DLL1|MACROH2A2|KRT36|JAG1|CD109|RFX3|S1PR2|EZH2|KLF7|NOTCH1|SFRP4|ACVRL1|GATA3|MYCL|PAX2|PRKCH|SFN|FRZB|NKX6-3|CD24|FGF10|MAFF|ZFP36L1|HES5|LIF|CLDN5|SOX9|ALOX15B|SPRY1|BMP2|IFNG|AHI1|SRSF6|IKBKB|TNF|CCND1|SPRED3|MAFG|VDR|ZEB1|BTG1|IL13|ZFP36|TNFRS…	151	GO:0030856	-1.73526	0.000100654
	positive regulation of phagocytosis	0.00326929	BTK|SOD1|FCN2|C4B_2|APPL2|FCN3|IL2RG|FCGR2B|RAB31|PTX3|COLEC10|CLEC7A|FCGR1A|RAB27A|TREM2|TUB|CAMK1D|IL1B|ANO6|APOA1|CD300LF|DNM2|FCN1|MYO18A|ABCA7|TULP1|NCKAP1L|CYBA|CD47|APOA2|PLA2G5|C2|PTPRJ|CCL2|COLEC11|SFTPD|SLC11A1|BCR|SIRPB1|GATA2|SIRPA|SIRPG|FPR2|F2RL1|CFP|STAP1|NOD2|SPACA3|MERTK|PTPRC|IFNG|IL15|LYAR|ITGA2|PLCG2|CALR|CD36|GAS6|AZU1|TNF|PYCARD|MBL2|FCER1G|IL2RB|AHSG|LMAN2|C3|C4A|IL15RA|DOC…	70	GO:0050766	1.83435	0.000192912
	epithelial cell development	0.00362003	SIX3|ARID4A|RAPGEF6|ROCK1|MSN|PTPRS|FER|RILPL2|GDF11|FNDC3A|HSD17B4|FLNB|C1GALT1|TP63|COL22A1|VSIG1|ROS1|BMP6|ROBO4|PLOD3|ONECUT1|BMP5|BMP4|TFCP2L1|WNT7B|HIF1A|MYO1E|NOTCH2|NOTCH4|GSTM3|ADAMTSL4|GRHL2|DLL1|JAG1|CDH2|RFX3|FZD5|RILPL1|FASN|SIPA1L3|EPHA2|TJP1|NOTCH1|MYADM|ONECUT2|RAB13|MAGI2|ATRX|SIDT2|TMIGD1|PDPK1|CRYGB|SFN|EXPH5|FRZB|ATF4|EPAS1|NPHS2|ST14|EZR|MARVELD2|DNASE1L2|TJP2|DMRT1|SOX9|PRDM…	190	GO:0002064	-1.60315	0.000217877
	regulation of DNA-templated transcription in response to stress	0.00439004	CEBPB|TP53|HMOX1|IMPACT|TCIM|KLF2|CHEK1|ANKRD2|EGR1|CREB3L3|ATF4|EPAS1|VEGFA|BAG3|JUN|CREB3L1|MAPK7|SIRT2|MUC1|ATF6B|NFE2L2|RPS6KA3|CITED2|TMBIM6|NCK2|ATF6|RPS6KA1|HIF1AN|NCK1|HIF1A|MBTPS2|DDIT3|ARNT|RBPJ|RELA|BCLAF1|VHL|ATF3|INO80|STOX1|HSPA5|RGS14|NEDD4|SIN3A	44	GO:0043620	-1.89798	0.000281413
	positive regulation of p38MAPK cascade	0.00498955	SPHK1|GDF6|MAP3K4|HAND2|PRMT1|MINK1|STK39|VEGFA|MAP3K3|PJA2|RELL1|GADD45A|RELL2|MAP3K5|BMP2|SASH1|BMP4|IL1B|MFHAS1|OPRK1|XDH|AGER|ZC3H12A|NCF1|GADD45B|GADD45G|LEP|SPI1	28	GO:1900745	-1.93821	0.000327224
	export across plasma membrane	0.00515066	FXYD2|ABCC4|SLC27A1|ABCC5|SLC9A1|SLC29A4|ABCA1|ATP4B|ATP12A|ATP4A|ATP1B3|KCNH2|KCND3|KCNQ1|SLC4A4|KCNE1|KCNA5|SLC8A1|SLC40A1|SLC22A5|SLC22A18|ABCC1|ATP7B|NPPA|KCNE1B|KCNA2|ATP1A1|SLC17A3|SLC30A1|ATP1A3|ATP1A2|ATP1B1|ATP1B2|ATP1A4|RALBP1|PDZK1|ABCG2|ATP2B1|KCNK18|KCNB1|SLC35G1|SLC15A2|GJA1|SLC22A2|ABCB1|SLC8A2|SLC47A2|SLC24A4|SLC47A1|KCNE2|SLC38A5|KCNIP2|KCNE3|KCNE4|KCNE5|ATP2B3|KCNT2|OSCP1|KCNK5	59	GO:0140115	-1.89197	0.000339483
	endosome organization	0.00538948	ATP6V0B|VPS37D|VPS37B|ALS2CL|RAB5B|ATP6AP1|ATP6V1D|VPS4A|PIK3C3|SNX33|ATP6V0C|RNASEK|ATP6V1A|RAB22A|IST1|ATP6V0A1|RAB27A|ALS2|STAM2|CHMP1B|VAMP4|TMCC1|ATP6AP2|HGS|RNF26|PHETA2|VPS4B|PHETA1|USP8|CLCN3|STAM|VPS33B|ATP6V1H|RILP|TMEM9|FHIP1B|ARFGEF2|TMEM127|RAB11A|ANXA8|CHMP3|PLEKHJ1|SNX10|PDCD6IP|PI4K2A|HOOK3|VPS18|PLEKHF2|VPS11|LAMTOR1|PLEKHF1|CHMP1A|VPS36|AQP11|SNX3|VPS25|LAPTM4B|AKTIP|WASHC4|DNAJ…	91	GO:0007032	-1.76316	0.000359653
	lipid transport	0.00584058	FABP3|XKR8|SCARB1|XKR7|OSBPL9|FABP7|XKR9|SLC27A1|OSBPL7|ABCA2|XKR4|OSBPL6|XKR6|SLC10A1|CHKA|XKR5|RBP5|OSBPL3|OSBPL2|STAR|FABP5|STARD3|SLC66A2|ARV1|TSPO|GRAMD1B|STARD3NL|SLC25A11|APOO|CEACAM1|AQP9|PITPNM1|PITPNM3|PITPNM2|ATG9B|SCP2|ATG9A|TSPO2|SLC25A20|SIGMAR1|GRAMD1C|GRAMD1A|APOE|SLC4A1|FZD4|MSR1|APOA2|PRELID1|OSBP2|RBP2|LRP6|STARD10|ERFE|OSBPL10|APOBR|VAPA|MFSD2B|APOF|APOA5|MTTP|OSBPL8|LCAT|OSBP…	345	GO:0006869	-1.38409	0.000397436
	respiratory tube development	0.00608246	SOX11|SRF|PHF14|SLC23A1|ESRP2|RBP4|NKIRAS2|MAN1A2|NPHP3|NODAL|JMJD6|VEGFA|NKX2-1|COL3A1|FOXF1|HSD11B1|ELK1|LOXL3|DPPA4|PLOD3|FBXW7|ZIC3|BMP4|DAG1|ATP7A|FGF2|WNT7B|EDN2|LTBP3|TULP3|GRHL2|TGFBR2|ADAMTSL2|CLCN2|PCSK5|SIM2|ADAMTS2|LIPA|HECA|NOTCH1|NFIB|SEC24B|GLI2|TBX2|TMEM38B|LOX|PDGFA|FGF8|SFTPD|FGFR2|FGF9|EPAS1|FGF10|SP3|HMGCS2|HOPX|RXFP1|LIF|CTSZ|SOX9|RIDA|HIKESHI|CCBE1|PDPN|SPRY1|EIF4G1|KDR|STRA…	185	GO:0030323	-1.58109	0.000418894
	response to interferon-alpha	0.00690271	IFNAR1|IFITM3|IFITM2|TPR|GAS6|IFITM1|AXL|EIF2AK2|PYHIN1|IFNAR2|BST2|KLHL20|LAMP3|RO60|PDE12|ADAR|MX2|GATA3	18	GO:0035455	1.89403	0.000488999
	positive regulation of protein-containing complex assembly	0.00794022	PIH1D1|FES|VEGFA|CSF3|SLAIN2|SLAIN1|HSPA1B|TPPP2|SNCA|AMBRA1|GBP5|FERMT1|UNC13B|ATM|PFN2|PPP2CA|HIP1R|PTK2B|VCP|SNX9|TGFB1|WARS1|SH3GLB1|RASIP1|NCKAP1|TAL1|PLEK|OCLN|IFNG|TRABD2B|TRABD2A|CCL24|VASP|CD36|CLIP1|PYCARD|HSPA1A|ESR1|ARPC2|CDT1|USP50|FSCN1|RHOA|CCL11|SYK|CDK5RAP2|SRC|P2RY12|MET|MMP1|EVL|ATR|SKAP1|CARMIL1|BRK1|LCP1|LGALS3|TERF1|MECP2|TTBK1|HSP90AA1|BAK1|BAIAP2|PRKD1|BAX|LMOD1|RPS3|CARMI…	199	GO:0031334	1.59476	0.000592419
	platelet-derived growth factor receptor signaling pathway	0.00810388	PTPRJ|CSRNP1|PDGFC|TIPARP|SGPL1|VEGFA|ITGB3|FER|PDGFRL|PIK3C2A|PTPN11|PDGFD|CSPG4|NR4A3|NRP1|PTPN1|PDGFRB|PDGFB|MYO1E|PLAT|PLEKHA1|STON1|TXNIP|ZFAND5|IQGAP1|JAK2|ARID5B|ABL1|PDGFRA|SMPD3|RGS14|LOX|BCAR1|PDGFA	34	GO:0048008	-1.84356	0.000607392
	negative regulation of nucleocytoplasmic transport	0.00824984	SP100|SUFU|PKIG|NUP153|TPR|CD36|CABP1|UFM1|RAB23|NF1|SIRT6|ANGPT1|APOD|MDFIC|RANGAP1|SUMO1|CDK5|FERMT1|CHP1|PKIA|TXN|BARD1|PARK7	23	GO:0046823	1.87196	0.000619687
	regulation of viral life cycle	0.00845838	FCN3|STAU1|KPNA2|IFITM1|CH25H|CLEC4G|TYRO3|CXCL8|PTX3|IFIT5|PKN2|ILF3|LAMP3|TRIM22|GBP7|TRIM10|TRIM8|TRIM6|P4HB|LY6E|KPNA6|N4BP1|FCN1|CIITA|TRIM62|HMGA2|LTF|EIF2AK2|TRIM38|HMGB1|TRIM5|TRIM31|TRIM34|BST2|OAS1|NOTCH1|SETDB1|DDX3X|ZC3HAV1|BANF1|PPIE|PPIH|TRIM59|APOBEC3F|TMPRSS2|APOBEC3G|TMPRSS4|ADARB1|SMPD1|APCS|IFNL3|VAPB|TSG101|IFITM3|INPP5K|SLPI|HACD3|TRIML2|APOBEC3A|TNF|APOBEC3B|TRIML1|MORC2|APO…	138	GO:1903900	1.67093	0.000640913
	hepatocyte apoptotic process	0.00859514	RB1|ARF6|STK4|BCL2L1|CASP6|DNMT3A|STK3|ATF2|BID|GSN|ADAR|KRT18|KRT8|PIK3CG	14	GO:0097284	-1.93702	0.000655514
	regulation of postsynaptic membrane neurotransmitter receptor levels	0.0104894	PPFIA1|DLG3|GRIP1|CACNG7|STX1B|C1QL3|C1QL2|TFR2|CPT1C|GRIPAP1|NPTX1|AP2B1|HSP90AA1|CLSTN1|ERBIN|NETO1|EPS8|CACNG5|EFNB2|ERBB2|CLPTM1|AP2S1|DLG1|DNM3|LGI1|SST|RAB11A|CACNG8|CACNG2|CACNG3|STXBP4|CACNG4|NETO2|FRRS1L|SHISA6|AP2A2|STX3|CTNND1|GRID2IP|GPHN|GRIP2|SNX27|PORCN|VPS35|DLG4|ERBB4|LHFPL4|RAP2A|AP2M1|RAB8A|ZDHHC5|RAPSN|NSG1|SNX6|PRKCI|SCRIB|AP2A1|SNAP25|ARHGAP44|FLOT2	60	GO:0099072	-1.81496	0.000816051
	maintenance of location in cell	0.0138803	ANKRD13C|PAFAH1B1|SUN2|DZIP1|SUN1|HSP90B1|HNRNPU|FTL|INSIG1|TSPO|NR5A1|RIT2|ARHGAP21|GPAA1|BBS4|FTH1|HEXA|RER1|CCDC88A|SYNE1|HK2|SP100|GAA|HK1|ATP7B|APOE|PFN4|VPS13C|TBCCD1|TMSB4Y|TMSB15A|TMSB15B|SLC30A8|LCN2|FTH1P19|TMSB10|FTHL17|GPSM2|POLR2M|TWF1|HEXB|CDK5|CHCHD10|S100A9|CIZ1|GOLPH3|BARD1|TWF2|S100A8|GRIK5|PDIA2|SUPT7L|DBN1|C11ORF94|KDELR2|FTMT|SPOUT1|KDELR1|UVRAG|ALB|ANK3|SLC30A7|SCIN|SRI|VPS1…	95	GO:0051651	1.54727	0.001126
	ovulation	0.0140327	MMP2|IMMP2L|ADAMTS1|SIRT1|NOS3|MMP19|PGR|EREG|GAS2|HPGD|AFP|PTGS2|LEP|IL4R|NRIP1|TNFAIP6|RGS2	17	GO:0030728	-1.90623	0.00114912
	p38MAPK cascade	0.0167041	LGALS9|PBK|MAP3K7|MAP2K3|MAPKAPK2|ZFP36|MAP2K6|MAP3K5|ZFP36L1|ATF2|MAPK14|MAP3K20|MAPK11	13	GO:0038066	-1.77202	0.00142546
	cellular response to transforming growth factor beta stimulus	0.0183367	APPL2|GDF5|GDF9|ZFP36L2|PSG9|NODAL|MSTN|LEFTY1|COL3A1|GDF10|SOX5|DDR2|TGFB2|FMOD|NRROS|ONECUT1|MEF2C|ARRB2|HYAL2|LTBP4|APOA1|LTBP3|TGFBRAP1|AMHR2|TGFBR2|SMAD9|GCNT2|GLG1|TGFBR3L|SCX|WFIKKN2|LRRC32|ADAM9|ACVRL1|SFRP1|COL4A2|USP9Y|PDGFA|SPI1|ONECUT2|PAK2|ITGB8|WWOX|SIRT1|NLK|TWSG1|FGFR2|PENK|JUN|WNT4|TGFB1|HPGD|NPNT|PXN|ZFP36L1|CLDN5|CX3CR1|DAB2|SOX9|NFKBIZ|WNT2|CLEC3B|GDF15|MAP3K7|WNT5A|ANKRD1|SMA…	158	GO:0071560	-1.40906	0.0016667
	regulation of extrinsic apoptotic signaling pathway	0.018715	DBH|AGTR2|FGG|RB1CC1|SCRT2|BMPR1B|HTT|HSPA1B|MAP2K5|FAIM2|FGB|PSME3|SRPX|SERPINE1|BMP5|BMP4|HYAL2|SP100|STRADB|IFI6|PELI3|BCL2L12|ATF3|BIRC6|CTTN|PRDX2|ZSWIM2|IL19|SFRP1|DDX3X|CX3CL1|PAK2|SCG2|PHIP|WWOX|PPP2R1A|HMOX1|FGF10|LTBR|PF4|TERT|PTPRC|PPP2R1B|AKT1|G0S2|AR|TNF|AGT|ITGA6|PYCARD|HSPA1A|TNFSF10|CSF2|RBCK1|HGF|TRAF2|PEA15|MADD|BCL10|STK3|RAF1|SKIL|PMAIP1|ACVR1|BCL2L14|CAV1|FGFR1|MCL1|PPP1CA|EY…	151	GO:2001236	-1.56895	0.00173185
	regulation of cell growth	0.0196999	RB1|TOMM70|CACNG7|NAIF1|FXN|TSPYL2|GDI1|EFNA5|CGRRF1|APOE|CDA|TRIM46|ULK2|ULK1|BCL11A|WNT3A|S100A9|TWF2|SYT14P1|SCGB3A1|CDKN2AIP|SFN|PPP2CA|FRZB|WNT3|MT3|ING5|PTK2B|TGFB1|WT1|TEAD1|CPNE9|CPNE5|OSGIN1|FOXP1|IL2|IL9|HNF4A|CPNE6|AKT1|MFSD2A|FGF13|POU4F2|SLC44A4|CDKN1A|SMAD3|HAMP|HSPA1A|BTG1|RND2|SMAD7|TP53TG5|MINAR1|ST7L|OSGIN2|RIMS2|KAZALD1|RHOA|NDRG3|IGFBPL1|BCAR1|GDF2|SPHK1|PI16|RAB33B|ZNF639|HBE…	418	GO:0001558	-1.32084	0.00184889
	hexose metabolic process	0.0200917	TPI1|KAT2B|FUT6|FUT1|FUT5|FUT7|ENO3|RBP4|FUT2|MAN2A2|FUT9|FABP5|B3GLCT|MAN2C1|SLC25A12|SLC25A11|CPT1A|GLYCTK|PCK1|HECTD4|GPD1|GALM|PPARGC1A|GLB1|FUOM|BRS3|ONECUT1|ENO2|GAA|PDHA2|KBTBD2|FBP1|CRTC2|PDHA1|PGM2L1|ATF3|SLC39A14|AKT2|GCK|OAS1|APOD|SLC37A4|GAPDHS|LEPR|TSTD1|MAN2B2|FUT10|CHST15|LRP5|INPPL1|ATF4|PFKP|PGK1|PRKAA1|PDHB|PMM1|PPP4R3B|HK3|PDK3|BRAT1|MAN2B1|POFUT2|SERP1|FOXK2|C1QTNF12|FOXK1|AKT…	157	GO:0019318	-1.42441	0.00189227
	cell growth	0.0206367	CYFIP2|SLIT3|APP|SRF|SLIT2|MAP1B|GDF9|SH3GL2|DDR1|AURKA|VCL|PLXNA3|MEX3C|LHX2|PPP3CB|POU4F3|WASF1|STK11|GATA4|ST8SIA2|SEMA5A|SEMA5B|TNN|HDAC6|TNR|EFNA5|RYK|EDN2|PLXNA1|TGFBR2|SEMA3A|NRN1L|ULK2|ULK1|SPART|NRN1|CYFIP1|CDK5|ITGA4|ALCAM|SEMA7A|NRP2|DVL1|NDEL1|CDH4|EMX1|FLRT3|FLRT1|SOX9|TSC22D4|C9ORF72|NPR2|WNT5A|POU4F2|AGT|RND2|EPB41L5|PDLIM5|RARG|DCLK1|PRMT2|COBL|SSNA1|NLGN3|EXT1|SPAG6|LLPH|FOXL2|PR…	107	GO:0016049	-1.28865	0.00195038
	modified amino acid transport	0.0217446	SLC46A1|SLC6A14|ABCC4|SLC6A13|ABCC5|SLC25A32|FOLR1|PDZK1|SLC6A12|SLC25A39|SLC19A1|SLC25A13|SLC22A4|SLC19A2|SLC25A12|SLC22A1|SLC5A6|FOLR2|SLC7A13|CTNS|SLC1A4|PDPN|SLC6A20|SLC9A3R1|SLC22A5|SLC25A20|ABCC1|GJA1|FOLR3|SLC3A1|SLC22A16|SLC38A2|SLC7A6|SLC13A3|SLC7A11|SLC7A9|SLC16A9|MGST1|LRP2|SLC25A29|SLC16A12|SLC6A8	42	GO:0072337	-1.79907	0.00209797
	regulation of antigen processing and presentation	0.0224325	CCL19|NOD1|HLA-DOA|LILRB2|HLA-DOB|FCGR2B|PYCARD|SLC11A1|WAS|FGL2|YTHDF1|NOD2|CD74|CD68|THBS1|CCL21|HFE|TREM2|CCR7|TAPBPL	20	GO:0002577	1.79612	0.00218647
	determination of adult lifespan	0.0227839	TFCP2L1|CGAS|TP53|TREX1|GBA1|ZMPSTE24|INPP5D|MSH2|SIRT6|ATM|LRRK2|RAD54L|RAD54B|GHRHR|COQ7|PRDM2|IDE|MSH6|LEP|ATN1	20	GO:0008340	1.77026	0.00224754
	positive regulation of nitric-oxide synthase biosynthetic process	0.0260467	CCL2|JAK3|MAP2K3|JAK2|MAP2K6|LRRK2|NAMPT|NOD2|TLR2|FCER2|MAP2K4|STAT1|TLR9|IL33|TLR4|IFNG|KDR|AKAP12	18	GO:0051770	1.72741	0.00273995
	import across plasma membrane	0.0268167	SLC16A2|FXYD2|SLC6A14|SLC6A13|SLC27A1|SLC6A1|SLC19A1|SLC6A5|SLC9A1|SLC6A6|CACNA1A|ATP1B3|STEAP2|KCNJ14|SLC5A6|SLC27A5|SLC15A4|TSPO2|SLC1A2|KCNJ5|KCNJ6|KCNJ9|CACNA1E|SLC39A10|SLC39A14|SLC39A5|ATP2B4|KCNJ15|SLC39A4|ATP1A3|ATP1A2|SLC5A1|LRP2|ATP1B1|ATP1B2|SLC5A2|ATP1A4|SLC5A3|SLC39A8|CACNA1B|SLC2A1|CLN8|SLC1A5|SLC34A1|TRPV1|SLC12A2|SLC7A2|AQP8|KCNJ2|CD36|KCNJ10|SLC22A2|KCNJ12|KCNJ16|SLC12A6|SLC12A1|…	155	GO:0098739	-1.47805	0.00285181
	neural precursor cell proliferation	0.0273065	SIX3|PAFAH1B1|EMX2|NUMBL|RORA|GBX2|LHX5|SOX5|DISC1|IGF2BP1|DAGLA|BBS1|ATF5|DAGLB|CEP120|KCTD13|RYK|FGF2|HIF1A|KCNA1|LNX2|NEUROD4|PSMG1|SLC39A5|ELL3|DRD2|WNT3A|FZD9|DIXDC1|RAB10|VAX1|KIFAP3|ZNF503|DBN1|FGF8|EML1|FGFR2|MELK|FZD3|DMRTA2|ADGRG1|TEAD3|ARX|PLXNB2|WNT2|FZD6|ASPM|FGF13|BTG2|SOX10|KIF14|ACSL6|TMEM14B|NDUFS2|EPHB1|LIMS2|AKNA|FRS2|ORC3|IFT20|ILK|POU3F2|DCT|ARTN|NDE1|CTNNA1|HHIP|GLI3|WNT7A|P…	100	GO:0061351	1.57693	0.00291206
	positive regulation of ruffle assembly	0.0273942	EPS8L1|EPS8L2|EPS8L3|PLEKHM1|FAM98A|P2RY12|EPS8|NDEL1|COBL|NLGN1|PFN1|CYFIP1|CARMIL2|DEF8|HRAS	15	GO:1900029	-1.85464	0.00293349
	muscle system process	0.0281179	CAMTA2|TRDN|SCN4A|TTN|GSTM2|SCN7A|PPP1R13L|CHRM3|HTR7|SCN11A|TBX3|ADORA1|NKX2-5|SNTB1|OXTR|BBS2|SCN1B|MKKS|GATA4|SSTR2|MYLK|SCN4B|KCNJ5|COMP|KBTBD13|NMUR1|MYL4|ATP1A2|ATP1B1|ATP2A2|TMOD3|PDE5A|HMOX1|TACR1|STAC2|GRIP2|TRPV1|GPD1L|GALR2|HDAC4|KCNJ2|KLF15|GLRA1|ADA|KCNJ12|PKP2|P2RX4|SCN3B|ATP2A1|PIK3CA|PDLIM5|STAC|SCNN1B|KCNIP2|GSN|P2RX3|SMAD5|P2RX2|UTRN|HOMER1|ACTA1|TAFAZZIN|ATP8A2|SCN5A|KCNH2|PPP3…	280	GO:0003012	-1.3403	0.00303438
	acute inflammatory response	0.0288642	CEBPB|HP|IL6R|SCN11A|IL1A|TFR2|PRCP|EXT1|CTNNBIP1|CD163|FN1|FCGR1A|OPRM1|MYLK3|IGHG1|B4GALT1|REG3A|ASS1|REG3G|F2|KLKB1|IL1B|ANO6|SAA1|INS|CXCR2|VNN1|F12|OGG1|VCAM1|APOA2|GATA3|IL6|S100A8|SERPINA3|MRGPRX1|C2CD4A|C2CD4B|ORM2|FCGR3A|ORM1|TACR1|A2M|TFRC|EPO|TRPV1|IL22|NLRP6|HPR|ELANE|SERPINA1|APCS|EIF2AK1|LBP|ADRA2A|CRP|ITIH4|SERPINF2|TNF|MBL2|KL|HAMP|TNFSF4|UGT1A1|APOL2|SIGIRR|NUPR1|AHSG|SAA2|CD6|F3…	76	GO:0002526	1.58972	0.00314072
	protein import	0.0311868	LAMP2|APOE|GPIHBP1|CLU|SNX33	5	GO:0017038	1.47876	0.00349083
	negative regulation of mitochondrion organization	0.0318277	IER3|FLCN|GHITM|BCL2L2|BCL2L1|SLC25A5|TSPO|OMA1|SLC25A4|FXN|SLC25A6|GCLC|GPX1|MUL1|PSMD10|ADCK1|ARRB2|USP30|AVP|MPV17L|BAK1|BOK|LMNA|SLC35F6|FZD9|PRELID1|BNIP3|MAPT|IAPP|VAT1|IGF1|TP53|TFRC|NOL3|PPIF|AKT1|PARL|TIGAR|SLC25A31|MFI|CLU|HSPA1A|TSC2|TMEM14A|HGF|TRIAP1|PPARG|RNF41|PINK1|HUWE1|PRKN|ACAA2|OPA1	53	GO:0010823	-1.67707	0.00357827
	xenobiotic transport	0.0328198	RALBP1|SLC28A3|ABCA3|ABCC4|ABCC5|SLC28A2|PDZK1|SLC29A2|SLC19A1|ATP8B1|ABCG2|SLC22A4|ABCB4|SLC29A4|SLC2A1|SLC22A1|SLC29A1|SLC18A1|ABCC3|ABCC2|SLC7A5|ABCA8|TMEM30A|SLC22A5|SLC22A18|CLDN1|ABCC1|SLC15A2|GJA1|SLC43A3|ATP7B|SLC22A3|SLC22A2|ABCB1|ABCB5|ABCC11|SLC47A2|SLC17A3|SLC47A1|NR1I2|ABCB11|ABCC10|OSCP1	43	GO:0042908	-1.74106	0.00374374
	regulation of type B pancreatic cell proliferation	0.0334188	IRS2|MEN1|ERRFI1|WDR13|NR1D1|SGPP2|PTPRN|PHOX2B|NUPR1|PDX1|NR4A1|NR4A3|FMC1|CDK4	14	GO:0061469	-1.79974	0.00387131
	blood vessel endothelial cell migration	0.0334188	EPHB4|MIA3|SCARB1|CDH5|SLIT2|SRF|ADTRP|ITGB1|ID1|TDGF1|MMRN2|VEGFA|PTK2B|GPX1|ROBO1|CLN3|NRP1|EMP2|AMOT|KDR|AKT1|FGF2|APOA1|GREM1|CYP1B1|EGR3|CLEC14A|EFNB2|NR4A1|GPLD1|SOX18|MYH9|PIK3R3	33	GO:0043534	-1.53251	0.00387744
	activation of GTPase activity	0.0347442	RALGAPA2|RABGAP1|RALGAPB|NEDD9|ARHGEF5|SLC27A4|TBC1D9|APC2|NGEF|SIPA1L1|GARNL3|AKT2|SIPA1L3|SGSM2|NTRK3|EPHA2|CXCL13|GPR65|RALGAPA1|RABGAP1L|GRTP1|TSC1|TBC1D10C|TBC1D21|TBC1D10A|BCR|TIAM1|TBC1D10B|NDEL1|AGAP2|AGAP1|PTK2B|RAP1GAP2|RUNDC1|TBC1D8B|USP6NL|WNT5A|BCAS3|RCC2|RHOG|SCRIB|RANGAP1|SGSM1|EPHA1|SIPA1|SYDE2|SYDE1|ARHGAP45|ARHGEF26|ARHGAP22|TAX1BP3|CCDC125|ARHGAP25|ARHGAP24|TBCK|RASGRP1|ARHGEF1…	122	GO:0090630	-1.55348	0.00408319
	pyramidal neuron differentiation	0.0364153	ATP7A|UNC5D|GBA1|FOXG1|FGFR2|SCYL2|PLXNA3|SLC4A10|OGDH|DISC1|BCL6|ZMIZ1|UQCRQ|DCLK2	14	GO:0021859	-1.8158	0.00433943
	brown fat cell differentiation	0.036486	FABP3|ADIPOQ|CEBPB|LAMB3|PRDM16|ARL4A|ZNF516|FFAR4|ERO1A|GATA2|PLAC8|METRNL|CEBPA|MB|SH2B2|ADIG|PPARGC1A|ADRB2|RGS2|ALDH6A1|DHRS7B|PEX11A|EBF2|ADRB1|ADRB3|LRG1|DIO2|NUDT7|BNIP3|FABP4|PTGS2|SLC2A4|UCP1	33	GO:0050873	-1.70598	0.00435385
	glutamate metabolic process	0.0377703	GOT2|ALDH4A1|SLC25A12|GCLC|GLS2|GGT1|ASL|GAD1|ALDH18A1|NAGS|HAL|AADAT|ADHFE1|AMDHD1|GAD2|ALDH5A1|GLS|DGLUCY|OAT|GOT1|UROC1|PRODH2|GCLM|GLUD1|FTCD|TAT|PRODH|GLUD2|FPGS|GLUL|MTHFS	31	GO:0006536	-1.73983	0.00456919
	positive regulation of cholesterol metabolic process	0.0389099	SCAP|APOA1|LDLRAP1|APOE|CES1|ABCG1|CYP7A1|STARD4|PRKAA1|POR|SREBF1|ABCG4|FGF1	13	GO:0090205	-1.81022	0.00472887
	microtubule depolymerization	0.0410936	CCSAP|STMN2|KIF2B|KIF18B|BMERB1|STMN3|KATNB1|NCKAP5|KIF14|STMND1|CKAP5|NCKAP5L|STMN1|KIF18A|KIF24|KIF2C|STMN4|KIF19|KIF2A	19	GO:0007019	1.6707	0.00511306
[truncated: 15 more rows]

## Sheet: S5d_PotCDnoProg vs NotCD
Supplementary Table S5d. Results from fast gene set enrichment analysis (FGSEA), based on lists of genes sorted on p-value and fold change, resulting from the comparisons of gene expressions between groups Potential CD without progression vs. Not CD. The FGSEA results in the form of enriched GO terms were filtered based on semantic similarities, where the most significant GO term was kept. Cluste…
[truncated: 170 more rows]
