# Supplementary material for: Classification of Paediatric Celiac Disease Using RNA Sequencing and Real‐Time PCR of Duodenal Biomarkers
Source: J Cell Mol Med. 2025 Sep 22;29(18):e70854. doi: 10.1111/jcmm.70854 (PMC12451401; doi:10.1111/jcmm.70854)
Supplement: Supplementary file 6 — Table S6: Results from the correlation of RNA‐seq data with real‐time PCR data using RNA from the same biopsies. [file JCMM-29-e70854-s003.xlsx]

## Sheet: S6
Supplementary Table S6. Results from the correlation of RNA-seq data with real-time PCR data using RNA from the same biopsies.
	Pearson product-moment correlation coefficient RNA-seq vs. real-time PCR
APOA1	0.887601	Min	Max	Mean
APOC3	0.91159	0.633987	0.98493	0.888847
CTLA4	0.899512	LY96	CXCL11
CXCL10	0.944309
CXCL11	0.984795
CXCR6	0.885158
CYP3A4	0.95803
DDX60	0.943693
DPT	0.831303
E2F5	0.956315
EAF2	0.669097
GBP4	0.960004
GBP5	0.968825
HCP5	0.938563
IFI27	0.758095
IFNG	0.899516
IKZF2	0.907124
IL17A	0.820956
KIR2DL4	0.850764
LAX1	0.926961
LCT	0.98493
LY96	0.633987
MAD2L1	0.777525
MED12L	0.948914
MKI67	0.826089
MMP12	0.971732
NLRC5	0.883981
OCLN	0.752359
OXCT1	0.956322
PSMB9	0.886587
SAMD9L	0.894008
STAT1	0.951578
TAP1	0.952202
TNFRSF9	0.858583
TNFSF13B	0.901253
TRIM69	0.748612
UBD	0.913781
UBE2L6	0.960408
UPB1	0.959969
